# Supplementary material for: More than half of data deficient species predicted to be threatened by extinction
Source: Commun Biol. 2022 Aug 4;5:679. doi: 10.1038/s42003-022-03638-9 (PMC9352662; doi:10.1038/s42003-022-03638-9)
Supplement: Supplementary file 3 — Supplementary Data 1 [file 42003_2022_3638_MOESM3_ESM.csv]

Species	Probability	PredictedGroup	RedListGroup	RedListCategory	Kingdom	Phylum	Class	Order	Family	Genus	Marine	Terrestrial	Freshwater
Isurus paucus	0.73280536	threatened	threatened	EN	ANIMALIA	CHORDATA	CHONDRICHTHYES	LAMNIFORMES	LAMNIDAE	Isurus	TRUE	FALSE	FALSE
Pegasus lancifer	0.018260156	not threatened	not threatened	LC	ANIMALIA	CHORDATA	ACTINOPTERYGII	SYNGNATHIFORMES	PEGASIDAE	Pegasus	TRUE	FALSE	FALSE
Hippichthys spicifer	0.018801355	not threatened	not threatened	LC	ANIMALIA	CHORDATA	ACTINOPTERYGII	SYNGNATHIFORMES	SYNGNATHIDAE	Hippichthys	TRUE	FALSE	TRUE
Vanacampus vercoi	0.122906447	not threatened	not threatened	LC	ANIMALIA	CHORDATA	ACTINOPTERYGII	SYNGNATHIFORMES	SYNGNATHIDAE	Vanacampus	TRUE	FALSE	FALSE
Bulbonaricus brauni	0.049624738	not threatened	not threatened	LC	ANIMALIA	CHORDATA	ACTINOPTERYGII	SYNGNATHIFORMES	SYNGNATHIDAE	Bulbonaricus	TRUE	FALSE	FALSE
Corythoichthys polynotatus	0.04150152	not threatened	not threatened	LC	ANIMALIA	CHORDATA	ACTINOPTERYGII	SYNGNATHIFORMES	SYNGNATHIDAE	Corythoichthys	TRUE	FALSE	FALSE
Cosmocampus howensis	0.027262796	not threatened	not threatened	LC	ANIMALIA	CHORDATA	ACTINOPTERYGII	SYNGNATHIFORMES	SYNGNATHIDAE	Cosmocampus	TRUE	FALSE	FALSE
Halicampus grayi	0.029122553	not threatened	not threatened	LC	ANIMALIA	CHORDATA	ACTINOPTERYGII	SYNGNATHIFORMES	SYNGNATHIDAE	Halicampus	TRUE	FALSE	FALSE
Halicampus macrorhynchus	0.085863761	not threatened	not threatened	LC	ANIMALIA	CHORDATA	ACTINOPTERYGII	SYNGNATHIFORMES	SYNGNATHIDAE	Halicampus	TRUE	FALSE	FALSE
Halicampus mataafae	0.059180736	not threatened	not threatened	LC	ANIMALIA	CHORDATA	ACTINOPTERYGII	SYNGNATHIFORMES	SYNGNATHIDAE	Halicampus	TRUE	FALSE	FALSE
Lissocampus runa	0.017693041	not threatened	not threatened	LC	ANIMALIA	CHORDATA	ACTINOPTERYGII	SYNGNATHIFORMES	SYNGNATHIDAE	Lissocampus	TRUE	FALSE	FALSE
Maroubra perserrata	0.018092964	not threatened	not threatened	LC	ANIMALIA	CHORDATA	ACTINOPTERYGII	SYNGNATHIFORMES	SYNGNATHIDAE	Maroubra	TRUE	FALSE	FALSE
Notiocampus ruber	0.019453534	not threatened	not threatened	LC	ANIMALIA	CHORDATA	ACTINOPTERYGII	SYNGNATHIFORMES	SYNGNATHIDAE	Notiocampus	TRUE	FALSE	FALSE
Phoxocampus tetrophthalmus	0.03170489	not threatened	not threatened	LC	ANIMALIA	CHORDATA	ACTINOPTERYGII	SYNGNATHIFORMES	SYNGNATHIDAE	Phoxocampus	TRUE	FALSE	FALSE
Pseudophallus starksii	0.014833224	not threatened	not threatened	LC	ANIMALIA	CHORDATA	ACTINOPTERYGII	SYNGNATHIFORMES	SYNGNATHIDAE	Pseudophallus	TRUE	FALSE	TRUE
Trachyrhamphus longirostris	0.033636491	not threatened	not threatened	LC	ANIMALIA	CHORDATA	ACTINOPTERYGII	SYNGNATHIFORMES	SYNGNATHIDAE	Trachyrhamphus	TRUE	FALSE	FALSE
Vanacampus phillipi	0.018360269	not threatened	not threatened	LC	ANIMALIA	CHORDATA	ACTINOPTERYGII	SYNGNATHIFORMES	SYNGNATHIDAE	Vanacampus	TRUE	FALSE	FALSE
Stipecampus cristatus	0.019287535	not threatened	not threatened	LC	ANIMALIA	CHORDATA	ACTINOPTERYGII	SYNGNATHIFORMES	SYNGNATHIDAE	Stipecampus	TRUE	FALSE	FALSE
Hippocampus jayakari	0.087718742	not threatened	not threatened	LC	ANIMALIA	CHORDATA	ACTINOPTERYGII	SYNGNATHIFORMES	SYNGNATHIDAE	Hippocampus	TRUE	FALSE	FALSE
Syngnathus abaster	0.037428784	not threatened	not threatened	LC	ANIMALIA	CHORDATA	ACTINOPTERYGII	SYNGNATHIFORMES	SYNGNATHIDAE	Syngnathus	TRUE	FALSE	TRUE
Hippocampus comes	0.037555802	not threatened	threatened	VU	ANIMALIA	CHORDATA	ACTINOPTERYGII	SYNGNATHIFORMES	SYNGNATHIDAE	Hippocampus	TRUE	FALSE	FALSE
Corythoichthys amplexus	0.034361477	not threatened	not threatened	LC	ANIMALIA	CHORDATA	ACTINOPTERYGII	SYNGNATHIFORMES	SYNGNATHIDAE	Corythoichthys	TRUE	FALSE	FALSE
Ichthyocampus carce	0.028687043	not threatened	not threatened	LC	ANIMALIA	CHORDATA	ACTINOPTERYGII	SYNGNATHIFORMES	SYNGNATHIDAE	Ichthyocampus	TRUE	FALSE	TRUE
Syngnathus rostellatus	0.048531753	not threatened	not threatened	LC	ANIMALIA	CHORDATA	ACTINOPTERYGII	SYNGNATHIFORMES	SYNGNATHIDAE	Syngnathus	TRUE	FALSE	FALSE
Choeroichthys suillus	0.018661282	not threatened	not threatened	LC	ANIMALIA	CHORDATA	ACTINOPTERYGII	SYNGNATHIFORMES	SYNGNATHIDAE	Choeroichthys	TRUE	FALSE	FALSE
Doryrhamphus negrosensis	0.025792905	not threatened	not threatened	LC	ANIMALIA	CHORDATA	ACTINOPTERYGII	SYNGNATHIFORMES	SYNGNATHIDAE	Doryrhamphus	TRUE	FALSE	FALSE
Halicampus boothae	0.042918057	not threatened	not threatened	LC	ANIMALIA	CHORDATA	ACTINOPTERYGII	SYNGNATHIFORMES	SYNGNATHIDAE	Halicampus	TRUE	FALSE	FALSE
Halicampus brocki	0.024602683	not threatened	not threatened	LC	ANIMALIA	CHORDATA	ACTINOPTERYGII	SYNGNATHIFORMES	SYNGNATHIDAE	Halicampus	TRUE	FALSE	FALSE
Phoxocampus diacanthus	0.030665995	not threatened	not threatened	LC	ANIMALIA	CHORDATA	ACTINOPTERYGII	SYNGNATHIFORMES	SYNGNATHIDAE	Phoxocampus	TRUE	FALSE	FALSE
Syngnathus folletti	0.069507702	not threatened	not threatened	LC	ANIMALIA	CHORDATA	ACTINOPTERYGII	SYNGNATHIFORMES	SYNGNATHIDAE	Syngnathus	TRUE	FALSE	FALSE
Syngnathus leptorhynchus	0.028175989	not threatened	not threatened	LC	ANIMALIA	CHORDATA	ACTINOPTERYGII	SYNGNATHIFORMES	SYNGNATHIDAE	Syngnathus	TRUE	FALSE	FALSE
Hippocampus spinosissimus	0.029686801	not threatened	threatened	VU	ANIMALIA	CHORDATA	ACTINOPTERYGII	SYNGNATHIFORMES	SYNGNATHIDAE	Hippocampus	TRUE	FALSE	FALSE
Hippocampus barbouri	0.033111302	not threatened	threatened	VU	ANIMALIA	CHORDATA	ACTINOPTERYGII	SYNGNATHIFORMES	SYNGNATHIDAE	Hippocampus	TRUE	FALSE	FALSE
Nerophis lumbriciformis	0.048504104	not threatened	not threatened	LC	ANIMALIA	CHORDATA	ACTINOPTERYGII	SYNGNATHIFORMES	SYNGNATHIDAE	Nerophis	TRUE	FALSE	FALSE
Corythoichthys schultzi	0.10440253	not threatened	not threatened	LC	ANIMALIA	CHORDATA	ACTINOPTERYGII	SYNGNATHIFORMES	SYNGNATHIDAE	Corythoichthys	TRUE	FALSE	FALSE
Solegnathus robustus	0.188272218	not threatened	not threatened	LC	ANIMALIA	CHORDATA	ACTINOPTERYGII	SYNGNATHIFORMES	SYNGNATHIDAE	Solegnathus	TRUE	FALSE	FALSE
Hippocampus trimaculatus	0.214201835	not threatened	threatened	VU	ANIMALIA	CHORDATA	ACTINOPTERYGII	SYNGNATHIFORMES	SYNGNATHIDAE	Hippocampus	TRUE	FALSE	FALSE
Cosmocampus darrosanus	0.032789648	not threatened	not threatened	LC	ANIMALIA	CHORDATA	ACTINOPTERYGII	SYNGNATHIFORMES	SYNGNATHIDAE	Cosmocampus	TRUE	FALSE	FALSE
Entelurus aequoreus	0.059822129	not threatened	not threatened	LC	ANIMALIA	CHORDATA	ACTINOPTERYGII	SYNGNATHIFORMES	SYNGNATHIDAE	Entelurus	TRUE	FALSE	FALSE
Corythoichthys benedetto	0.034173522	not threatened	not threatened	LC	ANIMALIA	CHORDATA	ACTINOPTERYGII	SYNGNATHIFORMES	SYNGNATHIDAE	Corythoichthys	TRUE	FALSE	FALSE
Hippocampus abdominalis	0.031319884	not threatened	not threatened	LC	ANIMALIA	CHORDATA	ACTINOPTERYGII	SYNGNATHIFORMES	SYNGNATHIDAE	Hippocampus	TRUE	FALSE	FALSE
Lissocampus fatiloquus	0.06704782	not threatened	not threatened	LC	ANIMALIA	CHORDATA	ACTINOPTERYGII	SYNGNATHIFORMES	SYNGNATHIDAE	Lissocampus	TRUE	FALSE	FALSE
Penetopteryx taeniocephalus	0.024041223	not threatened	not threatened	LC	ANIMALIA	CHORDATA	ACTINOPTERYGII	SYNGNATHIFORMES	SYNGNATHIDAE	Penetopteryx	TRUE	FALSE	FALSE
Corythoichthys nigripectus	0.061788305	not threatened	not threatened	LC	ANIMALIA	CHORDATA	ACTINOPTERYGII	SYNGNATHIFORMES	SYNGNATHIDAE	Corythoichthys	TRUE	FALSE	FALSE
Micrognathus micronotopterus	0.026649721	not threatened	not threatened	LC	ANIMALIA	CHORDATA	ACTINOPTERYGII	SYNGNATHIFORMES	SYNGNATHIDAE	Micrognathus	TRUE	FALSE	FALSE
Symphodus ocellatus	0.041106477	not threatened	not threatened	LC	ANIMALIA	CHORDATA	ACTINOPTERYGII	PERCIFORMES	LABRIDAE	Symphodus	TRUE	FALSE	FALSE
Centrolabrus exoletus	0.055607829	not threatened	not threatened	LC	ANIMALIA	CHORDATA	ACTINOPTERYGII	PERCIFORMES	LABRIDAE	Centrolabrus	TRUE	FALSE	FALSE
Halichoeres leptotaenia	0.089723758	not threatened	not threatened	LC	ANIMALIA	CHORDATA	ACTINOPTERYGII	PERCIFORMES	LABRIDAE	Halichoeres	TRUE	FALSE	FALSE
Plectropomus leopardus	0.025209002	not threatened	not threatened	LC	ANIMALIA	CHORDATA	ACTINOPTERYGII	PERCIFORMES	EPINEPHELIDAE	Plectropomus	TRUE	FALSE	FALSE
Epinephelus flavocaeruleus	0.030619993	not threatened	not threatened	LC	ANIMALIA	CHORDATA	ACTINOPTERYGII	PERCIFORMES	EPINEPHELIDAE	Epinephelus	TRUE	FALSE	FALSE
Cephalopholis panamensis	0.040828215	not threatened	not threatened	LC	ANIMALIA	CHORDATA	ACTINOPTERYGII	PERCIFORMES	EPINEPHELIDAE	Cephalopholis	TRUE	FALSE	FALSE
Hyporthodus niphobles	0.044627828	not threatened	not threatened	LC	ANIMALIA	CHORDATA	ACTINOPTERYGII	PERCIFORMES	EPINEPHELIDAE	Hyporthodus	TRUE	FALSE	FALSE
Epinephelus analogus	0.048632353	not threatened	not threatened	LC	ANIMALIA	CHORDATA	ACTINOPTERYGII	PERCIFORMES	EPINEPHELIDAE	Epinephelus	TRUE	FALSE	FALSE
Epinephelus polylepis	0.049760266	not threatened	not threatened	LC	ANIMALIA	CHORDATA	ACTINOPTERYGII	PERCIFORMES	EPINEPHELIDAE	Epinephelus	TRUE	FALSE	FALSE
Cephalopholis hemistiktos	0.065908919	not threatened	not threatened	LC	ANIMALIA	CHORDATA	ACTINOPTERYGII	PERCIFORMES	EPINEPHELIDAE	Cephalopholis	TRUE	FALSE	FALSE
Epinephelus erythrurus	0.038480407	not threatened	not threatened	LC	ANIMALIA	CHORDATA	ACTINOPTERYGII	PERCIFORMES	EPINEPHELIDAE	Epinephelus	TRUE	FALSE	FALSE
Epinephelus merra	0.03041526	not threatened	not threatened	LC	ANIMALIA	CHORDATA	ACTINOPTERYGII	PERCIFORMES	EPINEPHELIDAE	Epinephelus	TRUE	FALSE	FALSE
Epinephelus retouti	0.046998	not threatened	not threatened	LC	ANIMALIA	CHORDATA	ACTINOPTERYGII	PERCIFORMES	EPINEPHELIDAE	Epinephelus	TRUE	FALSE	FALSE
Epinephelus heniochus	0.034724088	not threatened	not threatened	LC	ANIMALIA	CHORDATA	ACTINOPTERYGII	PERCIFORMES	EPINEPHELIDAE	Epinephelus	TRUE	FALSE	FALSE
Cephalopholis spiloparaea	0.032717723	not threatened	not threatened	LC	ANIMALIA	CHORDATA	ACTINOPTERYGII	PERCIFORMES	EPINEPHELIDAE	Cephalopholis	TRUE	FALSE	FALSE
Epinephelus morio	0.077270694	not threatened	threatened	VU	ANIMALIA	CHORDATA	ACTINOPTERYGII	PERCIFORMES	EPINEPHELIDAE	Epinephelus	TRUE	FALSE	FALSE
Mycteroperca venenosa	0.109897395	not threatened	not threatened	NT	ANIMALIA	CHORDATA	ACTINOPTERYGII	PERCIFORMES	EPINEPHELIDAE	Mycteroperca	TRUE	FALSE	FALSE
Epinephelus clippertonensis	0.079598224	not threatened	not threatened	LC	ANIMALIA	CHORDATA	ACTINOPTERYGII	PERCIFORMES	EPINEPHELIDAE	Epinephelus	TRUE	FALSE	FALSE
Epinephelus maculatus	0.027077415	not threatened	not threatened	LC	ANIMALIA	CHORDATA	ACTINOPTERYGII	PERCIFORMES	EPINEPHELIDAE	Epinephelus	TRUE	FALSE	FALSE
Hyporthodus acanthistius	0.065139312	not threatened	threatened	VU	ANIMALIA	CHORDATA	ACTINOPTERYGII	PERCIFORMES	EPINEPHELIDAE	Hyporthodus	TRUE	FALSE	FALSE
Epinephelus fasciatus	0.042840985	not threatened	not threatened	LC	ANIMALIA	CHORDATA	ACTINOPTERYGII	PERCIFORMES	EPINEPHELIDAE	Epinephelus	TRUE	FALSE	FALSE
Hyporthodus mystacinus	0.048693813	not threatened	not threatened	LC	ANIMALIA	CHORDATA	ACTINOPTERYGII	PERCIFORMES	EPINEPHELIDAE	Hyporthodus	TRUE	FALSE	FALSE
Hyporthodus haifensis	0.067425996	not threatened	not threatened	LC	ANIMALIA	CHORDATA	ACTINOPTERYGII	PERCIFORMES	EPINEPHELIDAE	Hyporthodus	TRUE	FALSE	FALSE
Epinephelus itajara	0.049528003	not threatened	threatened	VU	ANIMALIA	CHORDATA	ACTINOPTERYGII	PERCIFORMES	EPINEPHELIDAE	Epinephelus	TRUE	FALSE	FALSE
Epinephelus chlorostigma	0.029204809	not threatened	not threatened	LC	ANIMALIA	CHORDATA	ACTINOPTERYGII	PERCIFORMES	EPINEPHELIDAE	Epinephelus	TRUE	FALSE	FALSE
Epinephelus akaara	0.03960617	not threatened	threatened	EN	ANIMALIA	CHORDATA	ACTINOPTERYGII	PERCIFORMES	EPINEPHELIDAE	Epinephelus	TRUE	FALSE	FALSE
Gonioplectrus hispanus	0.0569882	not threatened	not threatened	LC	ANIMALIA	CHORDATA	ACTINOPTERYGII	PERCIFORMES	EPINEPHELIDAE	Gonioplectrus	TRUE	FALSE	FALSE
Hyporthodus octofasciatus	0.046374741	not threatened	not threatened	LC	ANIMALIA	CHORDATA	ACTINOPTERYGII	PERCIFORMES	EPINEPHELIDAE	Hyporthodus	TRUE	FALSE	FALSE
Cephalopholis oligosticta	0.192689942	not threatened	not threatened	LC	ANIMALIA	CHORDATA	ACTINOPTERYGII	PERCIFORMES	EPINEPHELIDAE	Cephalopholis	TRUE	FALSE	FALSE
Cephalopholis nigripinnis	0.02867975	not threatened	not threatened	LC	ANIMALIA	CHORDATA	ACTINOPTERYGII	PERCIFORMES	EPINEPHELIDAE	Cephalopholis	TRUE	FALSE	FALSE
Cephalopholis microprion	0.030656583	not threatened	not threatened	LC	ANIMALIA	CHORDATA	ACTINOPTERYGII	PERCIFORMES	EPINEPHELIDAE	Cephalopholis	TRUE	FALSE	FALSE
Gracila albomarginata	0.036850393	not threatened	not threatened	LC	ANIMALIA	CHORDATA	ACTINOPTERYGII	PERCIFORMES	EPINEPHELIDAE	Gracila	TRUE	FALSE	FALSE
Cephalopholis polyspila	0.047396414	not threatened	not threatened	LC	ANIMALIA	CHORDATA	ACTINOPTERYGII	PERCIFORMES	EPINEPHELIDAE	Cephalopholis	TRUE	FALSE	FALSE
Epinephelus cyanopodus	0.028147828	not threatened	not threatened	LC	ANIMALIA	CHORDATA	ACTINOPTERYGII	PERCIFORMES	EPINEPHELIDAE	Epinephelus	TRUE	FALSE	FALSE
Epinephelus gabriellae	0.066722335	not threatened	not threatened	LC	ANIMALIA	CHORDATA	ACTINOPTERYGII	PERCIFORMES	EPINEPHELIDAE	Epinephelus	TRUE	FALSE	FALSE
Epinephelus timorensis	0.037240591	not threatened	not threatened	LC	ANIMALIA	CHORDATA	ACTINOPTERYGII	PERCIFORMES	EPINEPHELIDAE	Epinephelus	TRUE	FALSE	FALSE
Mycteroperca fusca	0.04355791	not threatened	threatened	VU	ANIMALIA	CHORDATA	ACTINOPTERYGII	PERCIFORMES	EPINEPHELIDAE	Mycteroperca	TRUE	FALSE	FALSE
Epinephelus socialis	0.060456544	not threatened	not threatened	LC	ANIMALIA	CHORDATA	ACTINOPTERYGII	PERCIFORMES	EPINEPHELIDAE	Epinephelus	TRUE	FALSE	FALSE
Epinephelus spilotoceps	0.030815588	not threatened	not threatened	LC	ANIMALIA	CHORDATA	ACTINOPTERYGII	PERCIFORMES	EPINEPHELIDAE	Epinephelus	TRUE	FALSE	FALSE
Pristis pectinata	0.192957048	not threatened	threatened	CR	ANIMALIA	CHORDATA	CHONDRICHTHYES	RHINOPRISTIFORMES	PRISTIDAE	Pristis	TRUE	FALSE	FALSE
Anoxypristis cuspidata	0.866681133	threatened	threatened	EN	ANIMALIA	CHORDATA	CHONDRICHTHYES	RHINOPRISTIFORMES	PRISTIDAE	Anoxypristis	TRUE	FALSE	FALSE
Scomberomorus concolor	0.051474693	not threatened	threatened	VU	ANIMALIA	CHORDATA	ACTINOPTERYGII	PERCIFORMES	SCOMBRIDAE	Scomberomorus	TRUE	FALSE	FALSE
Takifugu ocellatus	0.101951868	not threatened	not threatened	NT	ANIMALIA	CHORDATA	ACTINOPTERYGII	TETRAODONTIFORMES	TETRAODONTIDAE	Takifugu	TRUE	FALSE	TRUE
Arothron caeruleopunctatus	0.031842248	not threatened	not threatened	LC	ANIMALIA	CHORDATA	ACTINOPTERYGII	TETRAODONTIFORMES	TETRAODONTIDAE	Arothron	TRUE	FALSE	FALSE
Torquigener hypselogeneion	0.035916948	not threatened	not threatened	LC	ANIMALIA	CHORDATA	ACTINOPTERYGII	TETRAODONTIFORMES	TETRAODONTIDAE	Torquigener	TRUE	FALSE	FALSE
Contusus brevicaudus	0.032513216	not threatened	not threatened	LC	ANIMALIA	CHORDATA	ACTINOPTERYGII	TETRAODONTIFORMES	TETRAODONTIDAE	Contusus	TRUE	FALSE	FALSE
Colomesus psittacus	0.020098761	not threatened	not threatened	LC	ANIMALIA	CHORDATA	ACTINOPTERYGII	TETRAODONTIFORMES	TETRAODONTIDAE	Colomesus	TRUE	FALSE	TRUE
Canthigaster margaritata	0.24275092	not threatened	not threatened	LC	ANIMALIA	CHORDATA	ACTINOPTERYGII	TETRAODONTIFORMES	TETRAODONTIDAE	Canthigaster	TRUE	FALSE	FALSE
Takifugu exascurus	0.056147851	not threatened	not threatened	LC	ANIMALIA	CHORDATA	ACTINOPTERYGII	TETRAODONTIFORMES	TETRAODONTIDAE	Takifugu	TRUE	FALSE	FALSE
Canthigaster jactator	0.062831104	not threatened	not threatened	LC	ANIMALIA	CHORDATA	ACTINOPTERYGII	TETRAODONTIFORMES	TETRAODONTIDAE	Canthigaster	TRUE	FALSE	FALSE
Canthigaster rivulata	0.042307118	not threatened	not threatened	LC	ANIMALIA	CHORDATA	ACTINOPTERYGII	TETRAODONTIFORMES	TETRAODONTIDAE	Canthigaster	TRUE	FALSE	FALSE
Arothron diadematus	0.242747784	not threatened	not threatened	LC	ANIMALIA	CHORDATA	ACTINOPTERYGII	TETRAODONTIFORMES	TETRAODONTIDAE	Arothron	TRUE	FALSE	FALSE
Tetractenos hamiltoni	0.052337536	not threatened	not threatened	LC	ANIMALIA	CHORDATA	ACTINOPTERYGII	TETRAODONTIFORMES	TETRAODONTIDAE	Tetractenos	TRUE	FALSE	FALSE
Contusus richei	0.029651913	not threatened	not threatened	LC	ANIMALIA	CHORDATA	ACTINOPTERYGII	TETRAODONTIFORMES	TETRAODONTIDAE	Contusus	TRUE	FALSE	FALSE
Canthigaster valentini	0.069654243	not threatened	not threatened	LC	ANIMALIA	CHORDATA	ACTINOPTERYGII	TETRAODONTIFORMES	TETRAODONTIDAE	Canthigaster	TRUE	FALSE	FALSE
Omegophora cyanopunctata	0.024613236	not threatened	not threatened	LC	ANIMALIA	CHORDATA	ACTINOPTERYGII	TETRAODONTIFORMES	TETRAODONTIDAE	Omegophora	TRUE	FALSE	FALSE
Arothron immaculatus	0.027803051	not threatened	not threatened	LC	ANIMALIA	CHORDATA	ACTINOPTERYGII	TETRAODONTIFORMES	TETRAODONTIDAE	Arothron	TRUE	FALSE	TRUE
Takifugu oblongus	0.024568759	not threatened	not threatened	LC	ANIMALIA	CHORDATA	ACTINOPTERYGII	TETRAODONTIFORMES	TETRAODONTIDAE	Takifugu	TRUE	FALSE	FALSE
Takifugu niphobles	0.063294425	not threatened	not threatened	LC	ANIMALIA	CHORDATA	ACTINOPTERYGII	TETRAODONTIFORMES	TETRAODONTIDAE	Takifugu	TRUE	FALSE	FALSE
Canthigaster figueiredoi	0.030727186	not threatened	not threatened	LC	ANIMALIA	CHORDATA	ACTINOPTERYGII	TETRAODONTIFORMES	TETRAODONTIDAE	Canthigaster	TRUE	FALSE	FALSE
Tetractenos glaber	0.03607365	not threatened	not threatened	LC	ANIMALIA	CHORDATA	ACTINOPTERYGII	TETRAODONTIFORMES	TETRAODONTIDAE	Tetractenos	TRUE	FALSE	TRUE
Canthigaster ocellicincta	0.023947399	not threatened	not threatened	LC	ANIMALIA	CHORDATA	ACTINOPTERYGII	TETRAODONTIFORMES	TETRAODONTIDAE	Canthigaster	TRUE	FALSE	FALSE
Chelonodon pleurospilus	0.671853782	threatened	threatened	EN	ANIMALIA	CHORDATA	ACTINOPTERYGII	TETRAODONTIFORMES	TETRAODONTIDAE	Chelonodon	TRUE	FALSE	FALSE
Torquigener squamicauda	0.07290625	not threatened	not threatened	LC	ANIMALIA	CHORDATA	ACTINOPTERYGII	TETRAODONTIFORMES	TETRAODONTIDAE	Torquigener	TRUE	FALSE	FALSE
Canthigaster solandri	0.033255253	not threatened	not threatened	LC	ANIMALIA	CHORDATA	ACTINOPTERYGII	TETRAODONTIFORMES	TETRAODONTIDAE	Canthigaster	TRUE	FALSE	FALSE
Marilyna darwinii	0.018284632	not threatened	not threatened	LC	ANIMALIA	CHORDATA	ACTINOPTERYGII	TETRAODONTIFORMES	TETRAODONTIDAE	Marilyna	TRUE	FALSE	FALSE
Lagocephalus sceleratus	0.036327259	not threatened	not threatened	LC	ANIMALIA	CHORDATA	ACTINOPTERYGII	TETRAODONTIFORMES	TETRAODONTIDAE	Lagocephalus	TRUE	FALSE	TRUE
Canthigaster axiologus	0.02465627	not threatened	not threatened	LC	ANIMALIA	CHORDATA	ACTINOPTERYGII	TETRAODONTIFORMES	TETRAODONTIDAE	Canthigaster	TRUE	FALSE	FALSE
Torquigener gloerfelti	0.052146679	not threatened	not threatened	LC	ANIMALIA	CHORDATA	ACTINOPTERYGII	TETRAODONTIFORMES	TETRAODONTIDAE	Torquigener	TRUE	FALSE	FALSE
Arothron reticularis	0.018429322	not threatened	not threatened	LC	ANIMALIA	CHORDATA	ACTINOPTERYGII	TETRAODONTIFORMES	TETRAODONTIDAE	Arothron	TRUE	FALSE	TRUE
Canthigaster cyanetron	0.470933994	threatened	threatened	EN	ANIMALIA	CHORDATA	ACTINOPTERYGII	TETRAODONTIFORMES	TETRAODONTIDAE	Canthigaster	TRUE	FALSE	FALSE
Tylerius spinosissimus	0.026892119	not threatened	not threatened	LC	ANIMALIA	CHORDATA	ACTINOPTERYGII	TETRAODONTIFORMES	TETRAODONTIDAE	Tylerius	TRUE	FALSE	FALSE
Heterodontus galeatus	0.11056683	not threatened	not threatened	LC	ANIMALIA	CHORDATA	CHONDRICHTHYES	HETERODONTIFORMES	HETERODONTIDAE	Heterodontus	TRUE	FALSE	FALSE
Heterodontus zebra	0.692562883	threatened	not threatened	LC	ANIMALIA	CHORDATA	CHONDRICHTHYES	HETERODONTIFORMES	HETERODONTIDAE	Heterodontus	TRUE	FALSE	FALSE
Alopias superciliosus	0.737990728	threatened	threatened	VU	ANIMALIA	CHORDATA	CHONDRICHTHYES	LAMNIFORMES	ALOPIIDAE	Alopias	TRUE	FALSE	FALSE
Atelomycterus macleayi	0.170736309	not threatened	not threatened	LC	ANIMALIA	CHORDATA	CHONDRICHTHYES	CARCHARHINIFORMES	SCYLIORHINIDAE	Atelomycterus	TRUE	FALSE	FALSE
Cephaloscyllium variegatum	0.140186319	not threatened	not threatened	NT	ANIMALIA	CHORDATA	CHONDRICHTHYES	CARCHARHINIFORMES	SCYLIORHINIDAE	Cephaloscyllium	TRUE	FALSE	FALSE
Scyliorhinus boa	0.060756669	not threatened	not threatened	LC	ANIMALIA	CHORDATA	CHONDRICHTHYES	CARCHARHINIFORMES	SCYLIORHINIDAE	Scyliorhinus	TRUE	FALSE	FALSE
Atelomycterus fasciatus	0.060162224	not threatened	not threatened	LC	ANIMALIA	CHORDATA	CHONDRICHTHYES	CARCHARHINIFORMES	SCYLIORHINIDAE	Atelomycterus	TRUE	FALSE	FALSE
Cephaloscyllium albipinnum	0.294280004	not threatened	threatened	CR	ANIMALIA	CHORDATA	CHONDRICHTHYES	CARCHARHINIFORMES	SCYLIORHINIDAE	Cephaloscyllium	TRUE	FALSE	FALSE
Cephaloscyllium hiscosellum	0.076271806	not threatened	not threatened	LC	ANIMALIA	CHORDATA	CHONDRICHTHYES	CARCHARHINIFORMES	SCYLIORHINIDAE	Cephaloscyllium	TRUE	FALSE	FALSE
Poroderma africanum	0.45157214	threatened	not threatened	LC	ANIMALIA	CHORDATA	CHONDRICHTHYES	CARCHARHINIFORMES	SCYLIORHINIDAE	Poroderma	TRUE	FALSE	FALSE
Mustelus lenticulatus	0.04255549	not threatened	not threatened	LC	ANIMALIA	CHORDATA	CHONDRICHTHYES	CARCHARHINIFORMES	TRIAKIDAE	Mustelus	TRUE	FALSE	FALSE
Mustelus stevensi	0.081235219	not threatened	not threatened	LC	ANIMALIA	CHORDATA	CHONDRICHTHYES	CARCHARHINIFORMES	TRIAKIDAE	Mustelus	TRUE	FALSE	FALSE
Mustelus dorsalis	0.691208741	threatened	threatened	VU	ANIMALIA	CHORDATA	CHONDRICHTHYES	CARCHARHINIFORMES	TRIAKIDAE	Mustelus	TRUE	FALSE	FALSE
Mustelus schmitti	0.453096811	threatened	threatened	CR	ANIMALIA	CHORDATA	CHONDRICHTHYES	CARCHARHINIFORMES	TRIAKIDAE	Mustelus	TRUE	FALSE	FALSE
Mustelus higmani	0.231395244	not threatened	threatened	EN	ANIMALIA	CHORDATA	CHONDRICHTHYES	CARCHARHINIFORMES	TRIAKIDAE	Mustelus	TRUE	FALSE	FALSE
Mustelus minicanis	0.190364686	not threatened	threatened	EN	ANIMALIA	CHORDATA	CHONDRICHTHYES	CARCHARHINIFORMES	TRIAKIDAE	Mustelus	TRUE	FALSE	FALSE
Triakis scyllium	0.565341217	threatened	not threatened	LC	ANIMALIA	CHORDATA	CHONDRICHTHYES	CARCHARHINIFORMES	TRIAKIDAE	Triakis	TRUE	FALSE	FALSE
Mustelus californicus	0.026799932	not threatened	not threatened	LC	ANIMALIA	CHORDATA	CHONDRICHTHYES	CARCHARHINIFORMES	TRIAKIDAE	Mustelus	TRUE	FALSE	FALSE
Mustelus albipinnis	0.142024314	not threatened	not threatened	LC	ANIMALIA	CHORDATA	CHONDRICHTHYES	CARCHARHINIFORMES	TRIAKIDAE	Mustelus	TRUE	FALSE	FALSE
Rhizoprionodon acutus	0.898515969	threatened	threatened	VU	ANIMALIA	CHORDATA	CHONDRICHTHYES	CARCHARHINIFORMES	CARCHARHINIDAE	Rhizoprionodon	TRUE	FALSE	FALSE
Carcharhinus isodon	0.47877417	threatened	not threatened	LC	ANIMALIA	CHORDATA	CHONDRICHTHYES	CARCHARHINIFORMES	CARCHARHINIDAE	Carcharhinus	TRUE	FALSE	FALSE
Carcharhinus obscurus	0.499628262	threatened	threatened	EN	ANIMALIA	CHORDATA	CHONDRICHTHYES	CARCHARHINIFORMES	CARCHARHINIDAE	Carcharhinus	TRUE	FALSE	FALSE
Carcharhinus hemiodon	0.531824284	threatened	threatened	CR	ANIMALIA	CHORDATA	CHONDRICHTHYES	CARCHARHINIFORMES	CARCHARHINIDAE	Carcharhinus	TRUE	FALSE	FALSE
Carcharhinus falciformis	0.649617529	threatened	threatened	VU	ANIMALIA	CHORDATA	CHONDRICHTHYES	CARCHARHINIFORMES	CARCHARHINIDAE	Carcharhinus	TRUE	FALSE	FALSE
Carcharhinus altimus	0.573360169	threatened	not threatened	NT	ANIMALIA	CHORDATA	CHONDRICHTHYES	CARCHARHINIFORMES	CARCHARHINIDAE	Carcharhinus	TRUE	FALSE	FALSE
Carcharhinus coatesi	0.037408415	not threatened	not threatened	LC	ANIMALIA	CHORDATA	CHONDRICHTHYES	CARCHARHINIFORMES	CARCHARHINIDAE	Carcharhinus	TRUE	FALSE	FALSE
Carcharhinus acronotus	0.186733496	not threatened	not threatened	NT	ANIMALIA	CHORDATA	CHONDRICHTHYES	CARCHARHINIFORMES	CARCHARHINIDAE	Carcharhinus	TRUE	FALSE	FALSE
Carcharhinus tjutjot	0.711365366	threatened	threatened	VU	ANIMALIA	CHORDATA	CHONDRICHTHYES	CARCHARHINIFORMES	CARCHARHINIDAE	Carcharhinus	TRUE	FALSE	FALSE
Sphyrna corona	0.677495083	threatened	threatened	CR	ANIMALIA	CHORDATA	CHONDRICHTHYES	CARCHARHINIFORMES	SPHYRNIDAE	Sphyrna	TRUE	FALSE	FALSE
Sphyrna tudes	0.663000816	threatened	threatened	CR	ANIMALIA	CHORDATA	CHONDRICHTHYES	CARCHARHINIFORMES	SPHYRNIDAE	Sphyrna	TRUE	FALSE	FALSE
Dipturus laevis	0.21635475	not threatened	not threatened	LC	ANIMALIA	CHORDATA	CHONDRICHTHYES	RAJIFORMES	RAJIDAE	Dipturus	TRUE	FALSE	FALSE
Rajella eisenhardti	0.196814048	not threatened	not threatened	LC	ANIMALIA	CHORDATA	CHONDRICHTHYES	RAJIFORMES	RAJIDAE	Rajella	TRUE	FALSE	FALSE
Rajella bigelowi	0.199104987	not threatened	not threatened	LC	ANIMALIA	CHORDATA	CHONDRICHTHYES	RAJIFORMES	RAJIDAE	Rajella	TRUE	FALSE	FALSE
Hongeo koreana	0.350158374	threatened	threatened	CR	ANIMALIA	CHORDATA	CHONDRICHTHYES	RAJIFORMES	RAJIDAE	Hongeo	TRUE	FALSE	FALSE
Spiniraja whitleyi	0.031395411	not threatened	threatened	VU	ANIMALIA	CHORDATA	CHONDRICHTHYES	RAJIFORMES	RAJIDAE	Spiniraja	TRUE	FALSE	FALSE
Neoraja carolinensis	0.304149223	not threatened	not threatened	LC	ANIMALIA	CHORDATA	CHONDRICHTHYES	RAJIFORMES	RAJIDAE	Neoraja	TRUE	FALSE	FALSE
Dipturus springeri	0.288073717	not threatened	not threatened	LC	ANIMALIA	CHORDATA	CHONDRICHTHYES	RAJIFORMES	RAJIDAE	Dipturus	TRUE	FALSE	FALSE
Rostroraja eglanteria	0.169912145	not threatened	not threatened	LC	ANIMALIA	CHORDATA	CHONDRICHTHYES	RAJIFORMES	RAJIDAE	Rostroraja	TRUE	FALSE	FALSE
Leucoraja pristispina	0.10130542	not threatened	not threatened	LC	ANIMALIA	CHORDATA	CHONDRICHTHYES	RAJIFORMES	RAJIDAE	Leucoraja	TRUE	FALSE	FALSE
Rajella fyllae	0.12434368	not threatened	not threatened	LC	ANIMALIA	CHORDATA	CHONDRICHTHYES	RAJIFORMES	RAJIDAE	Rajella	TRUE	FALSE	FALSE
Rajella paucispinosa	0.222984804	not threatened	not threatened	LC	ANIMALIA	CHORDATA	CHONDRICHTHYES	RAJIFORMES	RAJIDAE	Rajella	TRUE	FALSE	FALSE
Dipturus nasutus	0.052278375	not threatened	not threatened	LC	ANIMALIA	CHORDATA	CHONDRICHTHYES	RAJIFORMES	RAJIDAE	Dipturus	TRUE	FALSE	FALSE
Rajella nigerrima	0.104112352	not threatened	not threatened	LC	ANIMALIA	CHORDATA	CHONDRICHTHYES	RAJIFORMES	RAJIDAE	Rajella	TRUE	FALSE	FALSE
Raja asterias	0.370240419	threatened	not threatened	NT	ANIMALIA	CHORDATA	CHONDRICHTHYES	RAJIFORMES	RAJIDAE	Raja	TRUE	FALSE	FALSE
Breviraja mouldi	0.089108147	not threatened	not threatened	LC	ANIMALIA	CHORDATA	CHONDRICHTHYES	RAJIFORMES	RAJIDAE	Breviraja	TRUE	FALSE	FALSE
Raja inornata	0.035754422	not threatened	not threatened	LC	ANIMALIA	CHORDATA	CHONDRICHTHYES	RAJIFORMES	RAJIDAE	Raja	TRUE	FALSE	FALSE
Rostroraja bahamensis	0.085946558	not threatened	not threatened	LC	ANIMALIA	CHORDATA	CHONDRICHTHYES	RAJIFORMES	RAJIDAE	Rostroraja	TRUE	FALSE	FALSE
Amblyraja radiata	0.363845765	threatened	threatened	VU	ANIMALIA	CHORDATA	CHONDRICHTHYES	RAJIFORMES	RAJIDAE	Amblyraja	TRUE	FALSE	FALSE
Dipturus garricki	0.053722587	not threatened	not threatened	LC	ANIMALIA	CHORDATA	CHONDRICHTHYES	RAJIFORMES	RAJIDAE	Dipturus	TRUE	FALSE	FALSE
Rajella ravidula	0.06651455	not threatened	not threatened	LC	ANIMALIA	CHORDATA	CHONDRICHTHYES	RAJIFORMES	RAJIDAE	Rajella	TRUE	FALSE	FALSE
Dipturus leptocaudus	0.442284851	threatened	threatened	VU	ANIMALIA	CHORDATA	CHONDRICHTHYES	RAJIFORMES	RAJIDAE	Dipturus	TRUE	FALSE	FALSE
Dipturus mennii	0.37832087	threatened	threatened	CR	ANIMALIA	CHORDATA	CHONDRICHTHYES	RAJIFORMES	RAJIDAE	Dipturus	TRUE	FALSE	FALSE
Leucoraja lentiginosa	0.070679485	not threatened	not threatened	LC	ANIMALIA	CHORDATA	CHONDRICHTHYES	RAJIFORMES	RAJIDAE	Leucoraja	TRUE	FALSE	FALSE
Leucoraja circularis	0.581165869	threatened	threatened	EN	ANIMALIA	CHORDATA	CHONDRICHTHYES	RAJIFORMES	RAJIDAE	Leucoraja	TRUE	FALSE	FALSE
Malacoraja senta	0.34580232	threatened	threatened	VU	ANIMALIA	CHORDATA	CHONDRICHTHYES	RAJIFORMES	RAJIDAE	Malacoraja	TRUE	FALSE	FALSE
Amblyraja jenseni	0.071868731	not threatened	not threatened	LC	ANIMALIA	CHORDATA	CHONDRICHTHYES	RAJIFORMES	RAJIDAE	Amblyraja	TRUE	FALSE	FALSE
Beringraja rhina	0.106952075	not threatened	not threatened	LC	ANIMALIA	CHORDATA	CHONDRICHTHYES	RAJIFORMES	RAJIDAE	Beringraja	TRUE	FALSE	FALSE
Pteroplatytrygon violacea	0.337934053	threatened	not threatened	LC	ANIMALIA	CHORDATA	CHONDRICHTHYES	MYLIOBATIFORMES	DASYATIDAE	Pteroplatytrygon	TRUE	FALSE	FALSE
Pastinachus ater	0.406736964	threatened	not threatened	LC	ANIMALIA	CHORDATA	CHONDRICHTHYES	MYLIOBATIFORMES	DASYATIDAE	Pastinachus	TRUE	FALSE	FALSE
Maculabatis arabica	0.735558347	threatened	threatened	CR	ANIMALIA	CHORDATA	CHONDRICHTHYES	MYLIOBATIFORMES	DASYATIDAE	Maculabatis	TRUE	FALSE	FALSE
Hypanus guttatus	0.74754409	threatened	not threatened	NT	ANIMALIA	CHORDATA	CHONDRICHTHYES	MYLIOBATIFORMES	DASYATIDAE	Hypanus	TRUE	FALSE	FALSE
Hypanus say	0.592611595	threatened	not threatened	NT	ANIMALIA	CHORDATA	CHONDRICHTHYES	MYLIOBATIFORMES	DASYATIDAE	Hypanus	TRUE	FALSE	FALSE
Pateobatis fai	0.812897144	threatened	threatened	VU	ANIMALIA	CHORDATA	CHONDRICHTHYES	MYLIOBATIFORMES	DASYATIDAE	Pateobatis	TRUE	FALSE	FALSE
Urogymnus polylepis	0.428002936	threatened	threatened	EN	ANIMALIA	CHORDATA	CHONDRICHTHYES	MYLIOBATIFORMES	DASYATIDAE	Urogymnus	TRUE	FALSE	TRUE
Dasyatis hypostigma	0.706964076	threatened	threatened	EN	ANIMALIA	CHORDATA	CHONDRICHTHYES	MYLIOBATIFORMES	DASYATIDAE	Dasyatis	TRUE	FALSE	FALSE
Urogymnus granulatus	0.631333686	threatened	threatened	VU	ANIMALIA	CHORDATA	CHONDRICHTHYES	MYLIOBATIFORMES	DASYATIDAE	Urogymnus	TRUE	FALSE	FALSE
Maculabatis toshi	0.055632363	not threatened	not threatened	LC	ANIMALIA	CHORDATA	CHONDRICHTHYES	MYLIOBATIFORMES	DASYATIDAE	Maculabatis	TRUE	FALSE	FALSE
Pateobatis uarnacoides	0.9056229	threatened	threatened	EN	ANIMALIA	CHORDATA	CHONDRICHTHYES	MYLIOBATIFORMES	DASYATIDAE	Pateobatis	TRUE	FALSE	FALSE
Maculabatis astra	0.06445181	not threatened	not threatened	LC	ANIMALIA	CHORDATA	CHONDRICHTHYES	MYLIOBATIFORMES	DASYATIDAE	Maculabatis	TRUE	FALSE	FALSE
Pateobatis bleekeri	0.90041041	threatened	threatened	EN	ANIMALIA	CHORDATA	CHONDRICHTHYES	MYLIOBATIFORMES	DASYATIDAE	Pateobatis	TRUE	FALSE	FALSE
Apristurus melanoasper	0.217678529	not threatened	not threatened	LC	ANIMALIA	CHORDATA	CHONDRICHTHYES	CARCHARHINIFORMES	PENTANCHIDAE	Apristurus	TRUE	FALSE	FALSE
Apristurus aphyodes	0.070519353	not threatened	not threatened	LC	ANIMALIA	CHORDATA	CHONDRICHTHYES	CARCHARHINIFORMES	PENTANCHIDAE	Apristurus	TRUE	FALSE	FALSE
Apristurus gibbosus	0.330420114	threatened	not threatened	LC	ANIMALIA	CHORDATA	CHONDRICHTHYES	CARCHARHINIFORMES	PENTANCHIDAE	Apristurus	TRUE	FALSE	FALSE
Apristurus riveri	0.048228041	not threatened	not threatened	LC	ANIMALIA	CHORDATA	CHONDRICHTHYES	CARCHARHINIFORMES	PENTANCHIDAE	Apristurus	TRUE	FALSE	FALSE
Cephalurus cephalus	0.164841796	not threatened	not threatened	LC	ANIMALIA	CHORDATA	CHONDRICHTHYES	CARCHARHINIFORMES	PENTANCHIDAE	Cephalurus	TRUE	FALSE	FALSE
Apristurus indicus	0.124966678	not threatened	not threatened	LC	ANIMALIA	CHORDATA	CHONDRICHTHYES	CARCHARHINIFORMES	PENTANCHIDAE	Apristurus	TRUE	FALSE	FALSE
Halaelurus maculosus	0.338651408	threatened	not threatened	NT	ANIMALIA	CHORDATA	CHONDRICHTHYES	CARCHARHINIFORMES	PENTANCHIDAE	Halaelurus	TRUE	FALSE	FALSE
Apristurus garricki	0.065874865	not threatened	not threatened	LC	ANIMALIA	CHORDATA	CHONDRICHTHYES	CARCHARHINIFORMES	PENTANCHIDAE	Apristurus	TRUE	FALSE	FALSE
Bythaelurus giddingsi	0.256305416	not threatened	not threatened	LC	ANIMALIA	CHORDATA	CHONDRICHTHYES	CARCHARHINIFORMES	PENTANCHIDAE	Bythaelurus	TRUE	FALSE	FALSE
Asymbolus submaculatus	0.040095339	not threatened	not threatened	LC	ANIMALIA	CHORDATA	CHONDRICHTHYES	CARCHARHINIFORMES	PENTANCHIDAE	Asymbolus	TRUE	FALSE	FALSE
Figaro boardmani	0.028040263	not threatened	not threatened	LC	ANIMALIA	CHORDATA	CHONDRICHTHYES	CARCHARHINIFORMES	PENTANCHIDAE	Figaro	TRUE	FALSE	FALSE
Apristurus ampliceps	0.071678344	not threatened	not threatened	LC	ANIMALIA	CHORDATA	CHONDRICHTHYES	CARCHARHINIFORMES	PENTANCHIDAE	Apristurus	TRUE	FALSE	FALSE
Bythaelurus dawsoni	0.1162854	not threatened	not threatened	LC	ANIMALIA	CHORDATA	CHONDRICHTHYES	CARCHARHINIFORMES	PENTANCHIDAE	Bythaelurus	TRUE	FALSE	FALSE
Apristurus herklotsi	0.295611101	not threatened	not threatened	LC	ANIMALIA	CHORDATA	CHONDRICHTHYES	CARCHARHINIFORMES	PENTANCHIDAE	Apristurus	TRUE	FALSE	FALSE
Apristurus parvipinnis	0.079459089	not threatened	not threatened	LC	ANIMALIA	CHORDATA	CHONDRICHTHYES	CARCHARHINIFORMES	PENTANCHIDAE	Apristurus	TRUE	FALSE	FALSE
Holohalaelurus favus	0.093930918	not threatened	threatened	EN	ANIMALIA	CHORDATA	CHONDRICHTHYES	CARCHARHINIFORMES	PENTANCHIDAE	Holohalaelurus	TRUE	FALSE	FALSE
Asymbolus analis	0.157999581	not threatened	not threatened	LC	ANIMALIA	CHORDATA	CHONDRICHTHYES	CARCHARHINIFORMES	PENTANCHIDAE	Asymbolus	TRUE	FALSE	FALSE
Haploblepharus kistnasamyi	0.650503178	threatened	threatened	VU	ANIMALIA	CHORDATA	CHONDRICHTHYES	CARCHARHINIFORMES	PENTANCHIDAE	Haploblepharus	TRUE	FALSE	FALSE
Holohalaelurus punctatus	0.080524142	not threatened	threatened	EN	ANIMALIA	CHORDATA	CHONDRICHTHYES	CARCHARHINIFORMES	PENTANCHIDAE	Holohalaelurus	TRUE	FALSE	FALSE
Brachaelurus waddi	0.138028182	not threatened	not threatened	LC	ANIMALIA	CHORDATA	CHONDRICHTHYES	ORECTOLOBIFORMES	BRACHAELURIDAE	Brachaelurus	TRUE	FALSE	FALSE
Callorhinchus capensis	0.131419944	not threatened	not threatened	LC	ANIMALIA	CHORDATA	CHONDRICHTHYES	CHIMAERIFORMES	CALLORHINCHIDAE	Callorhinchus	TRUE	FALSE	FALSE
Chiloscyllium griseum	0.898684661	threatened	threatened	VU	ANIMALIA	CHORDATA	CHONDRICHTHYES	ORECTOLOBIFORMES	HEMISCYLLIIDAE	Chiloscyllium	TRUE	FALSE	FALSE
Hemiscyllium trispeculare	0.049690998	not threatened	not threatened	LC	ANIMALIA	CHORDATA	CHONDRICHTHYES	ORECTOLOBIFORMES	HEMISCYLLIIDAE	Hemiscyllium	TRUE	FALSE	FALSE
Hemiscyllium hallstromi	0.165757863	not threatened	threatened	VU	ANIMALIA	CHORDATA	CHONDRICHTHYES	ORECTOLOBIFORMES	HEMISCYLLIIDAE	Hemiscyllium	TRUE	FALSE	FALSE
Hemiscyllium freycineti	0.370541229	threatened	not threatened	NT	ANIMALIA	CHORDATA	CHONDRICHTHYES	ORECTOLOBIFORMES	HEMISCYLLIIDAE	Hemiscyllium	TRUE	FALSE	FALSE
Deania calcea	0.294484039	not threatened	not threatened	NT	ANIMALIA	CHORDATA	CHONDRICHTHYES	SQUALIFORMES	CENTROPHORIDAE	Deania	TRUE	FALSE	FALSE
Centrophorus squamosus	0.300333081	not threatened	threatened	EN	ANIMALIA	CHORDATA	CHONDRICHTHYES	SQUALIFORMES	CENTROPHORIDAE	Centrophorus	TRUE	FALSE	FALSE
Centrophorus harrissoni	0.093737841	not threatened	threatened	EN	ANIMALIA	CHORDATA	CHONDRICHTHYES	SQUALIFORMES	CENTROPHORIDAE	Centrophorus	TRUE	FALSE	FALSE
Etmopterus sentosus	0.462665039	threatened	not threatened	LC	ANIMALIA	CHORDATA	CHONDRICHTHYES	SQUALIFORMES	ETMOPTERIDAE	Etmopterus	TRUE	FALSE	FALSE
Etmopterus bigelowi	0.387722269	threatened	not threatened	LC	ANIMALIA	CHORDATA	CHONDRICHTHYES	SQUALIFORMES	ETMOPTERIDAE	Etmopterus	TRUE	FALSE	FALSE
Etmopterus perryi	0.190310875	not threatened	not threatened	LC	ANIMALIA	CHORDATA	CHONDRICHTHYES	SQUALIFORMES	ETMOPTERIDAE	Etmopterus	TRUE	FALSE	FALSE
Centroscyllium fabricii	0.22107668	not threatened	not threatened	LC	ANIMALIA	CHORDATA	CHONDRICHTHYES	SQUALIFORMES	ETMOPTERIDAE	Centroscyllium	TRUE	FALSE	FALSE
Etmopterus compagnoi	0.135467939	not threatened	not threatened	LC	ANIMALIA	CHORDATA	CHONDRICHTHYES	SQUALIFORMES	ETMOPTERIDAE	Etmopterus	TRUE	FALSE	FALSE
Etmopterus sculptus	0.166435219	not threatened	not threatened	LC	ANIMALIA	CHORDATA	CHONDRICHTHYES	SQUALIFORMES	ETMOPTERIDAE	Etmopterus	TRUE	FALSE	FALSE
Etmopterus marshae	0.51108667	threatened	not threatened	LC	ANIMALIA	CHORDATA	CHONDRICHTHYES	SQUALIFORMES	ETMOPTERIDAE	Etmopterus	TRUE	FALSE	FALSE
Etmopterus virens	0.07333506	not threatened	not threatened	LC	ANIMALIA	CHORDATA	CHONDRICHTHYES	SQUALIFORMES	ETMOPTERIDAE	Etmopterus	TRUE	FALSE	FALSE
Etmopterus pycnolepis	0.246818507	not threatened	not threatened	LC	ANIMALIA	CHORDATA	CHONDRICHTHYES	SQUALIFORMES	ETMOPTERIDAE	Etmopterus	TRUE	FALSE	FALSE
Etmopterus samadiae	0.316709406	not threatened	not threatened	LC	ANIMALIA	CHORDATA	CHONDRICHTHYES	SQUALIFORMES	ETMOPTERIDAE	Etmopterus	TRUE	FALSE	FALSE
Planonasus parini	0.084758422	not threatened	not threatened	LC	ANIMALIA	CHORDATA	CHONDRICHTHYES	CARCHARHINIFORMES	PSEUDOTRIAKIDAE	Planonasus	TRUE	FALSE	FALSE
Heptranchias perlo	0.726675934	threatened	not threatened	NT	ANIMALIA	CHORDATA	CHONDRICHTHYES	HEXANCHIFORMES	HEXANCHIDAE	Heptranchias	TRUE	FALSE	FALSE
Chimaera cubana	0.075986307	not threatened	not threatened	LC	ANIMALIA	CHORDATA	CHONDRICHTHYES	CHIMAERIFORMES	CHIMAERIDAE	Chimaera	TRUE	FALSE	FALSE
Chimaera monstrosa	0.544822046	threatened	threatened	VU	ANIMALIA	CHORDATA	CHONDRICHTHYES	CHIMAERIFORMES	CHIMAERIDAE	Chimaera	TRUE	FALSE	FALSE
Chimaera argiloba	0.089108751	not threatened	not threatened	LC	ANIMALIA	CHORDATA	CHONDRICHTHYES	CHIMAERIFORMES	CHIMAERIDAE	Chimaera	TRUE	FALSE	FALSE
Hydrolagus alberti	0.055601811	not threatened	not threatened	LC	ANIMALIA	CHORDATA	CHONDRICHTHYES	CHIMAERIFORMES	CHIMAERIDAE	Hydrolagus	TRUE	FALSE	FALSE
Chimaera carophila	0.076929043	not threatened	not threatened	LC	ANIMALIA	CHORDATA	CHONDRICHTHYES	CHIMAERIFORMES	CHIMAERIDAE	Chimaera	TRUE	FALSE	FALSE
Hydrolagus colliei	0.059888226	not threatened	not threatened	LC	ANIMALIA	CHORDATA	CHONDRICHTHYES	CHIMAERIFORMES	CHIMAERIDAE	Hydrolagus	TRUE	FALSE	FALSE
Hydrolagus affinis	0.066741242	not threatened	not threatened	LC	ANIMALIA	CHORDATA	CHONDRICHTHYES	CHIMAERIFORMES	CHIMAERIDAE	Hydrolagus	TRUE	FALSE	FALSE
Chimaera fulva	0.192020858	not threatened	not threatened	LC	ANIMALIA	CHORDATA	CHONDRICHTHYES	CHIMAERIFORMES	CHIMAERIDAE	Chimaera	TRUE	FALSE	FALSE
Chimaera notafricana	0.091391466	not threatened	not threatened	LC	ANIMALIA	CHORDATA	CHONDRICHTHYES	CHIMAERIFORMES	CHIMAERIDAE	Chimaera	TRUE	FALSE	FALSE
Eucrossorhinus dasypogon	0.148650799	not threatened	not threatened	LC	ANIMALIA	CHORDATA	CHONDRICHTHYES	ORECTOLOBIFORMES	ORECTOLOBIDAE	Eucrossorhinus	TRUE	FALSE	FALSE
Orectolobus hutchinsi	0.045643085	not threatened	not threatened	LC	ANIMALIA	CHORDATA	CHONDRICHTHYES	ORECTOLOBIFORMES	ORECTOLOBIDAE	Orectolobus	TRUE	FALSE	FALSE
Orectolobus floridus	0.180114908	not threatened	not threatened	LC	ANIMALIA	CHORDATA	CHONDRICHTHYES	ORECTOLOBIFORMES	ORECTOLOBIDAE	Orectolobus	TRUE	FALSE	FALSE
Parascyllium collare	0.109360838	not threatened	not threatened	LC	ANIMALIA	CHORDATA	CHONDRICHTHYES	ORECTOLOBIFORMES	PARASCYLLIIDAE	Parascyllium	TRUE	FALSE	FALSE
Pristiophorus nudipinnis	0.034208064	not threatened	not threatened	LC	ANIMALIA	CHORDATA	CHONDRICHTHYES	PRISTIOPHORIFORMES	PRISTIOPHORIDAE	Pristiophorus	TRUE	FALSE	FALSE
Pristiophorus schroederi	0.091140632	not threatened	not threatened	LC	ANIMALIA	CHORDATA	CHONDRICHTHYES	PRISTIOPHORIFORMES	PRISTIOPHORIDAE	Pristiophorus	TRUE	FALSE	FALSE
Scymnodalatias oligodon	0.194872693	not threatened	not threatened	LC	ANIMALIA	CHORDATA	CHONDRICHTHYES	SQUALIFORMES	SOMNIOSIDAE	Scymnodalatias	TRUE	FALSE	FALSE
Scymnodon plunketi	0.087885005	not threatened	threatened	VU	ANIMALIA	CHORDATA	CHONDRICHTHYES	SQUALIFORMES	SOMNIOSIDAE	Scymnodon	TRUE	FALSE	FALSE
Centroscymnus coelolepis	0.387612897	threatened	not threatened	NT	ANIMALIA	CHORDATA	CHONDRICHTHYES	SQUALIFORMES	SOMNIOSIDAE	Centroscymnus	TRUE	FALSE	FALSE
Isistius plutodus	0.250085582	not threatened	not threatened	LC	ANIMALIA	CHORDATA	CHONDRICHTHYES	SQUALIFORMES	DALATIIDAE	Isistius	TRUE	FALSE	FALSE
Mollisquama mississippiensis	0.254550311	not threatened	not threatened	LC	ANIMALIA	CHORDATA	CHONDRICHTHYES	SQUALIFORMES	DALATIIDAE	Mollisquama	TRUE	FALSE	FALSE
Squalus rancureli	0.206769719	not threatened	not threatened	NT	ANIMALIA	CHORDATA	CHONDRICHTHYES	SQUALIFORMES	SQUALIDAE	Squalus	TRUE	FALSE	FALSE
Squalus megalops	0.039279368	not threatened	not threatened	LC	ANIMALIA	CHORDATA	CHONDRICHTHYES	SQUALIFORMES	SQUALIDAE	Squalus	TRUE	FALSE	FALSE
Squalus hawaiiensis	0.436142212	threatened	not threatened	LC	ANIMALIA	CHORDATA	CHONDRICHTHYES	SQUALIFORMES	SQUALIDAE	Squalus	TRUE	FALSE	FALSE
Squalus grahami	0.08883476	not threatened	not threatened	NT	ANIMALIA	CHORDATA	CHONDRICHTHYES	SQUALIFORMES	SQUALIDAE	Squalus	TRUE	FALSE	FALSE
Squalus hemipinnis	0.432875727	threatened	threatened	VU	ANIMALIA	CHORDATA	CHONDRICHTHYES	SQUALIFORMES	SQUALIDAE	Squalus	TRUE	FALSE	FALSE
Squalus acutipinnis	0.134941769	not threatened	not threatened	NT	ANIMALIA	CHORDATA	CHONDRICHTHYES	SQUALIFORMES	SQUALIDAE	Squalus	TRUE	FALSE	FALSE
Squalus formosus	0.289548521	not threatened	threatened	EN	ANIMALIA	CHORDATA	CHONDRICHTHYES	SQUALIFORMES	SQUALIDAE	Squalus	TRUE	FALSE	FALSE
Aptychotrema timorensis	0.338654509	threatened	threatened	VU	ANIMALIA	CHORDATA	CHONDRICHTHYES	RHINOPRISTIFORMES	TRYGONORRHINIDAE	Aptychotrema	TRUE	FALSE	FALSE
Trygonorrhina dumerilii	0.030197637	not threatened	not threatened	LC	ANIMALIA	CHORDATA	CHONDRICHTHYES	RHINOPRISTIFORMES	TRYGONORRHINIDAE	Trygonorrhina	TRUE	FALSE	FALSE
Odontaspis noronhai	0.327531869	threatened	not threatened	LC	ANIMALIA	CHORDATA	CHONDRICHTHYES	LAMNIFORMES	ODONTASPIDIDAE	Odontaspis	TRUE	FALSE	FALSE
Rhinobatos sainsburyi	0.146878093	not threatened	not threatened	LC	ANIMALIA	CHORDATA	CHONDRICHTHYES	RHINOPRISTIFORMES	RHINOBATIDAE	Rhinobatos	TRUE	FALSE	FALSE
Pseudobatos leucorhynchus	0.667777567	threatened	threatened	VU	ANIMALIA	CHORDATA	CHONDRICHTHYES	RHINOPRISTIFORMES	RHINOBATIDAE	Pseudobatos	TRUE	FALSE	FALSE
Pseudobatos prahli	0.747301565	threatened	threatened	VU	ANIMALIA	CHORDATA	CHONDRICHTHYES	RHINOPRISTIFORMES	RHINOBATIDAE	Pseudobatos	TRUE	FALSE	FALSE
Rhinobatos irvinei	0.814471374	threatened	threatened	VU	ANIMALIA	CHORDATA	CHONDRICHTHYES	RHINOPRISTIFORMES	RHINOBATIDAE	Rhinobatos	TRUE	FALSE	FALSE
Pseudobatos glaucostigmus	0.581364301	threatened	threatened	VU	ANIMALIA	CHORDATA	CHONDRICHTHYES	RHINOPRISTIFORMES	RHINOBATIDAE	Pseudobatos	TRUE	FALSE	FALSE
Psammobatis normani	0.081752722	not threatened	not threatened	LC	ANIMALIA	CHORDATA	CHONDRICHTHYES	RAJIFORMES	ARHYNCHOBATIDAE	Psammobatis	TRUE	FALSE	FALSE
Psammobatis lentiginosa	0.237075017	not threatened	not threatened	LC	ANIMALIA	CHORDATA	CHONDRICHTHYES	RAJIFORMES	ARHYNCHOBATIDAE	Psammobatis	TRUE	FALSE	FALSE
Bathyraja lindbergi	0.044528284	not threatened	not threatened	LC	ANIMALIA	CHORDATA	CHONDRICHTHYES	RAJIFORMES	ARHYNCHOBATIDAE	Bathyraja	TRUE	FALSE	FALSE
Bathyraja tunae	0.119744146	not threatened	not threatened	LC	ANIMALIA	CHORDATA	CHONDRICHTHYES	RAJIFORMES	ARHYNCHOBATIDAE	Bathyraja	TRUE	FALSE	FALSE
Bathyraja pacifica	0.160463503	not threatened	not threatened	LC	ANIMALIA	CHORDATA	CHONDRICHTHYES	RAJIFORMES	ARHYNCHOBATIDAE	Bathyraja	TRUE	FALSE	FALSE
Psammobatis extenta	0.351776527	threatened	not threatened	LC	ANIMALIA	CHORDATA	CHONDRICHTHYES	RAJIFORMES	ARHYNCHOBATIDAE	Psammobatis	TRUE	FALSE	FALSE
Sympterygia acuta	0.787083758	threatened	threatened	CR	ANIMALIA	CHORDATA	CHONDRICHTHYES	RAJIFORMES	ARHYNCHOBATIDAE	Sympterygia	TRUE	FALSE	FALSE
Atlantoraja platana	0.509160769	threatened	threatened	EN	ANIMALIA	CHORDATA	CHONDRICHTHYES	RAJIFORMES	ARHYNCHOBATIDAE	Atlantoraja	TRUE	FALSE	FALSE
Bathyraja pallida	0.163770888	not threatened	not threatened	LC	ANIMALIA	CHORDATA	CHONDRICHTHYES	RAJIFORMES	ARHYNCHOBATIDAE	Bathyraja	TRUE	FALSE	FALSE
Bathyraja schroederi	0.154476332	not threatened	not threatened	LC	ANIMALIA	CHORDATA	CHONDRICHTHYES	RAJIFORMES	ARHYNCHOBATIDAE	Bathyraja	TRUE	FALSE	FALSE
Irolita waitii	0.035084259	not threatened	not threatened	LC	ANIMALIA	CHORDATA	CHONDRICHTHYES	RAJIFORMES	ARHYNCHOBATIDAE	Irolita	TRUE	FALSE	FALSE
Bathyraja trachouros	0.076898311	not threatened	not threatened	NT	ANIMALIA	CHORDATA	CHONDRICHTHYES	RAJIFORMES	ARHYNCHOBATIDAE	Bathyraja	TRUE	FALSE	FALSE
Pavoraja umbrosa	0.180049775	not threatened	not threatened	LC	ANIMALIA	CHORDATA	CHONDRICHTHYES	RAJIFORMES	ARHYNCHOBATIDAE	Pavoraja	TRUE	FALSE	FALSE
Psammobatis scobina	0.425178773	threatened	not threatened	LC	ANIMALIA	CHORDATA	CHONDRICHTHYES	RAJIFORMES	ARHYNCHOBATIDAE	Psammobatis	TRUE	FALSE	FALSE
Bathyraja scaphiops	0.060382089	not threatened	not threatened	LC	ANIMALIA	CHORDATA	CHONDRICHTHYES	RAJIFORMES	ARHYNCHOBATIDAE	Bathyraja	TRUE	FALSE	FALSE
Bathyraja interrupta	0.078114056	not threatened	not threatened	LC	ANIMALIA	CHORDATA	CHONDRICHTHYES	RAJIFORMES	ARHYNCHOBATIDAE	Bathyraja	TRUE	FALSE	FALSE
Bathyraja smithii	0.13753414	not threatened	not threatened	LC	ANIMALIA	CHORDATA	CHONDRICHTHYES	RAJIFORMES	ARHYNCHOBATIDAE	Bathyraja	TRUE	FALSE	FALSE
Notoraja tobitukai	0.297662399	not threatened	not threatened	LC	ANIMALIA	CHORDATA	CHONDRICHTHYES	RAJIFORMES	ARHYNCHOBATIDAE	Notoraja	TRUE	FALSE	FALSE
Bathyraja bergi	0.17709491	not threatened	not threatened	LC	ANIMALIA	CHORDATA	CHONDRICHTHYES	RAJIFORMES	ARHYNCHOBATIDAE	Bathyraja	TRUE	FALSE	FALSE
Notoraja sereti	0.458302467	threatened	not threatened	LC	ANIMALIA	CHORDATA	CHONDRICHTHYES	RAJIFORMES	ARHYNCHOBATIDAE	Notoraja	TRUE	FALSE	FALSE
Rhinoptera brasiliensis	0.79509675	threatened	threatened	VU	ANIMALIA	CHORDATA	CHONDRICHTHYES	MYLIOBATIFORMES	RHINOPTERIDAE	Rhinoptera	TRUE	FALSE	FALSE
Urobatis jamaicensis	0.450491966	threatened	not threatened	LC	ANIMALIA	CHORDATA	CHONDRICHTHYES	MYLIOBATIFORMES	UROTRYGONIDAE	Urobatis	TRUE	FALSE	FALSE
Urotrygon simulatrix	0.290997289	not threatened	threatened	VU	ANIMALIA	CHORDATA	CHONDRICHTHYES	MYLIOBATIFORMES	UROTRYGONIDAE	Urotrygon	TRUE	FALSE	FALSE
Urobatis halleri	0.065036185	not threatened	not threatened	LC	ANIMALIA	CHORDATA	CHONDRICHTHYES	MYLIOBATIFORMES	UROTRYGONIDAE	Urobatis	TRUE	FALSE	FALSE
Urotrygon munda	0.832924461	threatened	not threatened	NT	ANIMALIA	CHORDATA	CHONDRICHTHYES	MYLIOBATIFORMES	UROTRYGONIDAE	Urotrygon	TRUE	FALSE	FALSE
Anacanthobatis marmorata	0.093402188	not threatened	not threatened	NT	ANIMALIA	CHORDATA	CHONDRICHTHYES	RAJIFORMES	ANACANTHOBATIDAE	Anacanthobatis	TRUE	FALSE	FALSE
Schroederobatis americana	0.158542749	not threatened	not threatened	LC	ANIMALIA	CHORDATA	CHONDRICHTHYES	RAJIFORMES	ANACANTHOBATIDAE	Schroederobatis	TRUE	FALSE	FALSE
Sinobatis borneensis	0.334366956	threatened	not threatened	LC	ANIMALIA	CHORDATA	CHONDRICHTHYES	RAJIFORMES	ANACANTHOBATIDAE	Sinobatis	TRUE	FALSE	FALSE
Ctenacis fehlmanni	0.116556094	not threatened	not threatened	LC	ANIMALIA	CHORDATA	CHONDRICHTHYES	CARCHARHINIFORMES	PROSCYLLIIDAE	Ctenacis	TRUE	FALSE	FALSE
Cruriraja cadenati	0.043966013	not threatened	not threatened	LC	ANIMALIA	CHORDATA	CHONDRICHTHYES	RAJIFORMES	GURGESIELLIDAE	Cruriraja	TRUE	FALSE	FALSE
Cruriraja poeyi	0.031437194	not threatened	not threatened	LC	ANIMALIA	CHORDATA	CHONDRICHTHYES	RAJIFORMES	GURGESIELLIDAE	Cruriraja	TRUE	FALSE	FALSE
Cruriraja parcomaculata	0.138727085	not threatened	not threatened	LC	ANIMALIA	CHORDATA	CHONDRICHTHYES	RAJIFORMES	GURGESIELLIDAE	Cruriraja	TRUE	FALSE	FALSE
Fenestraja cubensis	0.047128463	not threatened	not threatened	LC	ANIMALIA	CHORDATA	CHONDRICHTHYES	RAJIFORMES	GURGESIELLIDAE	Fenestraja	TRUE	FALSE	FALSE
Squatina californica	0.03450884	not threatened	not threatened	NT	ANIMALIA	CHORDATA	CHONDRICHTHYES	SQUATINIFORMES	SQUATINIDAE	Squatina	TRUE	FALSE	FALSE
Squatina australis	0.027401827	not threatened	not threatened	LC	ANIMALIA	CHORDATA	CHONDRICHTHYES	SQUATINIFORMES	SQUATINIDAE	Squatina	TRUE	FALSE	FALSE
Squatina oculata	0.533246701	threatened	threatened	CR	ANIMALIA	CHORDATA	CHONDRICHTHYES	SQUATINIFORMES	SQUATINIDAE	Squatina	TRUE	FALSE	FALSE
Squatina armata	0.489406331	threatened	threatened	CR	ANIMALIA	CHORDATA	CHONDRICHTHYES	SQUATINIFORMES	SQUATINIDAE	Squatina	TRUE	FALSE	FALSE
Squatina aculeata	0.366898297	threatened	threatened	CR	ANIMALIA	CHORDATA	CHONDRICHTHYES	SQUATINIFORMES	SQUATINIDAE	Squatina	TRUE	FALSE	FALSE
Trygonoptera mucosa	0.052182537	not threatened	not threatened	LC	ANIMALIA	CHORDATA	CHONDRICHTHYES	MYLIOBATIFORMES	UROLOPHIDAE	Trygonoptera	TRUE	FALSE	FALSE
Urolophus aurantiacus	0.653798172	threatened	threatened	VU	ANIMALIA	CHORDATA	CHONDRICHTHYES	MYLIOBATIFORMES	UROLOPHIDAE	Urolophus	TRUE	FALSE	FALSE
Urolophus kapalensis	0.475463501	threatened	not threatened	NT	ANIMALIA	CHORDATA	CHONDRICHTHYES	MYLIOBATIFORMES	UROLOPHIDAE	Urolophus	TRUE	FALSE	FALSE
Trygonoptera imitata	0.211316087	not threatened	not threatened	LC	ANIMALIA	CHORDATA	CHONDRICHTHYES	MYLIOBATIFORMES	UROLOPHIDAE	Trygonoptera	TRUE	FALSE	FALSE
Urolophus bucculentus	0.144907289	not threatened	threatened	VU	ANIMALIA	CHORDATA	CHONDRICHTHYES	MYLIOBATIFORMES	UROLOPHIDAE	Urolophus	TRUE	FALSE	FALSE
Trygonoptera testacea	0.125519636	not threatened	not threatened	NT	ANIMALIA	CHORDATA	CHONDRICHTHYES	MYLIOBATIFORMES	UROLOPHIDAE	Trygonoptera	TRUE	FALSE	FALSE
Urolophus papilio	0.099118988	not threatened	not threatened	LC	ANIMALIA	CHORDATA	CHONDRICHTHYES	MYLIOBATIFORMES	UROLOPHIDAE	Urolophus	TRUE	FALSE	FALSE
Myliobatis tenuicaudatus	0.057760287	not threatened	not threatened	LC	ANIMALIA	CHORDATA	CHONDRICHTHYES	MYLIOBATIFORMES	MYLIOBATIDAE	Myliobatis	TRUE	FALSE	FALSE
Myliobatis goodei	0.604041131	threatened	threatened	VU	ANIMALIA	CHORDATA	CHONDRICHTHYES	MYLIOBATIFORMES	MYLIOBATIDAE	Myliobatis	TRUE	FALSE	FALSE
Myliobatis freminvillii	0.669018853	threatened	threatened	VU	ANIMALIA	CHORDATA	CHONDRICHTHYES	MYLIOBATIFORMES	MYLIOBATIDAE	Myliobatis	TRUE	FALSE	FALSE
Neoharriotta carri	0.185032235	not threatened	not threatened	NT	ANIMALIA	CHORDATA	CHONDRICHTHYES	CHIMAERIFORMES	RHINOCHIMAERIDAE	Neoharriotta	TRUE	FALSE	FALSE
Neoharriotta pinnata	0.605066849	threatened	not threatened	NT	ANIMALIA	CHORDATA	CHONDRICHTHYES	CHIMAERIFORMES	RHINOCHIMAERIDAE	Neoharriotta	TRUE	FALSE	FALSE
Rhynchobatus springeri	0.898595358	threatened	threatened	CR	ANIMALIA	CHORDATA	CHONDRICHTHYES	RHINOPRISTIFORMES	RHINIDAE	Rhynchobatus	TRUE	FALSE	FALSE
Rhynchobatus luebberti	0.83265417	threatened	threatened	CR	ANIMALIA	CHORDATA	CHONDRICHTHYES	RHINOPRISTIFORMES	RHINIDAE	Rhynchobatus	TRUE	FALSE	FALSE
Mobula thurstoni	0.689649499	threatened	threatened	EN	ANIMALIA	CHORDATA	CHONDRICHTHYES	MYLIOBATIFORMES	MOBULIDAE	Mobula	TRUE	FALSE	FALSE
Mobula munkiana	0.172782451	not threatened	threatened	VU	ANIMALIA	CHORDATA	CHONDRICHTHYES	MYLIOBATIFORMES	MOBULIDAE	Mobula	TRUE	FALSE	FALSE
Mobula hypostoma	0.470206185	threatened	threatened	EN	ANIMALIA	CHORDATA	CHONDRICHTHYES	MYLIOBATIFORMES	MOBULIDAE	Mobula	TRUE	FALSE	FALSE
Diplobatis ommata	0.710523592	threatened	not threatened	LC	ANIMALIA	CHORDATA	CHONDRICHTHYES	TORPEDINIFORMES	NARCINIDAE	Diplobatis	TRUE	FALSE	FALSE
Benthobatis marcida	0.058675424	not threatened	not threatened	LC	ANIMALIA	CHORDATA	CHONDRICHTHYES	TORPEDINIFORMES	NARCINIDAE	Benthobatis	TRUE	FALSE	FALSE
Narcine maculata	0.834060284	threatened	threatened	VU	ANIMALIA	CHORDATA	CHONDRICHTHYES	TORPEDINIFORMES	NARCINIDAE	Narcine	TRUE	FALSE	FALSE
Diplobatis guamachensis	0.262956445	not threatened	threatened	VU	ANIMALIA	CHORDATA	CHONDRICHTHYES	TORPEDINIFORMES	NARCINIDAE	Diplobatis	TRUE	FALSE	FALSE
Narcine lasti	0.100690958	not threatened	not threatened	LC	ANIMALIA	CHORDATA	CHONDRICHTHYES	TORPEDINIFORMES	NARCINIDAE	Narcine	TRUE	FALSE	FALSE
Opisthonema oglinum	0.07751831	not threatened	not threatened	LC	ANIMALIA	CHORDATA	ACTINOPTERYGII	CLUPEIFORMES	CLUPEIDAE	Opisthonema	TRUE	FALSE	FALSE
Dussumieria acuta	0.059059516	not threatened	not threatened	LC	ANIMALIA	CHORDATA	ACTINOPTERYGII	CLUPEIFORMES	CLUPEIDAE	Dussumieria	TRUE	FALSE	FALSE
Konosirus punctatus	0.066030308	not threatened	not threatened	LC	ANIMALIA	CHORDATA	ACTINOPTERYGII	CLUPEIFORMES	CLUPEIDAE	Konosirus	TRUE	FALSE	FALSE
Nematalosa come	0.020623381	not threatened	not threatened	LC	ANIMALIA	CHORDATA	ACTINOPTERYGII	CLUPEIFORMES	CLUPEIDAE	Nematalosa	TRUE	FALSE	TRUE
Brevoortia pectinata	0.063332747	not threatened	not threatened	LC	ANIMALIA	CHORDATA	ACTINOPTERYGII	CLUPEIFORMES	CLUPEIDAE	Brevoortia	TRUE	FALSE	FALSE
Herklotsichthys castelnaui	0.024366744	not threatened	not threatened	LC	ANIMALIA	CHORDATA	ACTINOPTERYGII	CLUPEIFORMES	CLUPEIDAE	Herklotsichthys	TRUE	FALSE	FALSE
Herklotsichthys koningsbergeri	0.025226268	not threatened	not threatened	LC	ANIMALIA	CHORDATA	ACTINOPTERYGII	CLUPEIFORMES	CLUPEIDAE	Herklotsichthys	TRUE	FALSE	FALSE
Spratelloides atrofasciatus	0.039325598	not threatened	not threatened	LC	ANIMALIA	CHORDATA	ACTINOPTERYGII	CLUPEIFORMES	CLUPEIDAE	Spratelloides	TRUE	FALSE	FALSE
Harengula humeralis	0.061719667	not threatened	not threatened	LC	ANIMALIA	CHORDATA	ACTINOPTERYGII	CLUPEIFORMES	CLUPEIDAE	Harengula	TRUE	FALSE	FALSE
Amblygaster clupeoides	0.030570703	not threatened	not threatened	LC	ANIMALIA	CHORDATA	ACTINOPTERYGII	CLUPEIFORMES	CLUPEIDAE	Amblygaster	TRUE	FALSE	FALSE
Clupeonella engrauliformis	0.287913508	not threatened	threatened	EN	ANIMALIA	CHORDATA	ACTINOPTERYGII	CLUPEIFORMES	CLUPEIDAE	Clupeonella	TRUE	FALSE	FALSE
Hyperlophus translucidus	0.234078382	not threatened	not threatened	LC	ANIMALIA	CHORDATA	ACTINOPTERYGII	CLUPEIFORMES	CLUPEIDAE	Hyperlophus	TRUE	FALSE	FALSE
Sprattus muelleri	0.08042984	not threatened	not threatened	LC	ANIMALIA	CHORDATA	ACTINOPTERYGII	CLUPEIFORMES	CLUPEIDAE	Sprattus	TRUE	FALSE	FALSE
Alosa pontica	0.039064142	not threatened	not threatened	LC	ANIMALIA	CHORDATA	ACTINOPTERYGII	CLUPEIFORMES	CLUPEIDAE	Alosa	TRUE	FALSE	TRUE
Odaxothrissa mento	0.018191398	not threatened	not threatened	LC	ANIMALIA	CHORDATA	ACTINOPTERYGII	CLUPEIFORMES	CLUPEIDAE	Odaxothrissa	TRUE	FALSE	TRUE
Pellonula leonensis	0.009731064	not threatened	not threatened	LC	ANIMALIA	CHORDATA	ACTINOPTERYGII	CLUPEIFORMES	CLUPEIDAE	Pellonula	TRUE	FALSE	TRUE
Brevoortia gunteri	0.032041038	not threatened	not threatened	LC	ANIMALIA	CHORDATA	ACTINOPTERYGII	CLUPEIFORMES	CLUPEIDAE	Brevoortia	TRUE	FALSE	TRUE
Tenualosa macrura	0.307493672	not threatened	not threatened	NT	ANIMALIA	CHORDATA	ACTINOPTERYGII	CLUPEIFORMES	CLUPEIDAE	Tenualosa	TRUE	FALSE	TRUE
Lile piquitinga	0.028745635	not threatened	not threatened	LC	ANIMALIA	CHORDATA	ACTINOPTERYGII	CLUPEIFORMES	CLUPEIDAE	Lile	TRUE	FALSE	FALSE
Opisthonema medirastre	0.067281991	not threatened	not threatened	LC	ANIMALIA	CHORDATA	ACTINOPTERYGII	CLUPEIFORMES	CLUPEIDAE	Opisthonema	TRUE	FALSE	FALSE
Opisthonema berlangai	0.328923181	threatened	threatened	VU	ANIMALIA	CHORDATA	ACTINOPTERYGII	CLUPEIFORMES	CLUPEIDAE	Opisthonema	TRUE	FALSE	FALSE
Opisthonema bulleri	0.028333433	not threatened	not threatened	LC	ANIMALIA	CHORDATA	ACTINOPTERYGII	CLUPEIFORMES	CLUPEIDAE	Opisthonema	TRUE	FALSE	FALSE
Harengula jaguana	0.144162388	not threatened	not threatened	LC	ANIMALIA	CHORDATA	ACTINOPTERYGII	CLUPEIFORMES	CLUPEIDAE	Harengula	TRUE	FALSE	FALSE
Herklotsichthys quadrimaculatus	0.032017213	not threatened	not threatened	LC	ANIMALIA	CHORDATA	ACTINOPTERYGII	CLUPEIFORMES	CLUPEIDAE	Herklotsichthys	TRUE	FALSE	FALSE
Sardinella fimbriata	0.036131618	not threatened	not threatened	LC	ANIMALIA	CHORDATA	ACTINOPTERYGII	CLUPEIFORMES	CLUPEIDAE	Sardinella	TRUE	FALSE	FALSE
Herklotsichthys dispilonotus	0.037335046	not threatened	not threatened	LC	ANIMALIA	CHORDATA	ACTINOPTERYGII	CLUPEIFORMES	CLUPEIDAE	Herklotsichthys	TRUE	FALSE	FALSE
Spratelloides delicatulus	0.033843496	not threatened	not threatened	LC	ANIMALIA	CHORDATA	ACTINOPTERYGII	CLUPEIFORMES	CLUPEIDAE	Spratelloides	TRUE	FALSE	FALSE
Spicara nigricauda	0.075481192	not threatened	not threatened	LC	ANIMALIA	CHORDATA	ACTINOPTERYGII	PERCIFORMES	CENTRACANTHIDAE	Spicara	TRUE	FALSE	FALSE
Calamus penna	0.092562155	not threatened	not threatened	LC	ANIMALIA	CHORDATA	ACTINOPTERYGII	PERCIFORMES	SPARIDAE	Calamus	TRUE	FALSE	FALSE
Calamus arctifrons	0.045384008	not threatened	not threatened	LC	ANIMALIA	CHORDATA	ACTINOPTERYGII	PERCIFORMES	SPARIDAE	Calamus	TRUE	FALSE	FALSE
Lagodon rhomboides	0.041311296	not threatened	not threatened	LC	ANIMALIA	CHORDATA	ACTINOPTERYGII	PERCIFORMES	SPARIDAE	Lagodon	TRUE	FALSE	TRUE
Acanthopagrus morrisoni	0.02511394	not threatened	not threatened	LC	ANIMALIA	CHORDATA	ACTINOPTERYGII	PERCIFORMES	SPARIDAE	Acanthopagrus	TRUE	FALSE	FALSE
Acanthopagrus pacificus	0.022800209	not threatened	not threatened	LC	ANIMALIA	CHORDATA	ACTINOPTERYGII	PERCIFORMES	SPARIDAE	Acanthopagrus	TRUE	FALSE	FALSE
Diplodus fasciatus	0.117959372	not threatened	not threatened	LC	ANIMALIA	CHORDATA	ACTINOPTERYGII	PERCIFORMES	SPARIDAE	Diplodus	TRUE	FALSE	FALSE
Calamus calamus	0.076007611	not threatened	not threatened	LC	ANIMALIA	CHORDATA	ACTINOPTERYGII	PERCIFORMES	SPARIDAE	Calamus	TRUE	FALSE	FALSE
Dentex canariensis	0.054220386	not threatened	not threatened	LC	ANIMALIA	CHORDATA	ACTINOPTERYGII	PERCIFORMES	SPARIDAE	Dentex	TRUE	FALSE	FALSE
Calamus proridens	0.048341129	not threatened	not threatened	LC	ANIMALIA	CHORDATA	ACTINOPTERYGII	PERCIFORMES	SPARIDAE	Calamus	TRUE	FALSE	FALSE
Lycothrissa crocodilus	0.168444443	not threatened	not threatened	LC	ANIMALIA	CHORDATA	ACTINOPTERYGII	CLUPEIFORMES	ENGRAULIDAE	Lycothrissa	TRUE	FALSE	TRUE
Engraulis mordax	0.036171378	not threatened	not threatened	LC	ANIMALIA	CHORDATA	ACTINOPTERYGII	CLUPEIFORMES	ENGRAULIDAE	Engraulis	TRUE	FALSE	FALSE
Anchovia macrolepidota	0.020742931	not threatened	not threatened	LC	ANIMALIA	CHORDATA	ACTINOPTERYGII	CLUPEIFORMES	ENGRAULIDAE	Anchovia	TRUE	FALSE	TRUE
Anchoviella lepidentostole	0.034163638	not threatened	not threatened	LC	ANIMALIA	CHORDATA	ACTINOPTERYGII	CLUPEIFORMES	ENGRAULIDAE	Anchoviella	TRUE	FALSE	FALSE
Thryssa dussumieri	0.048315146	not threatened	not threatened	LC	ANIMALIA	CHORDATA	ACTINOPTERYGII	CLUPEIFORMES	ENGRAULIDAE	Thryssa	TRUE	FALSE	FALSE
Coilia mystus	0.175647702	not threatened	threatened	EN	ANIMALIA	CHORDATA	ACTINOPTERYGII	CLUPEIFORMES	ENGRAULIDAE	Coilia	TRUE	FALSE	FALSE
Pterengraulis atherinoides	0.010866911	not threatened	not threatened	LC	ANIMALIA	CHORDATA	ACTINOPTERYGII	CLUPEIFORMES	ENGRAULIDAE	Pterengraulis	TRUE	FALSE	TRUE
Thryssa hamiltonii	0.033639119	not threatened	not threatened	LC	ANIMALIA	CHORDATA	ACTINOPTERYGII	CLUPEIFORMES	ENGRAULIDAE	Thryssa	TRUE	FALSE	FALSE
Anchoa panamensis	0.022837465	not threatened	not threatened	LC	ANIMALIA	CHORDATA	ACTINOPTERYGII	CLUPEIFORMES	ENGRAULIDAE	Anchoa	TRUE	FALSE	TRUE
Anchoa parva	0.022492464	not threatened	not threatened	LC	ANIMALIA	CHORDATA	ACTINOPTERYGII	CLUPEIFORMES	ENGRAULIDAE	Anchoa	TRUE	FALSE	FALSE
Stolephorus commersonnii	0.031776649	not threatened	not threatened	LC	ANIMALIA	CHORDATA	ACTINOPTERYGII	CLUPEIFORMES	ENGRAULIDAE	Stolephorus	TRUE	FALSE	FALSE
Thryssa whiteheadi	0.056876221	not threatened	not threatened	LC	ANIMALIA	CHORDATA	ACTINOPTERYGII	CLUPEIFORMES	ENGRAULIDAE	Thryssa	TRUE	FALSE	FALSE
Anchovia surinamensis	0.010818432	not threatened	not threatened	LC	ANIMALIA	CHORDATA	ACTINOPTERYGII	CLUPEIFORMES	ENGRAULIDAE	Anchovia	TRUE	FALSE	TRUE
Engraulis japonicus	0.074153706	not threatened	not threatened	LC	ANIMALIA	CHORDATA	ACTINOPTERYGII	CLUPEIFORMES	ENGRAULIDAE	Engraulis	TRUE	FALSE	FALSE
Stolephorus apiensis	0.087481518	not threatened	not threatened	LC	ANIMALIA	CHORDATA	ACTINOPTERYGII	CLUPEIFORMES	ENGRAULIDAE	Stolephorus	TRUE	FALSE	FALSE
Lycengraulis poeyi	0.022996469	not threatened	not threatened	LC	ANIMALIA	CHORDATA	ACTINOPTERYGII	CLUPEIFORMES	ENGRAULIDAE	Lycengraulis	TRUE	FALSE	TRUE
Anchoa eigenmannia	0.023531251	not threatened	not threatened	LC	ANIMALIA	CHORDATA	ACTINOPTERYGII	CLUPEIFORMES	ENGRAULIDAE	Anchoa	TRUE	FALSE	FALSE
Cetengraulis mysticetus	0.091442116	not threatened	not threatened	LC	ANIMALIA	CHORDATA	ACTINOPTERYGII	CLUPEIFORMES	ENGRAULIDAE	Cetengraulis	TRUE	FALSE	FALSE
Engraulis encrasicolus	0.226038634	not threatened	not threatened	LC	ANIMALIA	CHORDATA	ACTINOPTERYGII	CLUPEIFORMES	ENGRAULIDAE	Engraulis	TRUE	FALSE	FALSE
Anchoa lamprotaenia	0.039190793	not threatened	not threatened	LC	ANIMALIA	CHORDATA	ACTINOPTERYGII	CLUPEIFORMES	ENGRAULIDAE	Anchoa	TRUE	FALSE	FALSE
Thryssa marasriae	0.048139736	not threatened	not threatened	LC	ANIMALIA	CHORDATA	ACTINOPTERYGII	CLUPEIFORMES	ENGRAULIDAE	Thryssa	TRUE	FALSE	FALSE
Scartella poiti	0.415582499	threatened	threatened	VU	ANIMALIA	CHORDATA	ACTINOPTERYGII	PERCIFORMES	BLENNIIDAE	Scartella	TRUE	FALSE	FALSE
Scartella caboverdiana	0.126148646	not threatened	not threatened	LC	ANIMALIA	CHORDATA	ACTINOPTERYGII	PERCIFORMES	BLENNIIDAE	Scartella	TRUE	FALSE	FALSE
Omobranchus ferox	0.019620402	not threatened	not threatened	LC	ANIMALIA	CHORDATA	ACTINOPTERYGII	PERCIFORMES	BLENNIIDAE	Omobranchus	TRUE	FALSE	TRUE
Entomacrodus cadenati	0.03574247	not threatened	not threatened	LC	ANIMALIA	CHORDATA	ACTINOPTERYGII	PERCIFORMES	BLENNIIDAE	Entomacrodus	TRUE	FALSE	FALSE
Parablennius sierraensis	0.053096603	not threatened	not threatened	LC	ANIMALIA	CHORDATA	ACTINOPTERYGII	PERCIFORMES	BLENNIIDAE	Parablennius	TRUE	FALSE	FALSE
Lupinoblennius paivai	0.064299264	not threatened	threatened	EN	ANIMALIA	CHORDATA	ACTINOPTERYGII	PERCIFORMES	BLENNIIDAE	Lupinoblennius	TRUE	FALSE	TRUE
Lipophrys pholis	0.052780998	not threatened	not threatened	LC	ANIMALIA	CHORDATA	ACTINOPTERYGII	PERCIFORMES	BLENNIIDAE	Lipophrys	TRUE	FALSE	FALSE
Salaria basilisca	0.052009569	not threatened	not threatened	LC	ANIMALIA	CHORDATA	ACTINOPTERYGII	PERCIFORMES	BLENNIIDAE	Salaria	TRUE	FALSE	FALSE
Parablennius dialloi	0.056641684	not threatened	not threatened	LC	ANIMALIA	CHORDATA	ACTINOPTERYGII	PERCIFORMES	BLENNIIDAE	Parablennius	TRUE	FALSE	FALSE
Parablennius goreensis	0.080359443	not threatened	not threatened	LC	ANIMALIA	CHORDATA	ACTINOPTERYGII	PERCIFORMES	BLENNIIDAE	Parablennius	TRUE	FALSE	FALSE
Entomacrodus vomerinus	0.030405759	not threatened	not threatened	LC	ANIMALIA	CHORDATA	ACTINOPTERYGII	PERCIFORMES	BLENNIIDAE	Entomacrodus	TRUE	FALSE	FALSE
Chasmodes longimaxilla	0.04159919	not threatened	not threatened	LC	ANIMALIA	CHORDATA	ACTINOPTERYGII	PERCIFORMES	BLENNIIDAE	Chasmodes	TRUE	FALSE	FALSE
Centriscops humerosus	0.047926533	not threatened	not threatened	LC	ANIMALIA	CHORDATA	ACTINOPTERYGII	SYNGNATHIFORMES	CENTRISCIDAE	Centriscops	TRUE	FALSE	FALSE
Notopogon lilliei	0.034631241	not threatened	not threatened	LC	ANIMALIA	CHORDATA	ACTINOPTERYGII	SYNGNATHIFORMES	CENTRISCIDAE	Notopogon	TRUE	FALSE	FALSE
Starksia guadalupae	0.061214196	not threatened	not threatened	LC	ANIMALIA	CHORDATA	ACTINOPTERYGII	PERCIFORMES	LABRISOMIDAE	Starksia	TRUE	FALSE	FALSE
Auchenionchus crinitus	0.032726844	not threatened	not threatened	LC	ANIMALIA	CHORDATA	ACTINOPTERYGII	PERCIFORMES	LABRISOMIDAE	Auchenionchus	TRUE	FALSE	FALSE
Labrisomus fernandezianus	0.260809928	not threatened	not threatened	LC	ANIMALIA	CHORDATA	ACTINOPTERYGII	PERCIFORMES	LABRISOMIDAE	Labrisomus	TRUE	FALSE	FALSE
Auchenionchus microcirrhis	0.032726616	not threatened	not threatened	LC	ANIMALIA	CHORDATA	ACTINOPTERYGII	PERCIFORMES	LABRISOMIDAE	Auchenionchus	TRUE	FALSE	FALSE
Alloclinus holderi	0.028623425	not threatened	not threatened	LC	ANIMALIA	CHORDATA	ACTINOPTERYGII	PERCIFORMES	LABRISOMIDAE	Alloclinus	TRUE	FALSE	FALSE
Paraclinus spectator	0.052006801	not threatened	not threatened	LC	ANIMALIA	CHORDATA	ACTINOPTERYGII	PERCIFORMES	LABRISOMIDAE	Paraclinus	TRUE	FALSE	FALSE
Starksia sluiteri	0.025488893	not threatened	not threatened	LC	ANIMALIA	CHORDATA	ACTINOPTERYGII	PERCIFORMES	LABRISOMIDAE	Starksia	TRUE	FALSE	FALSE
Myxodagnus walkeri	0.021776839	not threatened	not threatened	LC	ANIMALIA	CHORDATA	ACTINOPTERYGII	PERCIFORMES	DACTYLOSCOPIDAE	Myxodagnus	TRUE	FALSE	FALSE
Dactyloscopus amnis	0.01747067	not threatened	not threatened	LC	ANIMALIA	CHORDATA	ACTINOPTERYGII	PERCIFORMES	DACTYLOSCOPIDAE	Dactyloscopus	TRUE	FALSE	TRUE
Odontognathus mucronatus	0.032317264	not threatened	not threatened	LC	ANIMALIA	CHORDATA	ACTINOPTERYGII	CLUPEIFORMES	PRISTIGASTERIDAE	Odontognathus	TRUE	FALSE	FALSE
Ilisha kampeni	0.020815005	not threatened	not threatened	LC	ANIMALIA	CHORDATA	ACTINOPTERYGII	CLUPEIFORMES	PRISTIGASTERIDAE	Ilisha	TRUE	FALSE	TRUE
Pellona harroweri	0.02383886	not threatened	not threatened	LC	ANIMALIA	CHORDATA	ACTINOPTERYGII	CLUPEIFORMES	PRISTIGASTERIDAE	Pellona	TRUE	FALSE	FALSE
Ilisha compressa	0.059587869	not threatened	not threatened	LC	ANIMALIA	CHORDATA	ACTINOPTERYGII	CLUPEIFORMES	PRISTIGASTERIDAE	Ilisha	TRUE	FALSE	FALSE
Ilisha melastoma	0.046913007	not threatened	not threatened	LC	ANIMALIA	CHORDATA	ACTINOPTERYGII	CLUPEIFORMES	PRISTIGASTERIDAE	Ilisha	TRUE	FALSE	FALSE
Hemipristis elongata	0.851397263	threatened	threatened	VU	ANIMALIA	CHORDATA	CHONDRICHTHYES	CARCHARHINIFORMES	HEMIGALEIDAE	Hemipristis	TRUE	FALSE	FALSE
Platyrhina sinensis	0.733003172	threatened	threatened	VU	ANIMALIA	CHORDATA	CHONDRICHTHYES	TORPEDINIFORMES	PLATYRHINIDAE	Platyrhina	TRUE	FALSE	FALSE
Electrolux addisoni	0.720922311	threatened	not threatened	LC	ANIMALIA	CHORDATA	CHONDRICHTHYES	TORPEDINIFORMES	NARKIDAE	Electrolux	TRUE	FALSE	FALSE
Tetrapturus belone	0.039771312	not threatened	not threatened	LC	ANIMALIA	CHORDATA	ACTINOPTERYGII	PERCIFORMES	ISTIOPHORIDAE	Tetrapturus	TRUE	FALSE	FALSE
Elops machnata	0.020486168	not threatened	not threatened	LC	ANIMALIA	CHORDATA	ACTINOPTERYGII	ELOPIFORMES	ELOPIDAE	Elops	TRUE	FALSE	TRUE
Forsterygion nigripenne	0.065212547	not threatened	not threatened	LC	ANIMALIA	CHORDATA	ACTINOPTERYGII	PERCIFORMES	TRIPTERYGIIDAE	Forsterygion	TRUE	FALSE	TRUE
Enneapterygius destai	0.226431119	not threatened	not threatened	LC	ANIMALIA	CHORDATA	ACTINOPTERYGII	PERCIFORMES	TRIPTERYGIIDAE	Enneapterygius	TRUE	FALSE	FALSE
Enneanectes jordani	0.028728929	not threatened	not threatened	LC	ANIMALIA	CHORDATA	ACTINOPTERYGII	PERCIFORMES	TRIPTERYGIIDAE	Enneanectes	TRUE	FALSE	FALSE
Neoclinus bryope	0.031570737	not threatened	not threatened	LC	ANIMALIA	CHORDATA	ACTINOPTERYGII	PERCIFORMES	CHAENOPSIDAE	Neoclinus	TRUE	FALSE	FALSE
Emblemaria diphyodontis	0.106789126	not threatened	not threatened	LC	ANIMALIA	CHORDATA	ACTINOPTERYGII	PERCIFORMES	CHAENOPSIDAE	Emblemaria	TRUE	FALSE	FALSE
Protemblemaria punctata	0.36196046	threatened	not threatened	LC	ANIMALIA	CHORDATA	ACTINOPTERYGII	PERCIFORMES	CHAENOPSIDAE	Protemblemaria	TRUE	FALSE	FALSE
Neoclinus lacunicola	0.029799175	not threatened	not threatened	LC	ANIMALIA	CHORDATA	ACTINOPTERYGII	PERCIFORMES	CHAENOPSIDAE	Neoclinus	TRUE	FALSE	FALSE
Emblemariopsis diaphana	0.074865676	not threatened	not threatened	LC	ANIMALIA	CHORDATA	ACTINOPTERYGII	PERCIFORMES	CHAENOPSIDAE	Emblemariopsis	TRUE	FALSE	FALSE
Aulostomus strigosus	0.029980282	not threatened	not threatened	LC	ANIMALIA	CHORDATA	ACTINOPTERYGII	SYNGNATHIFORMES	AULOSTOMIDAE	Aulostomus	TRUE	FALSE	FALSE
Solenostomus cyanopterus	0.045728066	not threatened	not threatened	LC	ANIMALIA	CHORDATA	ACTINOPTERYGII	SYNGNATHIFORMES	SOLENOSTOMIDAE	Solenostomus	TRUE	FALSE	FALSE
Tetronarce occidentalis	0.31393165	not threatened	not threatened	LC	ANIMALIA	CHORDATA	CHONDRICHTHYES	TORPEDINIFORMES	TORPEDINIDAE	Tetronarce	TRUE	FALSE	FALSE
Tetronarce tremens	0.506597876	threatened	not threatened	LC	ANIMALIA	CHORDATA	CHONDRICHTHYES	TORPEDINIFORMES	TORPEDINIDAE	Tetronarce	TRUE	FALSE	FALSE
Chirocentrus nudus	0.034863693	not threatened	not threatened	LC	ANIMALIA	CHORDATA	ACTINOPTERYGII	CLUPEIFORMES	CHIROCENTRIDAE	Chirocentrus	TRUE	FALSE	FALSE
Glaucostegus cemiculus	0.837565747	threatened	threatened	CR	ANIMALIA	CHORDATA	CHONDRICHTHYES	RHINOPRISTIFORMES	GLAUCOSTEGIDAE	Glaucostegus	TRUE	FALSE	FALSE
Glaucostegus halavi	0.481354839	threatened	threatened	CR	ANIMALIA	CHORDATA	CHONDRICHTHYES	RHINOPRISTIFORMES	GLAUCOSTEGIDAE	Glaucostegus	TRUE	FALSE	FALSE
Chlamydoselachus anguineus	0.346676717	threatened	not threatened	LC	ANIMALIA	CHORDATA	CHONDRICHTHYES	HEXANCHIFORMES	CHLAMYDOSELACHIDAE	Chlamydoselachus	TRUE	FALSE	FALSE
Gymnura marmorata	0.056718868	not threatened	not threatened	NT	ANIMALIA	CHORDATA	CHONDRICHTHYES	MYLIOBATIFORMES	GYMNURIDAE	Gymnura	TRUE	FALSE	FALSE
Oxynotus bruniensis	0.07132715	not threatened	not threatened	NT	ANIMALIA	CHORDATA	CHONDRICHTHYES	SQUALIFORMES	OXYNOTIDAE	Oxynotus	TRUE	FALSE	FALSE
Albula vulpes	0.0346177	not threatened	not threatened	NT	ANIMALIA	CHORDATA	ACTINOPTERYGII	ALBULIFORMES	ALBULIDAE	Albula	TRUE	FALSE	FALSE
Fistularia tabacaria	0.08023757	not threatened	not threatened	LC	ANIMALIA	CHORDATA	ACTINOPTERYGII	GASTEROSTEIFORMES	FISTULARIIDAE	Fistularia	TRUE	FALSE	FALSE
Aetobatus ocellatus	0.251366657	not threatened	threatened	VU	ANIMALIA	CHORDATA	CHONDRICHTHYES	MYLIOBATIFORMES	AETOBATIDAE	Aetobatus	TRUE	FALSE	FALSE
Steganopus tricolor	0.007402648	not threatened	not threatened	LC	ANIMALIA	CHORDATA	AVES	CHARADRIIFORMES	SCOLOPACIDAE	Steganopus	TRUE	TRUE	TRUE
Numenius americanus	0.050424597	not threatened	not threatened	LC	ANIMALIA	CHORDATA	AVES	CHARADRIIFORMES	SCOLOPACIDAE	Numenius	TRUE	TRUE	TRUE
Actitis hypoleucos	0.039239978	not threatened	not threatened	LC	ANIMALIA	CHORDATA	AVES	CHARADRIIFORMES	SCOLOPACIDAE	Actitis	TRUE	TRUE	TRUE
Limnodromus semipalmatus	0.140086927	not threatened	not threatened	NT	ANIMALIA	CHORDATA	AVES	CHARADRIIFORMES	SCOLOPACIDAE	Limnodromus	TRUE	TRUE	TRUE
Limnodromus griseus	0.064037295	not threatened	not threatened	LC	ANIMALIA	CHORDATA	AVES	CHARADRIIFORMES	SCOLOPACIDAE	Limnodromus	TRUE	TRUE	TRUE
Calidris acuminata	0.014585869	not threatened	not threatened	LC	ANIMALIA	CHORDATA	AVES	CHARADRIIFORMES	SCOLOPACIDAE	Calidris	TRUE	TRUE	TRUE
Calidris maritima	0.089034236	not threatened	not threatened	LC	ANIMALIA	CHORDATA	AVES	CHARADRIIFORMES	SCOLOPACIDAE	Calidris	TRUE	TRUE	TRUE
Calidris pugnax	0.055549952	not threatened	not threatened	LC	ANIMALIA	CHORDATA	AVES	CHARADRIIFORMES	SCOLOPACIDAE	Calidris	TRUE	TRUE	TRUE
Calidris alpina	0.034290467	not threatened	not threatened	LC	ANIMALIA	CHORDATA	AVES	CHARADRIIFORMES	SCOLOPACIDAE	Calidris	TRUE	TRUE	TRUE
Tringa incana	0.02603861	not threatened	not threatened	LC	ANIMALIA	CHORDATA	AVES	CHARADRIIFORMES	SCOLOPACIDAE	Tringa	TRUE	TRUE	TRUE
Tringa guttifer	0.527833868	threatened	threatened	EN	ANIMALIA	CHORDATA	AVES	CHARADRIIFORMES	SCOLOPACIDAE	Tringa	TRUE	TRUE	TRUE
Limosa lapponica	0.060088419	not threatened	not threatened	NT	ANIMALIA	CHORDATA	AVES	CHARADRIIFORMES	SCOLOPACIDAE	Limosa	TRUE	TRUE	TRUE
Calidris melanotos	0.051808906	not threatened	not threatened	LC	ANIMALIA	CHORDATA	AVES	CHARADRIIFORMES	SCOLOPACIDAE	Calidris	TRUE	TRUE	TRUE
Phalacrocorax carbo	0.013363529	not threatened	not threatened	LC	ANIMALIA	CHORDATA	AVES	SULIFORMES	PHALACROCORACIDAE	Phalacrocorax	TRUE	TRUE	TRUE
Microcarbo pygmaeus	0.037278406	not threatened	not threatened	LC	ANIMALIA	CHORDATA	AVES	SULIFORMES	PHALACROCORACIDAE	Microcarbo	TRUE	TRUE	TRUE
Microcarbo melanoleucos	0.033373031	not threatened	not threatened	LC	ANIMALIA	CHORDATA	AVES	SULIFORMES	PHALACROCORACIDAE	Microcarbo	TRUE	TRUE	TRUE
Osteomugil engeli	0.024897853	not threatened	not threatened	LC	ANIMALIA	CHORDATA	ACTINOPTERYGII	MUGILIFORMES	MUGILIDAE	Osteomugil	TRUE	FALSE	TRUE
Joturus pichardi	0.01502572	not threatened	not threatened	LC	ANIMALIA	CHORDATA	ACTINOPTERYGII	MUGILIFORMES	MUGILIDAE	Joturus	TRUE	FALSE	TRUE
Osteomugil perusii	0.016729346	not threatened	not threatened	LC	ANIMALIA	CHORDATA	ACTINOPTERYGII	MUGILIFORMES	MUGILIDAE	Osteomugil	TRUE	FALSE	TRUE
Mugil cephalus	0.035023494	not threatened	not threatened	LC	ANIMALIA	CHORDATA	ACTINOPTERYGII	MUGILIFORMES	MUGILIDAE	Mugil	TRUE	FALSE	TRUE
Dajaus monticola	0.013735307	not threatened	not threatened	LC	ANIMALIA	CHORDATA	ACTINOPTERYGII	MUGILIFORMES	MUGILIDAE	Dajaus	TRUE	FALSE	TRUE
Crenimugil crenilabis	0.017200208	not threatened	not threatened	LC	ANIMALIA	CHORDATA	ACTINOPTERYGII	MUGILIFORMES	MUGILIDAE	Crenimugil	TRUE	FALSE	TRUE
Aechmophorus occidentalis	0.013525563	not threatened	not threatened	LC	ANIMALIA	CHORDATA	AVES	PODICIPEDIFORMES	PODICIPEDIDAE	Aechmophorus	TRUE	TRUE	TRUE
Tachybaptus pelzelnii	0.095086427	not threatened	threatened	EN	ANIMALIA	CHORDATA	AVES	PODICIPEDIFORMES	PODICIPEDIDAE	Tachybaptus	TRUE	FALSE	TRUE
Podiceps major	0.012874494	not threatened	not threatened	LC	ANIMALIA	CHORDATA	AVES	PODICIPEDIFORMES	PODICIPEDIDAE	Podiceps	TRUE	TRUE	TRUE
Schismatogobius marmoratus	0.023910105	not threatened	not threatened	LC	ANIMALIA	CHORDATA	ACTINOPTERYGII	PERCIFORMES	GOBIIDAE	Schismatogobius	TRUE	FALSE	TRUE
Benthophilus baeri	0.037204436	not threatened	not threatened	LC	ANIMALIA	CHORDATA	ACTINOPTERYGII	PERCIFORMES	GOBIIDAE	Benthophilus	TRUE	FALSE	TRUE
Sicyopterus rapa	0.788768603	threatened	threatened	EN	ANIMALIA	CHORDATA	ACTINOPTERYGII	PERCIFORMES	GOBIIDAE	Sicyopterus	TRUE	FALSE	TRUE
Acentrogobius caninus	0.017779347	not threatened	not threatened	LC	ANIMALIA	CHORDATA	ACTINOPTERYGII	PERCIFORMES	GOBIIDAE	Acentrogobius	TRUE	FALSE	TRUE
Ctenogobius lepturus	0.032557317	not threatened	not threatened	LC	ANIMALIA	CHORDATA	ACTINOPTERYGII	PERCIFORMES	GOBIIDAE	Ctenogobius	TRUE	FALSE	TRUE
Gobioides africanus	0.032743305	not threatened	not threatened	LC	ANIMALIA	CHORDATA	ACTINOPTERYGII	PERCIFORMES	GOBIIDAE	Gobioides	TRUE	FALSE	TRUE
Awaous guamensis	0.028977716	not threatened	not threatened	LC	ANIMALIA	CHORDATA	ACTINOPTERYGII	PERCIFORMES	GOBIIDAE	Awaous	TRUE	FALSE	TRUE
Gobionellus microdon	0.020543751	not threatened	not threatened	LC	ANIMALIA	CHORDATA	ACTINOPTERYGII	PERCIFORMES	GOBIIDAE	Gobionellus	TRUE	FALSE	TRUE
Glossogobius aureus	0.022077727	not threatened	not threatened	LC	ANIMALIA	CHORDATA	ACTINOPTERYGII	PERCIFORMES	GOBIIDAE	Glossogobius	TRUE	FALSE	TRUE
Odontamblyopus rubicundus	0.048006305	not threatened	not threatened	LC	ANIMALIA	CHORDATA	ACTINOPTERYGII	PERCIFORMES	GOBIIDAE	Odontamblyopus	TRUE	FALSE	TRUE
Sicyopterus pugnans	0.269972475	not threatened	not threatened	LC	ANIMALIA	CHORDATA	ACTINOPTERYGII	PERCIFORMES	GOBIIDAE	Sicyopterus	TRUE	FALSE	TRUE
Redigobius chrysosoma	0.01220545	not threatened	not threatened	LC	ANIMALIA	CHORDATA	ACTINOPTERYGII	PERCIFORMES	GOBIIDAE	Redigobius	TRUE	FALSE	TRUE
Periophthalmodon septemradiatus	0.023885637	not threatened	not threatened	LC	ANIMALIA	CHORDATA	ACTINOPTERYGII	PERCIFORMES	GOBIIDAE	Periophthalmodon	TRUE	FALSE	TRUE
Benthophilus abdurahmanovi	0.05243736	not threatened	not threatened	LC	ANIMALIA	CHORDATA	ACTINOPTERYGII	PERCIFORMES	GOBIIDAE	Benthophilus	TRUE	FALSE	TRUE
Stiphodon discotorquatus	0.722307912	threatened	threatened	CR	ANIMALIA	CHORDATA	ACTINOPTERYGII	PERCIFORMES	GOBIIDAE	Stiphodon	TRUE	FALSE	TRUE
Mugilogobius notospilus	0.017064508	not threatened	not threatened	LC	ANIMALIA	CHORDATA	ACTINOPTERYGII	PERCIFORMES	GOBIIDAE	Mugilogobius	TRUE	FALSE	TRUE
Sicydium gymnogaster	0.205010483	not threatened	not threatened	LC	ANIMALIA	CHORDATA	ACTINOPTERYGII	PERCIFORMES	GOBIIDAE	Sicydium	TRUE	FALSE	TRUE
Gobius paganellus	0.051176694	not threatened	not threatened	LC	ANIMALIA	CHORDATA	ACTINOPTERYGII	PERCIFORMES	GOBIIDAE	Gobius	TRUE	FALSE	TRUE
Stiphodon atropurpureus	0.019048294	not threatened	not threatened	LC	ANIMALIA	CHORDATA	ACTINOPTERYGII	PERCIFORMES	GOBIIDAE	Stiphodon	TRUE	FALSE	TRUE
Ctenogobius shufeldti	0.040295177	not threatened	not threatened	LC	ANIMALIA	CHORDATA	ACTINOPTERYGII	PERCIFORMES	GOBIIDAE	Ctenogobius	TRUE	FALSE	TRUE
Nematogobius maindroni	0.013434802	not threatened	not threatened	LC	ANIMALIA	CHORDATA	ACTINOPTERYGII	PERCIFORMES	GOBIIDAE	Nematogobius	TRUE	FALSE	TRUE
Eviota ocellifer	0.639777488	threatened	threatened	CR	ANIMALIA	CHORDATA	ACTINOPTERYGII	PERCIFORMES	GOBIIDAE	Eviota	TRUE	FALSE	TRUE
Stiphodon caeruleus	0.300957858	not threatened	not threatened	LC	ANIMALIA	CHORDATA	ACTINOPTERYGII	PERCIFORMES	GOBIIDAE	Stiphodon	TRUE	FALSE	TRUE
Awaous grammepomus	0.024843429	not threatened	not threatened	LC	ANIMALIA	CHORDATA	ACTINOPTERYGII	PERCIFORMES	GOBIIDAE	Awaous	TRUE	FALSE	TRUE
Awaous ocellaris	0.032273875	not threatened	not threatened	LC	ANIMALIA	CHORDATA	ACTINOPTERYGII	PERCIFORMES	GOBIIDAE	Awaous	TRUE	FALSE	TRUE
Stenogobius genivittatus	0.577669043	threatened	not threatened	LC	ANIMALIA	CHORDATA	ACTINOPTERYGII	PERCIFORMES	GOBIIDAE	Stenogobius	TRUE	FALSE	TRUE
Awaous acritosus	0.021544139	not threatened	not threatened	LC	ANIMALIA	CHORDATA	ACTINOPTERYGII	PERCIFORMES	GOBIIDAE	Awaous	TRUE	FALSE	TRUE
Stiphodon rutilaureus	0.046059534	not threatened	not threatened	LC	ANIMALIA	CHORDATA	ACTINOPTERYGII	PERCIFORMES	GOBIIDAE	Stiphodon	TRUE	FALSE	TRUE
Gobionellus oceanicus	0.677379913	threatened	not threatened	LC	ANIMALIA	CHORDATA	ACTINOPTERYGII	PERCIFORMES	GOBIIDAE	Gobionellus	TRUE	FALSE	TRUE
Porogobius schlegelii	0.018825128	not threatened	not threatened	LC	ANIMALIA	CHORDATA	ACTINOPTERYGII	PERCIFORMES	GOBIIDAE	Porogobius	TRUE	FALSE	TRUE
Awaous tajasica	0.012815101	not threatened	not threatened	LC	ANIMALIA	CHORDATA	ACTINOPTERYGII	PERCIFORMES	GOBIIDAE	Awaous	TRUE	FALSE	TRUE
Favonigobius reichei	0.018988258	not threatened	not threatened	LC	ANIMALIA	CHORDATA	ACTINOPTERYGII	PERCIFORMES	GOBIIDAE	Favonigobius	TRUE	FALSE	TRUE
Benthophilus kessleri	0.07587315	not threatened	not threatened	LC	ANIMALIA	CHORDATA	ACTINOPTERYGII	PERCIFORMES	GOBIIDAE	Benthophilus	TRUE	FALSE	TRUE
Sicyopus discordipinnis	0.026857704	not threatened	not threatened	LC	ANIMALIA	CHORDATA	ACTINOPTERYGII	PERCIFORMES	GOBIIDAE	Sicyopus	TRUE	FALSE	TRUE
Glossogobius celebius	0.018954717	not threatened	not threatened	LC	ANIMALIA	CHORDATA	ACTINOPTERYGII	PERCIFORMES	GOBIIDAE	Glossogobius	TRUE	FALSE	TRUE
Redigobius dewaali	0.039009213	not threatened	not threatened	LC	ANIMALIA	CHORDATA	ACTINOPTERYGII	PERCIFORMES	GOBIIDAE	Redigobius	TRUE	FALSE	TRUE
Akihito vanuatu	0.569604522	threatened	not threatened	LC	ANIMALIA	CHORDATA	ACTINOPTERYGII	PERCIFORMES	GOBIIDAE	Akihito	TRUE	FALSE	TRUE
Benthophilus leptorhynchus	0.531793683	threatened	not threatened	LC	ANIMALIA	CHORDATA	ACTINOPTERYGII	PERCIFORMES	GOBIIDAE	Benthophilus	TRUE	FALSE	TRUE
Gobiomorphus gobioides	0.238043595	not threatened	not threatened	LC	ANIMALIA	CHORDATA	ACTINOPTERYGII	PERCIFORMES	ELEOTRIDAE	Gobiomorphus	TRUE	FALSE	TRUE
Eleotris senegalensis	0.012985604	not threatened	not threatened	LC	ANIMALIA	CHORDATA	ACTINOPTERYGII	PERCIFORMES	ELEOTRIDAE	Eleotris	TRUE	FALSE	TRUE
Eleotris amblyopsis	0.065575127	not threatened	not threatened	LC	ANIMALIA	CHORDATA	ACTINOPTERYGII	PERCIFORMES	ELEOTRIDAE	Eleotris	TRUE	FALSE	TRUE
Eleotris perniger	0.016369385	not threatened	not threatened	LC	ANIMALIA	CHORDATA	ACTINOPTERYGII	PERCIFORMES	ELEOTRIDAE	Eleotris	TRUE	FALSE	TRUE
Leptophilypnus fluviatilis	0.015516422	not threatened	not threatened	LC	ANIMALIA	CHORDATA	ACTINOPTERYGII	PERCIFORMES	ELEOTRIDAE	Leptophilypnus	TRUE	FALSE	TRUE
Giuris margaritacea	0.012452638	not threatened	not threatened	LC	ANIMALIA	CHORDATA	ACTINOPTERYGII	PERCIFORMES	ELEOTRIDAE	Giuris	TRUE	FALSE	TRUE
Eleotris melanosoma	0.017757413	not threatened	not threatened	LC	ANIMALIA	CHORDATA	ACTINOPTERYGII	PERCIFORMES	ELEOTRIDAE	Eleotris	TRUE	FALSE	TRUE
Gobiomorphus huttoni	0.229151339	not threatened	not threatened	NT	ANIMALIA	CHORDATA	ACTINOPTERYGII	PERCIFORMES	ELEOTRIDAE	Gobiomorphus	TRUE	FALSE	TRUE
Gasterosteus wheatlandi	0.05945383	not threatened	not threatened	LC	ANIMALIA	CHORDATA	ACTINOPTERYGII	GASTEROSTEIFORMES	GASTEROSTEIDAE	Gasterosteus	TRUE	FALSE	TRUE
Achirus lineatus	0.060671792	not threatened	not threatened	LC	ANIMALIA	CHORDATA	ACTINOPTERYGII	PLEURONECTIFORMES	ACHIRIDAE	Achirus	TRUE	FALSE	TRUE
Trinectes paulistanus	0.025427044	not threatened	not threatened	LC	ANIMALIA	CHORDATA	ACTINOPTERYGII	PLEURONECTIFORMES	ACHIRIDAE	Trinectes	TRUE	FALSE	TRUE
Pluvialis squatarola	0.022274651	not threatened	not threatened	LC	ANIMALIA	CHORDATA	AVES	CHARADRIIFORMES	CHARADRIIDAE	Pluvialis	TRUE	TRUE	TRUE
Thinornis cucullatus	0.02963445	not threatened	threatened	VU	ANIMALIA	CHORDATA	AVES	CHARADRIIFORMES	CHARADRIIDAE	Thinornis	TRUE	FALSE	TRUE
Pluvialis dominica	0.049033747	not threatened	not threatened	LC	ANIMALIA	CHORDATA	AVES	CHARADRIIFORMES	CHARADRIIDAE	Pluvialis	TRUE	TRUE	TRUE
Charadrius ruficapillus	0.016582743	not threatened	not threatened	LC	ANIMALIA	CHORDATA	AVES	CHARADRIIFORMES	CHARADRIIDAE	Charadrius	TRUE	TRUE	TRUE
Charadrius semipalmatus	0.023310645	not threatened	not threatened	LC	ANIMALIA	CHORDATA	AVES	CHARADRIIFORMES	CHARADRIIDAE	Charadrius	TRUE	TRUE	TRUE
Charadrius nivosus	0.013655283	not threatened	not threatened	NT	ANIMALIA	CHORDATA	AVES	CHARADRIIFORMES	CHARADRIIDAE	Charadrius	TRUE	TRUE	TRUE
Charadrius veredus	0.036178611	not threatened	not threatened	LC	ANIMALIA	CHORDATA	AVES	CHARADRIIFORMES	CHARADRIIDAE	Charadrius	TRUE	TRUE	TRUE
Vanellus leucurus	0.07296657	not threatened	not threatened	LC	ANIMALIA	CHORDATA	AVES	CHARADRIIFORMES	CHARADRIIDAE	Vanellus	TRUE	TRUE	TRUE
Charadrius vociferus	0.014547084	not threatened	not threatened	LC	ANIMALIA	CHORDATA	AVES	CHARADRIIFORMES	CHARADRIIDAE	Charadrius	TRUE	TRUE	TRUE
Zenarchopterus ectuntio	0.030960522	not threatened	not threatened	LC	ANIMALIA	CHORDATA	ACTINOPTERYGII	BELONIFORMES	HEMIRAMPHIDAE	Zenarchopterus	TRUE	FALSE	TRUE
Zenarchopterus clarus	0.23836889	not threatened	not threatened	LC	ANIMALIA	CHORDATA	ACTINOPTERYGII	BELONIFORMES	HEMIRAMPHIDAE	Zenarchopterus	TRUE	FALSE	TRUE
Zenarchopterus dunckeri	0.017644556	not threatened	not threatened	LC	ANIMALIA	CHORDATA	ACTINOPTERYGII	BELONIFORMES	HEMIRAMPHIDAE	Zenarchopterus	TRUE	FALSE	TRUE
Zenarchopterus buffonis	0.018358661	not threatened	not threatened	LC	ANIMALIA	CHORDATA	ACTINOPTERYGII	BELONIFORMES	HEMIRAMPHIDAE	Zenarchopterus	TRUE	FALSE	TRUE
Fulica cristata	0.032577926	not threatened	not threatened	LC	ANIMALIA	CHORDATA	AVES	GRUIFORMES	RALLIDAE	Fulica	TRUE	TRUE	TRUE
Amaurornis cinerea	0.027697242	not threatened	not threatened	LC	ANIMALIA	CHORDATA	AVES	GRUIFORMES	RALLIDAE	Amaurornis	TRUE	TRUE	TRUE
Fulica alai	0.447762693	threatened	threatened	VU	ANIMALIA	CHORDATA	AVES	GRUIFORMES	RALLIDAE	Fulica	TRUE	TRUE	TRUE
Zapornia flavirostra	0.013168069	not threatened	not threatened	LC	ANIMALIA	CHORDATA	AVES	GRUIFORMES	RALLIDAE	Zapornia	TRUE	TRUE	TRUE
Fulica americana	0.009687146	not threatened	not threatened	LC	ANIMALIA	CHORDATA	AVES	GRUIFORMES	RALLIDAE	Fulica	TRUE	TRUE	TRUE
Gallinula chloropus	0.01940624	not threatened	not threatened	LC	ANIMALIA	CHORDATA	AVES	GRUIFORMES	RALLIDAE	Gallinula	TRUE	TRUE	TRUE
Rallus crepitans	0.033555012	not threatened	not threatened	LC	ANIMALIA	CHORDATA	AVES	GRUIFORMES	RALLIDAE	Rallus	TRUE	TRUE	TRUE
Corythornis nais	0.663400382	threatened	not threatened	LC	ANIMALIA	CHORDATA	AVES	CORACIIFORMES	ALCEDINIDAE	Corythornis	TRUE	TRUE	TRUE
Pelargopsis melanorhyncha	0.120196062	not threatened	not threatened	LC	ANIMALIA	CHORDATA	AVES	CORACIIFORMES	ALCEDINIDAE	Pelargopsis	TRUE	TRUE	TRUE
Ceyx azureus	0.012824407	not threatened	not threatened	LC	ANIMALIA	CHORDATA	AVES	CORACIIFORMES	ALCEDINIDAE	Ceyx	TRUE	TRUE	TRUE
Megaceryle maxima	0.011003657	not threatened	not threatened	LC	ANIMALIA	CHORDATA	AVES	CORACIIFORMES	ALCEDINIDAE	Megaceryle	TRUE	TRUE	TRUE
Corythornis vintsioides	0.262271722	not threatened	not threatened	LC	ANIMALIA	CHORDATA	AVES	CORACIIFORMES	ALCEDINIDAE	Corythornis	TRUE	TRUE	TRUE
Halcyon senegaloides	0.078281926	not threatened	not threatened	LC	ANIMALIA	CHORDATA	AVES	CORACIIFORMES	ALCEDINIDAE	Halcyon	TRUE	TRUE	TRUE
Halcyon gularis	0.162940404	not threatened	not threatened	LC	ANIMALIA	CHORDATA	AVES	CORACIIFORMES	ALCEDINIDAE	Halcyon	TRUE	TRUE	TRUE
Mesopristes cancellatus	0.018955819	not threatened	not threatened	LC	ANIMALIA	CHORDATA	ACTINOPTERYGII	PERCIFORMES	TERAPONTIDAE	Mesopristes	TRUE	FALSE	TRUE
Sterna forsteri	0.027356955	not threatened	not threatened	LC	ANIMALIA	CHORDATA	AVES	CHARADRIIFORMES	LARIDAE	Sterna	TRUE	TRUE	TRUE
Larus brunnicephalus	0.107238477	not threatened	not threatened	LC	ANIMALIA	CHORDATA	AVES	CHARADRIIFORMES	LARIDAE	Larus	TRUE	TRUE	TRUE
Larus relictus	0.340257501	threatened	threatened	VU	ANIMALIA	CHORDATA	AVES	CHARADRIIFORMES	LARIDAE	Larus	TRUE	TRUE	TRUE
Sterna striata	0.257899615	not threatened	not threatened	NT	ANIMALIA	CHORDATA	AVES	CHARADRIIFORMES	LARIDAE	Sterna	TRUE	TRUE	TRUE
Larus californicus	0.034789313	not threatened	not threatened	LC	ANIMALIA	CHORDATA	AVES	CHARADRIIFORMES	LARIDAE	Larus	TRUE	TRUE	TRUE
Hydroprogne caspia	0.021578526	not threatened	not threatened	LC	ANIMALIA	CHORDATA	AVES	CHARADRIIFORMES	LARIDAE	Hydroprogne	TRUE	TRUE	TRUE
Chlidonias hybrida	0.035354631	not threatened	not threatened	LC	ANIMALIA	CHORDATA	AVES	CHARADRIIFORMES	LARIDAE	Chlidonias	TRUE	TRUE	TRUE
Larus maculipennis	0.013209378	not threatened	not threatened	LC	ANIMALIA	CHORDATA	AVES	CHARADRIIFORMES	LARIDAE	Larus	TRUE	TRUE	TRUE
Chlidonias leucopterus	0.01990273	not threatened	not threatened	LC	ANIMALIA	CHORDATA	AVES	CHARADRIIFORMES	LARIDAE	Chlidonias	TRUE	TRUE	TRUE
Sterna virgata	0.210456401	not threatened	not threatened	NT	ANIMALIA	CHORDATA	AVES	CHARADRIIFORMES	LARIDAE	Sterna	TRUE	TRUE	TRUE
Rhodostethia rosea	0.151561393	not threatened	not threatened	LC	ANIMALIA	CHORDATA	AVES	CHARADRIIFORMES	LARIDAE	Rhodostethia	TRUE	TRUE	TRUE
Ciconia episcopus	0.045652286	not threatened	not threatened	NT	ANIMALIA	CHORDATA	AVES	CICONIIFORMES	CICONIIDAE	Ciconia	TRUE	TRUE	TRUE
Ephippiorhynchus asiaticus	0.021035273	not threatened	not threatened	NT	ANIMALIA	CHORDATA	AVES	CICONIIFORMES	CICONIIDAE	Ephippiorhynchus	TRUE	TRUE	TRUE
Ciconia boyciana	0.289093545	not threatened	threatened	EN	ANIMALIA	CHORDATA	AVES	CICONIIFORMES	CICONIIDAE	Ciconia	TRUE	TRUE	TRUE
Polysticta stelleri	0.156383903	not threatened	threatened	VU	ANIMALIA	CHORDATA	AVES	ANSERIFORMES	ANATIDAE	Polysticta	TRUE	TRUE	TRUE
Mareca falcata	0.072020443	not threatened	not threatened	NT	ANIMALIA	CHORDATA	AVES	ANSERIFORMES	ANATIDAE	Mareca	TRUE	TRUE	TRUE
Anas eatoni	0.467663285	threatened	threatened	VU	ANIMALIA	CHORDATA	AVES	ANSERIFORMES	ANATIDAE	Anas	TRUE	FALSE	TRUE
Branta leucopsis	0.174856829	not threatened	not threatened	LC	ANIMALIA	CHORDATA	AVES	ANSERIFORMES	ANATIDAE	Branta	TRUE	TRUE	TRUE
Anas sparsa	0.015038399	not threatened	not threatened	LC	ANIMALIA	CHORDATA	AVES	ANSERIFORMES	ANATIDAE	Anas	TRUE	TRUE	TRUE
Anas bahamensis	0.020127466	not threatened	not threatened	LC	ANIMALIA	CHORDATA	AVES	ANSERIFORMES	ANATIDAE	Anas	TRUE	TRUE	TRUE
Dendrocygna arborea	0.085326891	not threatened	not threatened	NT	ANIMALIA	CHORDATA	AVES	ANSERIFORMES	ANATIDAE	Dendrocygna	TRUE	TRUE	TRUE
Biziura lobata	0.01752235	not threatened	not threatened	LC	ANIMALIA	CHORDATA	AVES	ANSERIFORMES	ANATIDAE	Biziura	TRUE	TRUE	TRUE
Aythya novaeseelandiae	0.175768945	not threatened	not threatened	LC	ANIMALIA	CHORDATA	AVES	ANSERIFORMES	ANATIDAE	Aythya	TRUE	TRUE	TRUE
Radjah radjah	0.022757327	not threatened	not threatened	LC	ANIMALIA	CHORDATA	AVES	ANSERIFORMES	ANATIDAE	Radjah	TRUE	TRUE	TRUE
Melanitta stejnegeri	0.220505637	not threatened	not threatened	LC	ANIMALIA	CHORDATA	AVES	ANSERIFORMES	ANATIDAE	Melanitta	TRUE	TRUE	TRUE
Anas georgica	0.013821809	not threatened	not threatened	LC	ANIMALIA	CHORDATA	AVES	ANSERIFORMES	ANATIDAE	Anas	TRUE	TRUE	TRUE
Aythya affinis	0.10927139	not threatened	not threatened	LC	ANIMALIA	CHORDATA	AVES	ANSERIFORMES	ANATIDAE	Aythya	TRUE	TRUE	TRUE
Melanitta deglandi	0.052242464	not threatened	not threatened	LC	ANIMALIA	CHORDATA	AVES	ANSERIFORMES	ANATIDAE	Melanitta	TRUE	TRUE	TRUE
Anser cygnoid	0.144711475	not threatened	threatened	VU	ANIMALIA	CHORDATA	AVES	ANSERIFORMES	ANATIDAE	Anser	TRUE	TRUE	TRUE
Anas acuta	0.05698289	not threatened	not threatened	LC	ANIMALIA	CHORDATA	AVES	ANSERIFORMES	ANATIDAE	Anas	TRUE	TRUE	TRUE
Lophonetta specularioides	0.017333188	not threatened	not threatened	LC	ANIMALIA	CHORDATA	AVES	ANSERIFORMES	ANATIDAE	Lophonetta	TRUE	TRUE	TRUE
Spatula querquedula	0.024258364	not threatened	not threatened	LC	ANIMALIA	CHORDATA	AVES	ANSERIFORMES	ANATIDAE	Spatula	TRUE	TRUE	TRUE
Mareca americana	0.036891601	not threatened	not threatened	LC	ANIMALIA	CHORDATA	AVES	ANSERIFORMES	ANATIDAE	Mareca	TRUE	TRUE	TRUE
Cygnus melancoryphus	0.021792637	not threatened	not threatened	LC	ANIMALIA	CHORDATA	AVES	ANSERIFORMES	ANATIDAE	Cygnus	TRUE	TRUE	TRUE
Dalophis cephalopeltis	0.018488251	not threatened	not threatened	LC	ANIMALIA	CHORDATA	ACTINOPTERYGII	ANGUILLIFORMES	OPHICHTHIDAE	Dalophis	TRUE	FALSE	TRUE
Yirrkala tenuis	0.024286804	not threatened	not threatened	LC	ANIMALIA	CHORDATA	ACTINOPTERYGII	ANGUILLIFORMES	OPHICHTHIDAE	Yirrkala	TRUE	FALSE	TRUE
Centropomus armatus	0.184172602	not threatened	not threatened	LC	ANIMALIA	CHORDATA	ACTINOPTERYGII	PERCIFORMES	CENTROPOMIDAE	Centropomus	TRUE	FALSE	TRUE
Centropomus pectinatus	0.015439473	not threatened	not threatened	LC	ANIMALIA	CHORDATA	ACTINOPTERYGII	PERCIFORMES	CENTROPOMIDAE	Centropomus	TRUE	FALSE	TRUE
Centropomus medius	0.018914783	not threatened	not threatened	LC	ANIMALIA	CHORDATA	ACTINOPTERYGII	PERCIFORMES	CENTROPOMIDAE	Centropomus	TRUE	FALSE	TRUE
Sciades herzbergii	0.024823007	not threatened	not threatened	LC	ANIMALIA	CHORDATA	ACTINOPTERYGII	SILURIFORMES	ARIIDAE	Sciades	TRUE	FALSE	TRUE
Cochlefelis danielsi	0.014216575	not threatened	not threatened	LC	ANIMALIA	CHORDATA	ACTINOPTERYGII	SILURIFORMES	ARIIDAE	Cochlefelis	TRUE	FALSE	TRUE
Plicofollis dussumieri	0.024899663	not threatened	not threatened	LC	ANIMALIA	CHORDATA	ACTINOPTERYGII	SILURIFORMES	ARIIDAE	Plicofollis	TRUE	FALSE	TRUE
Carlarius latiscutatus	0.052717959	not threatened	not threatened	LC	ANIMALIA	CHORDATA	ACTINOPTERYGII	SILURIFORMES	ARIIDAE	Carlarius	TRUE	FALSE	TRUE
Johnius novaeguineae	0.014191528	not threatened	not threatened	LC	ANIMALIA	CHORDATA	ACTINOPTERYGII	PERCIFORMES	SCIAENIDAE	Johnius	TRUE	FALSE	TRUE
Cynoscion acoupa	0.0198254	not threatened	not threatened	LC	ANIMALIA	CHORDATA	ACTINOPTERYGII	PERCIFORMES	SCIAENIDAE	Cynoscion	TRUE	FALSE	TRUE
Cynoscion steindachneri	0.172765801	not threatened	not threatened	LC	ANIMALIA	CHORDATA	ACTINOPTERYGII	PERCIFORMES	SCIAENIDAE	Cynoscion	TRUE	FALSE	TRUE
Chrysichthys maurus	0.012399111	not threatened	not threatened	LC	ANIMALIA	CHORDATA	ACTINOPTERYGII	SILURIFORMES	CLAROTEIDAE	Chrysichthys	TRUE	FALSE	TRUE
Rhipidura javanica	0.035119156	not threatened	not threatened	LC	ANIMALIA	CHORDATA	AVES	PASSERIFORMES	RHIPIDURIDAE	Rhipidura	TRUE	TRUE	TRUE
Recurvirostra avosetta	0.047288341	not threatened	not threatened	LC	ANIMALIA	CHORDATA	AVES	CHARADRIIFORMES	RECURVIROSTRIDAE	Recurvirostra	TRUE	TRUE	TRUE
Laemodonta striata	0.005901781	not threatened	not threatened	LC	ANIMALIA	MOLLUSCA	GASTROPODA	ELLOBIIDA	ELLOBIIDAE	Laemodonta	TRUE	FALSE	TRUE
Melampus coffeus	0.006080187	not threatened	not threatened	LC	ANIMALIA	MOLLUSCA	GASTROPODA	ELLOBIIDA	ELLOBIIDAE	Melampus	TRUE	FALSE	TRUE
Myosotella myosotis	0.010096342	not threatened	not threatened	LC	ANIMALIA	MOLLUSCA	GASTROPODA	ELLOBIIDA	ELLOBIIDAE	Myosotella	TRUE	FALSE	TRUE
Fundulus pulvereus	0.191627894	not threatened	not threatened	LC	ANIMALIA	CHORDATA	ACTINOPTERYGII	CYPRINODONTIFORMES	FUNDULIDAE	Fundulus	TRUE	FALSE	TRUE
Anguilla luzonensis	0.034086964	not threatened	threatened	VU	ANIMALIA	CHORDATA	ACTINOPTERYGII	ANGUILLIFORMES	ANGUILLIDAE	Anguilla	TRUE	FALSE	TRUE
Anguilla dieffenbachii	0.080224001	not threatened	threatened	EN	ANIMALIA	CHORDATA	ACTINOPTERYGII	ANGUILLIFORMES	ANGUILLIDAE	Anguilla	TRUE	FALSE	TRUE
Anguilla marmorata	0.030206846	not threatened	not threatened	LC	ANIMALIA	CHORDATA	ACTINOPTERYGII	ANGUILLIFORMES	ANGUILLIDAE	Anguilla	TRUE	FALSE	TRUE
Anguilla australis	0.027740866	not threatened	not threatened	NT	ANIMALIA	CHORDATA	ACTINOPTERYGII	ANGUILLIFORMES	ANGUILLIDAE	Anguilla	TRUE	FALSE	TRUE
Galaxias maculatus	0.038771629	not threatened	not threatened	LC	ANIMALIA	CHORDATA	ACTINOPTERYGII	OSMERIFORMES	GALAXIIDAE	Galaxias	TRUE	FALSE	TRUE
Galaxias postvectis	0.260805741	not threatened	threatened	EN	ANIMALIA	CHORDATA	ACTINOPTERYGII	OSMERIFORMES	GALAXIIDAE	Galaxias	TRUE	FALSE	TRUE
Circus spilothorax	0.107083527	not threatened	not threatened	LC	ANIMALIA	CHORDATA	AVES	ACCIPITRIFORMES	ACCIPITRIDAE	Circus	TRUE	TRUE	TRUE
Haliastur indus	0.031851098	not threatened	not threatened	LC	ANIMALIA	CHORDATA	AVES	ACCIPITRIFORMES	ACCIPITRIDAE	Haliastur	TRUE	TRUE	TRUE
Elanus leucurus	0.007225515	not threatened	not threatened	LC	ANIMALIA	CHORDATA	AVES	ACCIPITRIFORMES	ACCIPITRIDAE	Elanus	TRUE	TRUE	TRUE
Haliaeetus sanfordi	0.394769882	threatened	threatened	VU	ANIMALIA	CHORDATA	AVES	ACCIPITRIFORMES	ACCIPITRIDAE	Haliaeetus	TRUE	TRUE	TRUE
Macheiramphus alcinus	0.017135025	not threatened	not threatened	LC	ANIMALIA	CHORDATA	AVES	ACCIPITRIFORMES	ACCIPITRIDAE	Macheiramphus	TRUE	TRUE	TRUE
Poeciliopsis prolifica	0.170982633	not threatened	not threatened	LC	ANIMALIA	CHORDATA	ACTINOPTERYGII	CYPRINODONTIFORMES	POECILIIDAE	Poeciliopsis	TRUE	FALSE	TRUE
Xiphophorus hellerii	0.015997864	not threatened	not threatened	LC	ANIMALIA	CHORDATA	ACTINOPTERYGII	CYPRINODONTIFORMES	POECILIIDAE	Xiphophorus	TRUE	FALSE	TRUE
Poeciliopsis latidens	0.20490229	not threatened	not threatened	NT	ANIMALIA	CHORDATA	ACTINOPTERYGII	CYPRINODONTIFORMES	POECILIIDAE	Poeciliopsis	TRUE	FALSE	TRUE
Gambusia nicaraguensis	0.018922008	not threatened	not threatened	LC	ANIMALIA	CHORDATA	ACTINOPTERYGII	CYPRINODONTIFORMES	POECILIIDAE	Gambusia	TRUE	FALSE	TRUE
Falco cenchroides	0.023988854	not threatened	not threatened	LC	ANIMALIA	CHORDATA	AVES	FALCONIFORMES	FALCONIDAE	Falco	TRUE	TRUE	TRUE
Quiscalus niger	0.043411304	not threatened	not threatened	LC	ANIMALIA	CHORDATA	AVES	PASSERIFORMES	ICTERIDAE	Quiscalus	TRUE	TRUE	TRUE
Plegadis falcinellus	0.033178531	not threatened	not threatened	LC	ANIMALIA	CHORDATA	AVES	PELECANIFORMES	THRESKIORNITHIDAE	Plegadis	TRUE	TRUE	TRUE
Threskiornis moluccus	0.010151542	not threatened	not threatened	LC	ANIMALIA	CHORDATA	AVES	PELECANIFORMES	THRESKIORNITHIDAE	Threskiornis	TRUE	TRUE	TRUE
Vieja fenestrata	0.094445556	not threatened	not threatened	LC	ANIMALIA	CHORDATA	ACTINOPTERYGII	PERCIFORMES	CICHLIDAE	Vieja	TRUE	FALSE	TRUE
Tylochromis jentinki	0.021052321	not threatened	not threatened	LC	ANIMALIA	CHORDATA	ACTINOPTERYGII	PERCIFORMES	CICHLIDAE	Tylochromis	TRUE	FALSE	TRUE
Pelmatolapia mariae	0.01816107	not threatened	not threatened	LC	ANIMALIA	CHORDATA	ACTINOPTERYGII	PERCIFORMES	CICHLIDAE	Pelmatolapia	TRUE	FALSE	TRUE
Ophisternon bengalense	0.056103236	not threatened	not threatened	LC	ANIMALIA	CHORDATA	ACTINOPTERYGII	SYNBRANCHIFORMES	SYNBRANCHIDAE	Ophisternon	TRUE	FALSE	TRUE
Cyprinodon variegatus	0.013185342	not threatened	not threatened	LC	ANIMALIA	CHORDATA	ACTINOPTERYGII	CYPRINODONTIFORMES	CYPRINODONTIDAE	Cyprinodon	TRUE	FALSE	TRUE
Pelochelys bibroni	0.192540937	not threatened	threatened	VU	ANIMALIA	CHORDATA	REPTILIA	TESTUDINES	TRIONYCHIDAE	Pelochelys	TRUE	TRUE	TRUE
Mordacia mordax	0.147311337	not threatened	not threatened	LC	ANIMALIA	CHORDATA	CEPHALASPIDOMORPHI	PETROMYZONTIFORMES	PETROMYZONTIDAE	Mordacia	TRUE	FALSE	TRUE
Gavia stellata	0.089321811	not threatened	not threatened	LC	ANIMALIA	CHORDATA	AVES	GAVIIFORMES	GAVIIDAE	Gavia	TRUE	TRUE	TRUE
Gavia adamsii	0.067527464	not threatened	not threatened	NT	ANIMALIA	CHORDATA	AVES	GAVIIFORMES	GAVIIDAE	Gavia	TRUE	TRUE	TRUE
Oryzias dancena	0.771391471	threatened	not threatened	LC	ANIMALIA	CHORDATA	ACTINOPTERYGII	BELONIFORMES	ADRIANICHTHYIDAE	Oryzias	TRUE	FALSE	TRUE
Ardea melanocephala	0.01214757	not threatened	not threatened	LC	ANIMALIA	CHORDATA	AVES	PELECANIFORMES	ARDEIDAE	Ardea	TRUE	TRUE	TRUE
Ardeola grayii	0.0856051	not threatened	not threatened	LC	ANIMALIA	CHORDATA	AVES	PELECANIFORMES	ARDEIDAE	Ardeola	TRUE	TRUE	TRUE
Egretta picata	0.033148656	not threatened	not threatened	LC	ANIMALIA	CHORDATA	AVES	PELECANIFORMES	ARDEIDAE	Egretta	TRUE	TRUE	TRUE
Ardea occidentalis	0.112839117	not threatened	threatened	EN	ANIMALIA	CHORDATA	AVES	PELECANIFORMES	ARDEIDAE	Ardea	TRUE	TRUE	TRUE
Ardea cinerea	0.009060624	not threatened	not threatened	LC	ANIMALIA	CHORDATA	AVES	PELECANIFORMES	ARDEIDAE	Ardea	TRUE	TRUE	TRUE
Butorides striata	0.067619416	not threatened	not threatened	LC	ANIMALIA	CHORDATA	AVES	PELECANIFORMES	ARDEIDAE	Butorides	TRUE	TRUE	TRUE
Ardea goliath	0.291037103	not threatened	not threatened	LC	ANIMALIA	CHORDATA	AVES	PELECANIFORMES	ARDEIDAE	Ardea	TRUE	TRUE	TRUE
Egretta caerulea	0.007766112	not threatened	not threatened	LC	ANIMALIA	CHORDATA	AVES	PELECANIFORMES	ARDEIDAE	Egretta	TRUE	TRUE	TRUE
Spirinchus thaleichthys	0.121265628	not threatened	not threatened	LC	ANIMALIA	CHORDATA	ACTINOPTERYGII	OSMERIFORMES	OSMERIDAE	Spirinchus	TRUE	FALSE	TRUE
Batrachoides gilberti	0.034955297	not threatened	not threatened	LC	ANIMALIA	CHORDATA	ACTINOPTERYGII	BATRACHOIDIFORMES	BATRACHOIDIDAE	Batrachoides	TRUE	FALSE	TRUE
Grus americana	0.059431558	not threatened	threatened	EN	ANIMALIA	CHORDATA	AVES	GRUIFORMES	GRUIDAE	Grus	TRUE	TRUE	TRUE
Clithon faba	0.009204047	not threatened	not threatened	LC	ANIMALIA	MOLLUSCA	GASTROPODA	CYCLONERITIDA	NERITIDAE	Clithon	TRUE	FALSE	TRUE
Septaria borbonica	0.012714745	not threatened	not threatened	LC	ANIMALIA	MOLLUSCA	GASTROPODA	CYCLONERITIDA	NERITIDAE	Septaria	TRUE	FALSE	TRUE
Nerita senegalensis	0.009732974	not threatened	not threatened	LC	ANIMALIA	MOLLUSCA	GASTROPODA	CYCLONERITIDA	NERITIDAE	Nerita	TRUE	FALSE	TRUE
Assiminea globulus	0.023957889	not threatened	not threatened	LC	ANIMALIA	MOLLUSCA	GASTROPODA	LITTORINIMORPHA	ASSIMINEIDAE	Assiminea	TRUE	FALSE	TRUE
Glareola cinerea	0.023738161	not threatened	not threatened	LC	ANIMALIA	CHORDATA	AVES	CHARADRIIFORMES	GLAREOLIDAE	Glareola	TRUE	TRUE	TRUE
Anhinga rufa	0.014530219	not threatened	not threatened	LC	ANIMALIA	CHORDATA	AVES	SULIFORMES	ANHINGIDAE	Anhinga	TRUE	TRUE	TRUE
Cyanecula svecica	0.018627389	not threatened	not threatened	LC	ANIMALIA	CHORDATA	AVES	PASSERIFORMES	MUSCICAPIDAE	Cyanecula	TRUE	TRUE	TRUE
Hydrobia lineata	0.040392588	not threatened	not threatened	LC	ANIMALIA	MOLLUSCA	GASTROPODA	LITTORINIMORPHA	HYDROBIIDAE	Hydrobia	TRUE	FALSE	TRUE
Muscisaxicola maclovianus	0.020567798	not threatened	not threatened	LC	ANIMALIA	CHORDATA	AVES	PASSERIFORMES	TYRANNIDAE	Muscisaxicola	TRUE	TRUE	TRUE
Batagur affinis	0.284784178	not threatened	threatened	CR	ANIMALIA	CHORDATA	REPTILIA	TESTUDINES	GEOEMYDIDAE	Batagur	TRUE	TRUE	TRUE
Atherinella crystallina	0.024096876	not threatened	not threatened	LC	ANIMALIA	CHORDATA	ACTINOPTERYGII	ATHERINIFORMES	ATHERINOPSIDAE	Atherinella	TRUE	FALSE	TRUE
Gerres nigri	0.035004646	not threatened	not threatened	LC	ANIMALIA	CHORDATA	ACTINOPTERYGII	PERCIFORMES	GERREIDAE	Gerres	TRUE	FALSE	TRUE
Hirundo aethiopica	0.051058044	not threatened	not threatened	LC	ANIMALIA	CHORDATA	AVES	PASSERIFORMES	HIRUNDINIDAE	Hirundo	TRUE	TRUE	TRUE
Hirundo javanica	0.031180244	not threatened	not threatened	LC	ANIMALIA	CHORDATA	AVES	PASSERIFORMES	HIRUNDINIDAE	Hirundo	TRUE	TRUE	TRUE
Tachycineta stolzmanni	0.24555272	not threatened	not threatened	LC	ANIMALIA	CHORDATA	AVES	PASSERIFORMES	HIRUNDINIDAE	Tachycineta	TRUE	TRUE	TRUE
Pangasius polyuranodon	0.021774369	not threatened	not threatened	LC	ANIMALIA	CHORDATA	ACTINOPTERYGII	SILURIFORMES	PANGASIIDAE	Pangasius	TRUE	FALSE	TRUE
Caprimulgus natalensis	0.034409414	not threatened	not threatened	LC	ANIMALIA	CHORDATA	AVES	CAPRIMULGIFORMES	CAPRIMULGIDAE	Caprimulgus	TRUE	TRUE	TRUE
Heleobia stagnorum	0.017501529	not threatened	not threatened	LC	ANIMALIA	MOLLUSCA	GASTROPODA	LITTORINIMORPHA	COCHLIOPIDAE	Heleobia	TRUE	FALSE	TRUE
Alaudala raytal	0.237253249	not threatened	not threatened	LC	ANIMALIA	CHORDATA	AVES	PASSERIFORMES	ALAUDIDAE	Alaudala	TRUE	TRUE	TRUE
Merops superciliosus	0.043736982	not threatened	not threatened	LC	ANIMALIA	CHORDATA	AVES	CORACIIFORMES	MEROPIDAE	Merops	TRUE	TRUE	TRUE
Morone americana	0.03346493	not threatened	not threatened	LC	ANIMALIA	CHORDATA	ACTINOPTERYGII	PERCIFORMES	MORONIDAE	Morone	TRUE	FALSE	TRUE
Neostethus geminus	0.662523555	threatened	threatened	EN	ANIMALIA	CHORDATA	ACTINOPTERYGII	ATHERINIFORMES	PHALLOSTETHIDAE	Neostethus	TRUE	FALSE	TRUE
Anthus antarcticus	0.490795467	threatened	not threatened	NT	ANIMALIA	CHORDATA	AVES	PASSERIFORMES	MOTACILLIDAE	Anthus	TRUE	TRUE	TRUE
Anthus rubescens	0.012552375	not threatened	not threatened	LC	ANIMALIA	CHORDATA	AVES	PASSERIFORMES	MOTACILLIDAE	Anthus	TRUE	TRUE	TRUE
Motacilla capensis	0.030079632	not threatened	not threatened	LC	ANIMALIA	CHORDATA	AVES	PASSERIFORMES	MOTACILLIDAE	Motacilla	TRUE	TRUE	TRUE
Actophilornis africanus	0.011000094	not threatened	not threatened	LC	ANIMALIA	CHORDATA	AVES	CHARADRIIFORMES	JACANIDAE	Actophilornis	TRUE	TRUE	TRUE
Sotalia guianensis	0.215237693	not threatened	not threatened	NT	ANIMALIA	CHORDATA	MAMMALIA	CETARTIODACTYLA	DELPHINIDAE	Sotalia	TRUE	FALSE	TRUE
Cephalorhynchus commersonii	0.124175248	not threatened	not threatened	LC	ANIMALIA	CHORDATA	MAMMALIA	CETARTIODACTYLA	DELPHINIDAE	Cephalorhynchus	TRUE	FALSE	FALSE
Steno bredanensis	0.196377372	not threatened	not threatened	LC	ANIMALIA	CHORDATA	MAMMALIA	CETARTIODACTYLA	DELPHINIDAE	Steno	TRUE	FALSE	FALSE
Lagenorhynchus australis	0.160642609	not threatened	not threatened	LC	ANIMALIA	CHORDATA	MAMMALIA	CETARTIODACTYLA	DELPHINIDAE	Lagenorhynchus	TRUE	FALSE	FALSE
Tursiops aduncus	0.167740421	not threatened	not threatened	NT	ANIMALIA	CHORDATA	MAMMALIA	CETARTIODACTYLA	DELPHINIDAE	Tursiops	TRUE	FALSE	FALSE
Sousa sahulensis	0.128067476	not threatened	threatened	VU	ANIMALIA	CHORDATA	MAMMALIA	CETARTIODACTYLA	DELPHINIDAE	Sousa	TRUE	FALSE	FALSE
Orcaella heinsohni	0.1601232	not threatened	threatened	VU	ANIMALIA	CHORDATA	MAMMALIA	CETARTIODACTYLA	DELPHINIDAE	Orcaella	TRUE	FALSE	FALSE
Stenella frontalis	0.107782882	not threatened	not threatened	LC	ANIMALIA	CHORDATA	MAMMALIA	CETARTIODACTYLA	DELPHINIDAE	Stenella	TRUE	FALSE	FALSE
Pseudorca crassidens	0.1705552	not threatened	not threatened	NT	ANIMALIA	CHORDATA	MAMMALIA	CETARTIODACTYLA	DELPHINIDAE	Pseudorca	TRUE	FALSE	FALSE
Parioglossus palustris	0.015227595	not threatened	not threatened	LC	ANIMALIA	CHORDATA	ACTINOPTERYGII	PERCIFORMES	MICRODESMIDAE	Parioglossus	TRUE	FALSE	TRUE
Parioglossus formosus	0.017279263	not threatened	not threatened	LC	ANIMALIA	CHORDATA	ACTINOPTERYGII	PERCIFORMES	MICRODESMIDAE	Parioglossus	TRUE	FALSE	TRUE
Scotopelia peli	0.019823135	not threatened	not threatened	LC	ANIMALIA	CHORDATA	AVES	STRIGIFORMES	STRIGIDAE	Scotopelia	TRUE	TRUE	TRUE
Atractosteus spatula	0.250039637	not threatened	not threatened	LC	ANIMALIA	CHORDATA	ACTINOPTERYGII	LEPISOSTEIFORMES	LEPISOSTEIDAE	Atractosteus	TRUE	FALSE	TRUE
Fordonia leucobalia	0.02305825	not threatened	not threatened	LC	ANIMALIA	CHORDATA	REPTILIA	SQUAMATA	HOMALOPSIDAE	Fordonia	TRUE	FALSE	TRUE
Burhinus capensis	0.055780688	not threatened	not threatened	LC	ANIMALIA	CHORDATA	AVES	CHARADRIIFORMES	BURHINIDAE	Burhinus	TRUE	TRUE	TRUE
Rostratula australis	0.044824794	not threatened	threatened	EN	ANIMALIA	CHORDATA	AVES	CHARADRIIFORMES	ROSTRATULIDAE	Rostratula	TRUE	TRUE	TRUE
Galatea congica	0.633153387	threatened	not threatened	LC	ANIMALIA	MOLLUSCA	BIVALVIA	VENERIDA	DONACIDAE	Galatea	TRUE	FALSE	TRUE
Galatea bernardii	0.133824201	not threatened	not threatened	LC	ANIMALIA	MOLLUSCA	BIVALVIA	VENERIDA	DONACIDAE	Galatea	TRUE	FALSE	TRUE
Galatea paradoxa	0.158873479	not threatened	not threatened	LC	ANIMALIA	MOLLUSCA	BIVALVIA	VENERIDA	DONACIDAE	Galatea	TRUE	FALSE	TRUE
Cinnyris melanogastrus	0.174693513	not threatened	not threatened	LC	ANIMALIA	CHORDATA	AVES	PASSERIFORMES	NECTARINIIDAE	Cinnyris	TRUE	TRUE	TRUE
Lutra sumatrana	0.400147568	threatened	threatened	EN	ANIMALIA	CHORDATA	MAMMALIA	CARNIVORA	MUSTELIDAE	Lutra	TRUE	TRUE	TRUE
Lutrogale perspicillata	0.212920715	not threatened	threatened	VU	ANIMALIA	CHORDATA	MAMMALIA	CARNIVORA	MUSTELIDAE	Lutrogale	TRUE	TRUE	TRUE
Lontra canadensis	0.062901677	not threatened	not threatened	LC	ANIMALIA	CHORDATA	MAMMALIA	CARNIVORA	MUSTELIDAE	Lontra	TRUE	TRUE	TRUE
Atherinomorus duodecimalis	0.023560659	not threatened	not threatened	LC	ANIMALIA	CHORDATA	ACTINOPTERYGII	ATHERINIFORMES	ATHERINIDAE	Atherinomorus	TRUE	FALSE	TRUE
Brachirus harmandi	0.08632829	not threatened	not threatened	LC	ANIMALIA	CHORDATA	ACTINOPTERYGII	PLEURONECTIFORMES	SOLEIDAE	Brachirus	TRUE	FALSE	TRUE
Achiroides melanorhijnchus	0.019884774	not threatened	not threatened	LC	ANIMALIA	CHORDATA	ACTINOPTERYGII	PLEURONECTIFORMES	SOLEIDAE	Achiroides	TRUE	FALSE	TRUE
Poodytes punctatus	0.106292671	not threatened	not threatened	LC	ANIMALIA	CHORDATA	AVES	PASSERIFORMES	LOCUSTELLIDAE	Poodytes	TRUE	TRUE	TRUE
Pelecanus rufescens	0.048211285	not threatened	not threatened	LC	ANIMALIA	CHORDATA	AVES	PELECANIFORMES	PELECANIDAE	Pelecanus	TRUE	TRUE	TRUE
Pelecanus conspicillatus	0.038752316	not threatened	not threatened	LC	ANIMALIA	CHORDATA	AVES	PELECANIFORMES	PELECANIDAE	Pelecanus	TRUE	TRUE	TRUE
Citharichthys stampflii	0.039189811	not threatened	not threatened	LC	ANIMALIA	CHORDATA	ACTINOPTERYGII	PLEURONECTIFORMES	PARALICHTHYIDAE	Citharichthys	TRUE	FALSE	TRUE
Ambassis miops	0.018402569	not threatened	not threatened	LC	ANIMALIA	CHORDATA	ACTINOPTERYGII	PERCIFORMES	AMBASSIDAE	Ambassis	TRUE	FALSE	TRUE
Ambassis urotaenia	0.045511719	not threatened	not threatened	LC	ANIMALIA	CHORDATA	ACTINOPTERYGII	PERCIFORMES	AMBASSIDAE	Ambassis	TRUE	FALSE	TRUE
Phoca largha	0.49222124	threatened	not threatened	LC	ANIMALIA	CHORDATA	MAMMALIA	CARNIVORA	PHOCIDAE	Phoca	TRUE	TRUE	FALSE
Monachus monachus	0.299532046	not threatened	threatened	EN	ANIMALIA	CHORDATA	MAMMALIA	CARNIVORA	PHOCIDAE	Monachus	TRUE	TRUE	FALSE
Leptonychotes weddellii	0.098054283	not threatened	not threatened	LC	ANIMALIA	CHORDATA	MAMMALIA	CARNIVORA	PHOCIDAE	Leptonychotes	TRUE	TRUE	FALSE
Lobodon carcinophaga	0.481083068	threatened	not threatened	LC	ANIMALIA	CHORDATA	MAMMALIA	CARNIVORA	PHOCIDAE	Lobodon	TRUE	TRUE	FALSE
Corvus ossifragus	0.014159333	not threatened	not threatened	LC	ANIMALIA	CHORDATA	AVES	PASSERIFORMES	CORVIDAE	Corvus	TRUE	TRUE	TRUE
Cerithidea pliculosa	0.005736214	not threatened	not threatened	LC	ANIMALIA	MOLLUSCA	GASTROPODA	SORBEOCONCHA	POTAMIDIDAE	Cerithidea	TRUE	FALSE	TRUE
Asthenes pyrrholeuca	0.024614015	not threatened	not threatened	LC	ANIMALIA	CHORDATA	AVES	PASSERIFORMES	FURNARIIDAE	Asthenes	TRUE	TRUE	TRUE
Ascorhis occidua	0.08937317	not threatened	not threatened	LC	ANIMALIA	MOLLUSCA	GASTROPODA	LITTORINIMORPHA	TATEIDAE	Ascorhis	TRUE	FALSE	TRUE
Potamopyrgus antipodarum	0.039509736	not threatened	not threatened	LC	ANIMALIA	MOLLUSCA	GASTROPODA	LITTORINIMORPHA	TATEIDAE	Potamopyrgus	TRUE	FALSE	TRUE
Phoeniconaias minor	0.037267093	not threatened	not threatened	NT	ANIMALIA	CHORDATA	AVES	PHOENICOPTERIFORMES	PHOENICOPTERIDAE	Phoeniconaias	TRUE	TRUE	TRUE
Pomadasys jubelini	0.049360876	not threatened	not threatened	LC	ANIMALIA	CHORDATA	ACTINOPTERYGII	PERCIFORMES	HAEMULIDAE	Pomadasys	TRUE	FALSE	TRUE
Haematopus ostralegus	0.064996165	not threatened	not threatened	NT	ANIMALIA	CHORDATA	AVES	CHARADRIIFORMES	HAEMATOPODIDAE	Haematopus	TRUE	TRUE	TRUE
Kuhlia rupestris	0.018115952	not threatened	not threatened	LC	ANIMALIA	CHORDATA	ACTINOPTERYGII	PERCIFORMES	KUHLIIDAE	Kuhlia	TRUE	FALSE	TRUE
Toxotes chatareus	0.010954927	not threatened	not threatened	LC	ANIMALIA	CHORDATA	ACTINOPTERYGII	PERCIFORMES	TOXOTIDAE	Toxotes	TRUE	FALSE	TRUE
Lucifuga lucayana	0.610678974	threatened	threatened	EN	ANIMALIA	CHORDATA	ACTINOPTERYGII	OPHIDIIFORMES	BYTHITIDAE	Lucifuga	TRUE	FALSE	TRUE
Salinator solida	0.011159591	not threatened	not threatened	LC	ANIMALIA	MOLLUSCA	GASTROPODA	PYLOPULMONATA	AMPHIBOLIDAE	Salinator	TRUE	FALSE	TRUE
Datnioides polota	0.017986004	not threatened	not threatened	LC	ANIMALIA	CHORDATA	ACTINOPTERYGII	PERCIFORMES	DATNIOIDIDAE	Datnioides	TRUE	FALSE	TRUE
Oligoplites altus	0.02541325	not threatened	not threatened	LC	ANIMALIA	CHORDATA	ACTINOPTERYGII	PERCIFORMES	CARANGIDAE	Oligoplites	TRUE	FALSE	TRUE
Caranx sexfasciatus	0.030267618	not threatened	not threatened	LC	ANIMALIA	CHORDATA	ACTINOPTERYGII	PERCIFORMES	CARANGIDAE	Caranx	TRUE	FALSE	TRUE
Prionotus tribulus	0.026576791	not threatened	not threatened	LC	ANIMALIA	CHORDATA	ACTINOPTERYGII	SCORPAENIFORMES	TRIGLIDAE	Prionotus	TRUE	FALSE	TRUE
Monodactylus falciformis	0.018246834	not threatened	not threatened	LC	ANIMALIA	CHORDATA	ACTINOPTERYGII	PERCIFORMES	MONODACTYLIDAE	Monodactylus	TRUE	FALSE	TRUE
Cisticola juncidis	0.011164684	not threatened	not threatened	LC	ANIMALIA	CHORDATA	AVES	PASSERIFORMES	CISTICOLIDAE	Cisticola	TRUE	TRUE	TRUE
Pseudomugil signifer	0.021083897	not threatened	not threatened	LC	ANIMALIA	CHORDATA	ACTINOPTERYGII	ATHERINIFORMES	PSEUDOMUGILIDAE	Pseudomugil	TRUE	FALSE	TRUE
Phocoena sinus	0.55490511	threatened	threatened	CR	ANIMALIA	CHORDATA	MAMMALIA	CETARTIODACTYLA	PHOCOENIDAE	Phocoena	TRUE	FALSE	FALSE
Phocoena spinipinnis	0.176529512	not threatened	not threatened	NT	ANIMALIA	CHORDATA	MAMMALIA	CETARTIODACTYLA	PHOCOENIDAE	Phocoena	TRUE	FALSE	FALSE
Lutjanus ehrenbergii	0.026237662	not threatened	not threatened	LC	ANIMALIA	CHORDATA	ACTINOPTERYGII	PERCIFORMES	LUTJANIDAE	Lutjanus	TRUE	FALSE	TRUE
Lates calcarifer	0.010916145	not threatened	not threatened	LC	ANIMALIA	CHORDATA	ACTINOPTERYGII	PERCIFORMES	LATIDAE	Lates	TRUE	FALSE	TRUE
Leiognathus equulus	0.015435497	not threatened	not threatened	LC	ANIMALIA	CHORDATA	ACTINOPTERYGII	PERCIFORMES	LEIOGNATHIDAE	Leiognathus	TRUE	FALSE	TRUE
Aurigequula fasciata	0.023053644	not threatened	not threatened	LC	ANIMALIA	CHORDATA	ACTINOPTERYGII	PERCIFORMES	LEIOGNATHIDAE	Aurigequula	TRUE	FALSE	TRUE
Cottus asper	0.017978165	not threatened	not threatened	LC	ANIMALIA	CHORDATA	ACTINOPTERYGII	SCORPAENIFORMES	COTTIDAE	Cottus	TRUE	FALSE	TRUE
Littoraria angulifera	0.009291148	not threatened	not threatened	LC	ANIMALIA	MOLLUSCA	GASTROPODA	LITTORINIMORPHA	LITTORINIDAE	Littoraria	TRUE	FALSE	TRUE
Scatophagus tetracanthus	0.015868651	not threatened	not threatened	LC	ANIMALIA	CHORDATA	ACTINOPTERYGII	PERCIFORMES	SCATOPHAGIDAE	Scatophagus	TRUE	FALSE	TRUE
Mystus gulio	0.060921434	not threatened	not threatened	LC	ANIMALIA	CHORDATA	ACTINOPTERYGII	SILURIFORMES	BAGRIDAE	Mystus	TRUE	FALSE	TRUE
Ammospiza nelsoni	0.07589841	not threatened	not threatened	LC	ANIMALIA	CHORDATA	AVES	PASSERIFORMES	PASSERELLIDAE	Ammospiza	TRUE	TRUE	TRUE
Retropinna retropinna	0.190792499	not threatened	not threatened	LC	ANIMALIA	CHORDATA	ACTINOPTERYGII	OSMERIFORMES	RETROPINNIDAE	Retropinna	TRUE	FALSE	TRUE
Strongylura marina	0.077827783	not threatened	not threatened	LC	ANIMALIA	CHORDATA	ACTINOPTERYGII	BELONIFORMES	BELONIDAE	Strongylura	TRUE	FALSE	TRUE
Labeo heladiva	0.01911078	not threatened	not threatened	LC	ANIMALIA	CHORDATA	ACTINOPTERYGII	CYPRINIFORMES	CYPRINIDAE	Labeo	TRUE	FALSE	TRUE
Neritilia vulgaris	0.007044082	not threatened	not threatened	LC	ANIMALIA	MOLLUSCA	GASTROPODA	CYCLONERITIDA	NERITILIIDAE	Neritilia	TRUE	FALSE	TRUE
Ploceus aurantius	0.05912334	not threatened	not threatened	LC	ANIMALIA	CHORDATA	AVES	PASSERIFORMES	PLOCEIDAE	Ploceus	TRUE	TRUE	TRUE
Pachymelania byronensis	0.023275481	not threatened	not threatened	LC	ANIMALIA	MOLLUSCA	GASTROPODA	SORBEOCONCHA	HEMISINIDAE	Pachymelania	TRUE	FALSE	TRUE
Arctocephalus galapagoensis	0.695913462	threatened	threatened	EN	ANIMALIA	CHORDATA	MAMMALIA	CARNIVORA	OTARIIDAE	Arctocephalus	TRUE	TRUE	FALSE
Eumetopias jubatus	0.612799252	threatened	not threatened	NT	ANIMALIA	CHORDATA	MAMMALIA	CARNIVORA	OTARIIDAE	Eumetopias	TRUE	TRUE	FALSE
Arctocephalus gazella	0.113553043	not threatened	not threatened	LC	ANIMALIA	CHORDATA	MAMMALIA	CARNIVORA	OTARIIDAE	Arctocephalus	TRUE	TRUE	FALSE
Mesoplodon grayi	0.048024649	not threatened	not threatened	LC	ANIMALIA	CHORDATA	MAMMALIA	CETARTIODACTYLA	ZIPHIIDAE	Mesoplodon	TRUE	FALSE	FALSE
Mesoplodon stejnegeri	0.224755647	not threatened	not threatened	NT	ANIMALIA	CHORDATA	MAMMALIA	CETARTIODACTYLA	ZIPHIIDAE	Mesoplodon	TRUE	FALSE	FALSE
Mesoplodon densirostris	0.101063522	not threatened	not threatened	LC	ANIMALIA	CHORDATA	MAMMALIA	CETARTIODACTYLA	ZIPHIIDAE	Mesoplodon	TRUE	FALSE	FALSE
Balaenoptera musculus	0.078148837	not threatened	threatened	EN	ANIMALIA	CHORDATA	MAMMALIA	CETARTIODACTYLA	BALAENOPTERIDAE	Balaenoptera	TRUE	FALSE	FALSE
Balaenoptera acutorostrata	0.336527326	threatened	not threatened	LC	ANIMALIA	CHORDATA	MAMMALIA	CETARTIODACTYLA	BALAENOPTERIDAE	Balaenoptera	TRUE	FALSE	FALSE
Delphinapterus leucas	0.154878018	not threatened	not threatened	LC	ANIMALIA	CHORDATA	MAMMALIA	CETARTIODACTYLA	MONODONTIDAE	Delphinapterus	TRUE	FALSE	FALSE
Dugong dugon Nansei subpopulation	0.60423663	threatened	threatened	CR	ANIMALIA	CHORDATA	MAMMALIA	SIRENIA	DUGONGIDAE	Dugong	TRUE	FALSE	FALSE
Kogia sima	0.128835381	not threatened	not threatened	LC	ANIMALIA	CHORDATA	MAMMALIA	CETARTIODACTYLA	KOGIIDAE	Kogia	TRUE	FALSE	FALSE
Conus sukhadwalai	0.101759105	not threatened	not threatened	LC	ANIMALIA	MOLLUSCA	GASTROPODA	NEOGASTROPODA	CONIDAE	Conus	TRUE	FALSE	FALSE
Conus paulae	0.023443736	not threatened	not threatened	LC	ANIMALIA	MOLLUSCA	GASTROPODA	NEOGASTROPODA	CONIDAE	Conus	TRUE	FALSE	FALSE
Conus miles	0.009995596	not threatened	not threatened	LC	ANIMALIA	MOLLUSCA	GASTROPODA	NEOGASTROPODA	CONIDAE	Conus	TRUE	FALSE	FALSE
Conus sugimotonis	0.009909635	not threatened	not threatened	LC	ANIMALIA	MOLLUSCA	GASTROPODA	NEOGASTROPODA	CONIDAE	Conus	TRUE	FALSE	FALSE
Conus mozambicus	0.025590005	not threatened	not threatened	LC	ANIMALIA	MOLLUSCA	GASTROPODA	NEOGASTROPODA	CONIDAE	Conus	TRUE	FALSE	FALSE
Conus curassaviensis	0.212438636	not threatened	not threatened	NT	ANIMALIA	MOLLUSCA	GASTROPODA	NEOGASTROPODA	CONIDAE	Conus	TRUE	FALSE	FALSE
Conus luquei	0.540797516	threatened	not threatened	NT	ANIMALIA	MOLLUSCA	GASTROPODA	NEOGASTROPODA	CONIDAE	Conus	TRUE	FALSE	FALSE
Conus pulicarius	0.01053224	not threatened	not threatened	LC	ANIMALIA	MOLLUSCA	GASTROPODA	NEOGASTROPODA	CONIDAE	Conus	TRUE	FALSE	FALSE
Conus atlanticoselvagem	0.215857771	not threatened	not threatened	NT	ANIMALIA	MOLLUSCA	GASTROPODA	NEOGASTROPODA	CONIDAE	Conus	TRUE	FALSE	FALSE
Conus granulatus	0.011813042	not threatened	not threatened	LC	ANIMALIA	MOLLUSCA	GASTROPODA	NEOGASTROPODA	CONIDAE	Conus	TRUE	FALSE	FALSE
Conus cacao	0.828598273	threatened	threatened	VU	ANIMALIA	MOLLUSCA	GASTROPODA	NEOGASTROPODA	CONIDAE	Conus	TRUE	FALSE	FALSE
Conus ebraeus	0.009162445	not threatened	not threatened	LC	ANIMALIA	MOLLUSCA	GASTROPODA	NEOGASTROPODA	CONIDAE	Conus	TRUE	FALSE	FALSE
Conus acutangulus	0.012664775	not threatened	not threatened	LC	ANIMALIA	MOLLUSCA	GASTROPODA	NEOGASTROPODA	CONIDAE	Conus	TRUE	FALSE	FALSE
Conus gabelishi	0.027080379	not threatened	not threatened	LC	ANIMALIA	MOLLUSCA	GASTROPODA	NEOGASTROPODA	CONIDAE	Conus	TRUE	FALSE	FALSE
Conus bullatus	0.009959009	not threatened	not threatened	LC	ANIMALIA	MOLLUSCA	GASTROPODA	NEOGASTROPODA	CONIDAE	Conus	TRUE	FALSE	FALSE
Conus araneosus	0.01007268	not threatened	not threatened	LC	ANIMALIA	MOLLUSCA	GASTROPODA	NEOGASTROPODA	CONIDAE	Conus	TRUE	FALSE	FALSE
Conus dalli	0.011115331	not threatened	not threatened	LC	ANIMALIA	MOLLUSCA	GASTROPODA	NEOGASTROPODA	CONIDAE	Conus	TRUE	FALSE	FALSE
Conus boucheti	0.010367825	not threatened	not threatened	LC	ANIMALIA	MOLLUSCA	GASTROPODA	NEOGASTROPODA	CONIDAE	Conus	TRUE	FALSE	FALSE
Conus thalassiarchus	0.017457172	not threatened	not threatened	LC	ANIMALIA	MOLLUSCA	GASTROPODA	NEOGASTROPODA	CONIDAE	Conus	TRUE	FALSE	FALSE
Conus evorai	0.415782366	threatened	not threatened	NT	ANIMALIA	MOLLUSCA	GASTROPODA	NEOGASTROPODA	CONIDAE	Conus	TRUE	FALSE	FALSE
Conus aphrodite	0.010264045	not threatened	not threatened	LC	ANIMALIA	MOLLUSCA	GASTROPODA	NEOGASTROPODA	CONIDAE	Conus	TRUE	FALSE	FALSE
Conus suduirauti	0.203286468	not threatened	not threatened	LC	ANIMALIA	MOLLUSCA	GASTROPODA	NEOGASTROPODA	CONIDAE	Conus	TRUE	FALSE	FALSE
Conus raoulensis	0.149261891	not threatened	not threatened	LC	ANIMALIA	MOLLUSCA	GASTROPODA	NEOGASTROPODA	CONIDAE	Conus	TRUE	FALSE	FALSE
Conus coccineus	0.010093071	not threatened	not threatened	LC	ANIMALIA	MOLLUSCA	GASTROPODA	NEOGASTROPODA	CONIDAE	Conus	TRUE	FALSE	FALSE
Conus berdulinus	0.009347458	not threatened	not threatened	LC	ANIMALIA	MOLLUSCA	GASTROPODA	NEOGASTROPODA	CONIDAE	Conus	TRUE	FALSE	FALSE
Conus messiasi	0.310157347	not threatened	not threatened	LC	ANIMALIA	MOLLUSCA	GASTROPODA	NEOGASTROPODA	CONIDAE	Conus	TRUE	FALSE	FALSE
Conus korni	0.025541462	not threatened	not threatened	LC	ANIMALIA	MOLLUSCA	GASTROPODA	NEOGASTROPODA	CONIDAE	Conus	TRUE	FALSE	FALSE
Conus acutimarginatus	0.00958681	not threatened	not threatened	LC	ANIMALIA	MOLLUSCA	GASTROPODA	NEOGASTROPODA	CONIDAE	Conus	TRUE	FALSE	FALSE
Conus musicus	0.009771169	not threatened	not threatened	LC	ANIMALIA	MOLLUSCA	GASTROPODA	NEOGASTROPODA	CONIDAE	Conus	TRUE	FALSE	FALSE
Conus longurionis	0.015843142	not threatened	not threatened	LC	ANIMALIA	MOLLUSCA	GASTROPODA	NEOGASTROPODA	CONIDAE	Conus	TRUE	FALSE	FALSE
Conus circumcisus	0.010823661	not threatened	not threatened	LC	ANIMALIA	MOLLUSCA	GASTROPODA	NEOGASTROPODA	CONIDAE	Conus	TRUE	FALSE	FALSE
Conus virgatus	0.011130876	not threatened	not threatened	LC	ANIMALIA	MOLLUSCA	GASTROPODA	NEOGASTROPODA	CONIDAE	Conus	TRUE	FALSE	FALSE
Conus dayriti	0.010649457	not threatened	not threatened	LC	ANIMALIA	MOLLUSCA	GASTROPODA	NEOGASTROPODA	CONIDAE	Conus	TRUE	FALSE	FALSE
Conus velaensis	0.069567976	not threatened	not threatened	LC	ANIMALIA	MOLLUSCA	GASTROPODA	NEOGASTROPODA	CONIDAE	Conus	TRUE	FALSE	FALSE
Conus delucai	0.252878269	not threatened	not threatened	LC	ANIMALIA	MOLLUSCA	GASTROPODA	NEOGASTROPODA	CONIDAE	Conus	TRUE	FALSE	FALSE
Conus flavus	0.00902408	not threatened	not threatened	LC	ANIMALIA	MOLLUSCA	GASTROPODA	NEOGASTROPODA	CONIDAE	Conus	TRUE	FALSE	FALSE
Conus armiger	0.019353682	not threatened	not threatened	LC	ANIMALIA	MOLLUSCA	GASTROPODA	NEOGASTROPODA	CONIDAE	Conus	TRUE	FALSE	FALSE
Conus deynzerorum	0.303182399	not threatened	not threatened	LC	ANIMALIA	MOLLUSCA	GASTROPODA	NEOGASTROPODA	CONIDAE	Conus	TRUE	FALSE	FALSE
Conus babaensis	0.163990285	not threatened	not threatened	LC	ANIMALIA	MOLLUSCA	GASTROPODA	NEOGASTROPODA	CONIDAE	Conus	TRUE	FALSE	FALSE
Conus fumigatus	0.063830781	not threatened	not threatened	LC	ANIMALIA	MOLLUSCA	GASTROPODA	NEOGASTROPODA	CONIDAE	Conus	TRUE	FALSE	FALSE
Conus pseudocuneolus	0.410639753	threatened	not threatened	LC	ANIMALIA	MOLLUSCA	GASTROPODA	NEOGASTROPODA	CONIDAE	Conus	TRUE	FALSE	FALSE
Conus zandbergeni	0.014220966	not threatened	not threatened	LC	ANIMALIA	MOLLUSCA	GASTROPODA	NEOGASTROPODA	CONIDAE	Conus	TRUE	FALSE	FALSE
Conus varius	0.009441911	not threatened	not threatened	LC	ANIMALIA	MOLLUSCA	GASTROPODA	NEOGASTROPODA	CONIDAE	Conus	TRUE	FALSE	FALSE
Conus baeri	0.01955698	not threatened	not threatened	LC	ANIMALIA	MOLLUSCA	GASTROPODA	NEOGASTROPODA	CONIDAE	Conus	TRUE	FALSE	FALSE
Conus cuneolus	0.31060344	not threatened	threatened	EN	ANIMALIA	MOLLUSCA	GASTROPODA	NEOGASTROPODA	CONIDAE	Conus	TRUE	FALSE	FALSE
Conus harlandi	0.031538905	not threatened	not threatened	LC	ANIMALIA	MOLLUSCA	GASTROPODA	NEOGASTROPODA	CONIDAE	Conus	TRUE	FALSE	FALSE
Conus armadillo	0.010200519	not threatened	not threatened	LC	ANIMALIA	MOLLUSCA	GASTROPODA	NEOGASTROPODA	CONIDAE	Conus	TRUE	FALSE	FALSE
Conus obscurus	0.009131624	not threatened	not threatened	LC	ANIMALIA	MOLLUSCA	GASTROPODA	NEOGASTROPODA	CONIDAE	Conus	TRUE	FALSE	FALSE
Conus antoniomonteiroi	0.302436349	not threatened	not threatened	LC	ANIMALIA	MOLLUSCA	GASTROPODA	NEOGASTROPODA	CONIDAE	Conus	TRUE	FALSE	FALSE
Conus aureopunctatus	0.010934238	not threatened	not threatened	LC	ANIMALIA	MOLLUSCA	GASTROPODA	NEOGASTROPODA	CONIDAE	Conus	TRUE	FALSE	FALSE
Conus mercator	0.807678668	threatened	threatened	EN	ANIMALIA	MOLLUSCA	GASTROPODA	NEOGASTROPODA	CONIDAE	Conus	TRUE	FALSE	FALSE
Conus ichinoseana	0.010716275	not threatened	not threatened	LC	ANIMALIA	MOLLUSCA	GASTROPODA	NEOGASTROPODA	CONIDAE	Conus	TRUE	FALSE	FALSE
Conus hieroglyphus	0.159631457	not threatened	threatened	VU	ANIMALIA	MOLLUSCA	GASTROPODA	NEOGASTROPODA	CONIDAE	Conus	TRUE	FALSE	FALSE
Conus caracteristicus	0.016566322	not threatened	not threatened	LC	ANIMALIA	MOLLUSCA	GASTROPODA	NEOGASTROPODA	CONIDAE	Conus	TRUE	FALSE	FALSE
Conus papuensis	0.058089337	not threatened	not threatened	LC	ANIMALIA	MOLLUSCA	GASTROPODA	NEOGASTROPODA	CONIDAE	Conus	TRUE	FALSE	FALSE
Conus circumactus	0.009426697	not threatened	not threatened	LC	ANIMALIA	MOLLUSCA	GASTROPODA	NEOGASTROPODA	CONIDAE	Conus	TRUE	FALSE	FALSE
Conus miliaris	0.011084127	not threatened	not threatened	LC	ANIMALIA	MOLLUSCA	GASTROPODA	NEOGASTROPODA	CONIDAE	Conus	TRUE	FALSE	FALSE
Conus californicus	0.013426572	not threatened	not threatened	LC	ANIMALIA	MOLLUSCA	GASTROPODA	NEOGASTROPODA	CONIDAE	Conus	TRUE	FALSE	FALSE
Conus dondani	0.041049744	not threatened	not threatened	LC	ANIMALIA	MOLLUSCA	GASTROPODA	NEOGASTROPODA	CONIDAE	Conus	TRUE	FALSE	FALSE
Conus mus	0.011798768	not threatened	not threatened	LC	ANIMALIA	MOLLUSCA	GASTROPODA	NEOGASTROPODA	CONIDAE	Conus	TRUE	FALSE	FALSE
Conus retifer	0.010888507	not threatened	not threatened	LC	ANIMALIA	MOLLUSCA	GASTROPODA	NEOGASTROPODA	CONIDAE	Conus	TRUE	FALSE	FALSE
Conus tiki	0.098813076	not threatened	not threatened	LC	ANIMALIA	MOLLUSCA	GASTROPODA	NEOGASTROPODA	CONIDAE	Conus	TRUE	FALSE	FALSE
Conus telatus	0.023564371	not threatened	not threatened	LC	ANIMALIA	MOLLUSCA	GASTROPODA	NEOGASTROPODA	CONIDAE	Conus	TRUE	FALSE	FALSE
Conus melvilli	0.368677591	threatened	threatened	VU	ANIMALIA	MOLLUSCA	GASTROPODA	NEOGASTROPODA	CONIDAE	Conus	TRUE	FALSE	FALSE
Conus garciai	0.009592599	not threatened	not threatened	LC	ANIMALIA	MOLLUSCA	GASTROPODA	NEOGASTROPODA	CONIDAE	Conus	TRUE	FALSE	FALSE
Conus julieandreae	0.009999581	not threatened	not threatened	LC	ANIMALIA	MOLLUSCA	GASTROPODA	NEOGASTROPODA	CONIDAE	Conus	TRUE	FALSE	FALSE
Conus solangeae	0.112572594	not threatened	not threatened	LC	ANIMALIA	MOLLUSCA	GASTROPODA	NEOGASTROPODA	CONIDAE	Conus	TRUE	FALSE	FALSE
Conus cancellatus	0.017778002	not threatened	not threatened	LC	ANIMALIA	MOLLUSCA	GASTROPODA	NEOGASTROPODA	CONIDAE	Conus	TRUE	FALSE	FALSE
Conus fernandesi	0.154051954	not threatened	threatened	EN	ANIMALIA	MOLLUSCA	GASTROPODA	NEOGASTROPODA	CONIDAE	Conus	TRUE	FALSE	FALSE
Conus pictus	0.16765578	not threatened	not threatened	LC	ANIMALIA	MOLLUSCA	GASTROPODA	NEOGASTROPODA	CONIDAE	Conus	TRUE	FALSE	FALSE
Conus duffyi	0.179735841	not threatened	threatened	VU	ANIMALIA	MOLLUSCA	GASTROPODA	NEOGASTROPODA	CONIDAE	Conus	TRUE	FALSE	FALSE
Conus floccatus	0.009871424	not threatened	not threatened	LC	ANIMALIA	MOLLUSCA	GASTROPODA	NEOGASTROPODA	CONIDAE	Conus	TRUE	FALSE	FALSE
Conus perplexus	0.010509638	not threatened	not threatened	LC	ANIMALIA	MOLLUSCA	GASTROPODA	NEOGASTROPODA	CONIDAE	Conus	TRUE	FALSE	FALSE
Conus tisii	0.02464105	not threatened	not threatened	LC	ANIMALIA	MOLLUSCA	GASTROPODA	NEOGASTROPODA	CONIDAE	Conus	TRUE	FALSE	FALSE
Conus miruchae	0.290467801	not threatened	not threatened	LC	ANIMALIA	MOLLUSCA	GASTROPODA	NEOGASTROPODA	CONIDAE	Conus	TRUE	FALSE	FALSE
Conus janus	0.013047011	not threatened	not threatened	LC	ANIMALIA	MOLLUSCA	GASTROPODA	NEOGASTROPODA	CONIDAE	Conus	TRUE	FALSE	FALSE
Conus stocki	0.041284759	not threatened	not threatened	LC	ANIMALIA	MOLLUSCA	GASTROPODA	NEOGASTROPODA	CONIDAE	Conus	TRUE	FALSE	FALSE
Conus canonicus	0.010479067	not threatened	not threatened	LC	ANIMALIA	MOLLUSCA	GASTROPODA	NEOGASTROPODA	CONIDAE	Conus	TRUE	FALSE	FALSE
Conus textile	0.011026865	not threatened	not threatened	LC	ANIMALIA	MOLLUSCA	GASTROPODA	NEOGASTROPODA	CONIDAE	Conus	TRUE	FALSE	FALSE
Conus elegans	0.020765541	not threatened	not threatened	LC	ANIMALIA	MOLLUSCA	GASTROPODA	NEOGASTROPODA	CONIDAE	Conus	TRUE	FALSE	FALSE
Conus diadema	0.011494007	not threatened	not threatened	LC	ANIMALIA	MOLLUSCA	GASTROPODA	NEOGASTROPODA	CONIDAE	Conus	TRUE	FALSE	FALSE
Conus catus	0.009808659	not threatened	not threatened	LC	ANIMALIA	MOLLUSCA	GASTROPODA	NEOGASTROPODA	CONIDAE	Conus	TRUE	FALSE	FALSE
Conus trovaoi	0.054701299	not threatened	not threatened	LC	ANIMALIA	MOLLUSCA	GASTROPODA	NEOGASTROPODA	CONIDAE	Conus	TRUE	FALSE	FALSE
Conus lucidus	0.011361586	not threatened	not threatened	LC	ANIMALIA	MOLLUSCA	GASTROPODA	NEOGASTROPODA	CONIDAE	Conus	TRUE	FALSE	FALSE
Conus stearnsii	0.250011274	not threatened	threatened	VU	ANIMALIA	MOLLUSCA	GASTROPODA	NEOGASTROPODA	CONIDAE	Conus	TRUE	FALSE	FALSE
Conus otohimeae	0.009572722	not threatened	not threatened	LC	ANIMALIA	MOLLUSCA	GASTROPODA	NEOGASTROPODA	CONIDAE	Conus	TRUE	FALSE	FALSE
Conus micropunctatus	0.051848904	not threatened	not threatened	LC	ANIMALIA	MOLLUSCA	GASTROPODA	NEOGASTROPODA	CONIDAE	Conus	TRUE	FALSE	FALSE
Conus roeckeli	0.473808488	threatened	not threatened	LC	ANIMALIA	MOLLUSCA	GASTROPODA	NEOGASTROPODA	CONIDAE	Conus	TRUE	FALSE	FALSE
Conus daucus	0.011143008	not threatened	not threatened	LC	ANIMALIA	MOLLUSCA	GASTROPODA	NEOGASTROPODA	CONIDAE	Conus	TRUE	FALSE	FALSE
Conus isabelarum	0.142753983	not threatened	not threatened	LC	ANIMALIA	MOLLUSCA	GASTROPODA	NEOGASTROPODA	CONIDAE	Conus	TRUE	FALSE	FALSE
Conus jucundus	0.210867234	not threatened	not threatened	LC	ANIMALIA	MOLLUSCA	GASTROPODA	NEOGASTROPODA	CONIDAE	Conus	TRUE	FALSE	FALSE
Conus grangeri	0.034779945	not threatened	not threatened	LC	ANIMALIA	MOLLUSCA	GASTROPODA	NEOGASTROPODA	CONIDAE	Conus	TRUE	FALSE	FALSE
Conus aurisiacus	0.014226932	not threatened	not threatened	LC	ANIMALIA	MOLLUSCA	GASTROPODA	NEOGASTROPODA	CONIDAE	Conus	TRUE	FALSE	FALSE
Conus aplustre	0.046165728	not threatened	not threatened	LC	ANIMALIA	MOLLUSCA	GASTROPODA	NEOGASTROPODA	CONIDAE	Conus	TRUE	FALSE	FALSE
Conus angasi	0.093762678	not threatened	not threatened	LC	ANIMALIA	MOLLUSCA	GASTROPODA	NEOGASTROPODA	CONIDAE	Conus	TRUE	FALSE	FALSE
Conus philippii	0.091736868	not threatened	not threatened	LC	ANIMALIA	MOLLUSCA	GASTROPODA	NEOGASTROPODA	CONIDAE	Conus	TRUE	FALSE	FALSE
Conus maioensis	0.199900778	not threatened	not threatened	LC	ANIMALIA	MOLLUSCA	GASTROPODA	NEOGASTROPODA	CONIDAE	Conus	TRUE	FALSE	FALSE
Conus flavidus	0.010819334	not threatened	not threatened	LC	ANIMALIA	MOLLUSCA	GASTROPODA	NEOGASTROPODA	CONIDAE	Conus	TRUE	FALSE	FALSE
Conus jaspideus	0.010676234	not threatened	not threatened	LC	ANIMALIA	MOLLUSCA	GASTROPODA	NEOGASTROPODA	CONIDAE	Conus	TRUE	FALSE	FALSE
Conus vicweei	0.020221989	not threatened	not threatened	LC	ANIMALIA	MOLLUSCA	GASTROPODA	NEOGASTROPODA	CONIDAE	Conus	TRUE	FALSE	FALSE
Conus articulatus	0.012482621	not threatened	not threatened	LC	ANIMALIA	MOLLUSCA	GASTROPODA	NEOGASTROPODA	CONIDAE	Conus	TRUE	FALSE	FALSE
Conus barbieri	0.022621457	not threatened	not threatened	LC	ANIMALIA	MOLLUSCA	GASTROPODA	NEOGASTROPODA	CONIDAE	Conus	TRUE	FALSE	FALSE
Conus tabidus	0.015503568	not threatened	not threatened	LC	ANIMALIA	MOLLUSCA	GASTROPODA	NEOGASTROPODA	CONIDAE	Conus	TRUE	FALSE	FALSE
Conus cumingii	0.009252958	not threatened	not threatened	LC	ANIMALIA	MOLLUSCA	GASTROPODA	NEOGASTROPODA	CONIDAE	Conus	TRUE	FALSE	FALSE
Conus stramineus	0.009930368	not threatened	not threatened	LC	ANIMALIA	MOLLUSCA	GASTROPODA	NEOGASTROPODA	CONIDAE	Conus	TRUE	FALSE	FALSE
Conus episcopatus	0.011100755	not threatened	not threatened	LC	ANIMALIA	MOLLUSCA	GASTROPODA	NEOGASTROPODA	CONIDAE	Conus	TRUE	FALSE	FALSE
Conus alisi	0.026854002	not threatened	not threatened	LC	ANIMALIA	MOLLUSCA	GASTROPODA	NEOGASTROPODA	CONIDAE	Conus	TRUE	FALSE	FALSE
Conus xicoi	0.4119305	threatened	threatened	VU	ANIMALIA	MOLLUSCA	GASTROPODA	NEOGASTROPODA	CONIDAE	Conus	TRUE	FALSE	FALSE
Conus glenni	0.020554791	not threatened	not threatened	LC	ANIMALIA	MOLLUSCA	GASTROPODA	NEOGASTROPODA	CONIDAE	Conus	TRUE	FALSE	FALSE
Conus collisus	0.013482572	not threatened	not threatened	LC	ANIMALIA	MOLLUSCA	GASTROPODA	NEOGASTROPODA	CONIDAE	Conus	TRUE	FALSE	FALSE
Conus mindanus	0.014396956	not threatened	not threatened	LC	ANIMALIA	MOLLUSCA	GASTROPODA	NEOGASTROPODA	CONIDAE	Conus	TRUE	FALSE	FALSE
Conus capitaneus	0.008973871	not threatened	not threatened	LC	ANIMALIA	MOLLUSCA	GASTROPODA	NEOGASTROPODA	CONIDAE	Conus	TRUE	FALSE	FALSE
Conus praecellens	0.012142691	not threatened	not threatened	LC	ANIMALIA	MOLLUSCA	GASTROPODA	NEOGASTROPODA	CONIDAE	Conus	TRUE	FALSE	FALSE
Conus vulcanus	0.428752033	threatened	not threatened	LC	ANIMALIA	MOLLUSCA	GASTROPODA	NEOGASTROPODA	CONIDAE	Conus	TRUE	FALSE	FALSE
Conus distans	0.010825689	not threatened	not threatened	LC	ANIMALIA	MOLLUSCA	GASTROPODA	NEOGASTROPODA	CONIDAE	Conus	TRUE	FALSE	FALSE
Conus bairstowi	0.240928754	not threatened	not threatened	LC	ANIMALIA	MOLLUSCA	GASTROPODA	NEOGASTROPODA	CONIDAE	Conus	TRUE	FALSE	FALSE
Conus ranonganus	0.012751138	not threatened	not threatened	LC	ANIMALIA	MOLLUSCA	GASTROPODA	NEOGASTROPODA	CONIDAE	Conus	TRUE	FALSE	FALSE
Conus flavusalbus	0.180010577	not threatened	not threatened	LC	ANIMALIA	MOLLUSCA	GASTROPODA	NEOGASTROPODA	CONIDAE	Conus	TRUE	FALSE	FALSE
Conus hybridus	0.821478122	threatened	threatened	EN	ANIMALIA	MOLLUSCA	GASTROPODA	NEOGASTROPODA	CONIDAE	Conus	TRUE	FALSE	FALSE
Conus stercusmuscarum	0.009734898	not threatened	not threatened	LC	ANIMALIA	MOLLUSCA	GASTROPODA	NEOGASTROPODA	CONIDAE	Conus	TRUE	FALSE	FALSE
Conus pineaui	0.778157493	threatened	not threatened	LC	ANIMALIA	MOLLUSCA	GASTROPODA	NEOGASTROPODA	CONIDAE	Conus	TRUE	FALSE	FALSE
Conus brunneofilaris	0.071090178	not threatened	not threatened	LC	ANIMALIA	MOLLUSCA	GASTROPODA	NEOGASTROPODA	CONIDAE	Conus	TRUE	FALSE	FALSE
Conus arangoi	0.01246083	not threatened	not threatened	LC	ANIMALIA	MOLLUSCA	GASTROPODA	NEOGASTROPODA	CONIDAE	Conus	TRUE	FALSE	FALSE
Conus rufimaculosus	0.185952427	not threatened	not threatened	LC	ANIMALIA	MOLLUSCA	GASTROPODA	NEOGASTROPODA	CONIDAE	Conus	TRUE	FALSE	FALSE
Conus terebra	0.010808172	not threatened	not threatened	LC	ANIMALIA	MOLLUSCA	GASTROPODA	NEOGASTROPODA	CONIDAE	Conus	TRUE	FALSE	FALSE
Conus wittigi	0.029800369	not threatened	not threatened	LC	ANIMALIA	MOLLUSCA	GASTROPODA	NEOGASTROPODA	CONIDAE	Conus	TRUE	FALSE	FALSE
Conus kalafuti	0.023888215	not threatened	not threatened	LC	ANIMALIA	MOLLUSCA	GASTROPODA	NEOGASTROPODA	CONIDAE	Conus	TRUE	FALSE	FALSE
Conus corallinus	0.009109346	not threatened	not threatened	LC	ANIMALIA	MOLLUSCA	GASTROPODA	NEOGASTROPODA	CONIDAE	Conus	TRUE	FALSE	FALSE
Conus portobeloensis	0.011285056	not threatened	not threatened	LC	ANIMALIA	MOLLUSCA	GASTROPODA	NEOGASTROPODA	CONIDAE	Conus	TRUE	FALSE	FALSE
Conus ammiralis	0.009970387	not threatened	not threatened	LC	ANIMALIA	MOLLUSCA	GASTROPODA	NEOGASTROPODA	CONIDAE	Conus	TRUE	FALSE	FALSE
Conus marchionatus	0.100816273	not threatened	not threatened	LC	ANIMALIA	MOLLUSCA	GASTROPODA	NEOGASTROPODA	CONIDAE	Conus	TRUE	FALSE	FALSE
Conus ferrugineus	0.00920622	not threatened	not threatened	LC	ANIMALIA	MOLLUSCA	GASTROPODA	NEOGASTROPODA	CONIDAE	Conus	TRUE	FALSE	FALSE
Conus victoriae	0.020424609	not threatened	not threatened	LC	ANIMALIA	MOLLUSCA	GASTROPODA	NEOGASTROPODA	CONIDAE	Conus	TRUE	FALSE	FALSE
Conus rainesae	0.076886031	not threatened	not threatened	LC	ANIMALIA	MOLLUSCA	GASTROPODA	NEOGASTROPODA	CONIDAE	Conus	TRUE	FALSE	FALSE
Conus boschorum	0.28482643	not threatened	not threatened	NT	ANIMALIA	MOLLUSCA	GASTROPODA	NEOGASTROPODA	CONIDAE	Conus	TRUE	FALSE	FALSE
Conus africanus	0.062629191	not threatened	not threatened	LC	ANIMALIA	MOLLUSCA	GASTROPODA	NEOGASTROPODA	CONIDAE	Conus	TRUE	FALSE	FALSE
Lepidochelys kempii	0.1279958	not threatened	threatened	CR	ANIMALIA	CHORDATA	REPTILIA	TESTUDINES	CHELONIIDAE	Lepidochelys	TRUE	TRUE	FALSE
Adenomera coca	0.865148263	threatened	not threatened	LC	ANIMALIA	CHORDATA	AMPHIBIA	ANURA	LEPTODACTYLIDAE	Adenomera	FALSE	TRUE	FALSE
Pleurodema cinereum	0.068843211	not threatened	not threatened	LC	ANIMALIA	CHORDATA	AMPHIBIA	ANURA	LEPTODACTYLIDAE	Pleurodema	FALSE	TRUE	TRUE
Pleurodema guayapae	0.025418468	not threatened	not threatened	LC	ANIMALIA	CHORDATA	AMPHIBIA	ANURA	LEPTODACTYLIDAE	Pleurodema	FALSE	TRUE	TRUE
Engystomops pustulatus	0.241729195	not threatened	not threatened	LC	ANIMALIA	CHORDATA	AMPHIBIA	ANURA	LEPTODACTYLIDAE	Engystomops	FALSE	TRUE	TRUE
Pleurodema cordobae	0.762971274	threatened	not threatened	LC	ANIMALIA	CHORDATA	AMPHIBIA	ANURA	LEPTODACTYLIDAE	Pleurodema	FALSE	TRUE	TRUE
Leptodactylus savagei	0.009283551	not threatened	not threatened	LC	ANIMALIA	CHORDATA	AMPHIBIA	ANURA	LEPTODACTYLIDAE	Leptodactylus	FALSE	TRUE	TRUE
Pleurodema somuncurense	0.802445701	threatened	threatened	CR	ANIMALIA	CHORDATA	AMPHIBIA	ANURA	LEPTODACTYLIDAE	Pleurodema	FALSE	FALSE	TRUE
Adenomera lutzi	0.494814487	threatened	threatened	EN	ANIMALIA	CHORDATA	AMPHIBIA	ANURA	LEPTODACTYLIDAE	Adenomera	FALSE	TRUE	FALSE
Physalaemus cuqui	0.021746061	not threatened	not threatened	LC	ANIMALIA	CHORDATA	AMPHIBIA	ANURA	LEPTODACTYLIDAE	Physalaemus	FALSE	TRUE	TRUE
Leptodactylus melanonotus	0.006611433	not threatened	not threatened	LC	ANIMALIA	CHORDATA	AMPHIBIA	ANURA	LEPTODACTYLIDAE	Leptodactylus	FALSE	TRUE	TRUE
Phyllomedusa venusta	0.016427016	not threatened	not threatened	LC	ANIMALIA	CHORDATA	AMPHIBIA	ANURA	PHYLLOMEDUSIDAE	Phyllomedusa	FALSE	TRUE	TRUE
Agalychnis lemur	0.106240804	not threatened	threatened	CR	ANIMALIA	CHORDATA	AMPHIBIA	ANURA	PHYLLOMEDUSIDAE	Agalychnis	FALSE	TRUE	TRUE
Phyllomedusa trinitatis	0.013186401	not threatened	not threatened	LC	ANIMALIA	CHORDATA	AMPHIBIA	ANURA	PHYLLOMEDUSIDAE	Phyllomedusa	FALSE	TRUE	TRUE
Agalychnis psilopygion	0.106048171	not threatened	not threatened	LC	ANIMALIA	CHORDATA	AMPHIBIA	ANURA	PHYLLOMEDUSIDAE	Agalychnis	FALSE	TRUE	TRUE
Callimedusa perinesos	0.712711364	threatened	threatened	EN	ANIMALIA	CHORDATA	AMPHIBIA	ANURA	PHYLLOMEDUSIDAE	Callimedusa	FALSE	TRUE	TRUE
Chiropterotriton chiropterus	0.945626144	threatened	threatened	CR	ANIMALIA	CHORDATA	AMPHIBIA	CAUDATA	PLETHODONTIDAE	Chiropterotriton	FALSE	TRUE	FALSE
Chiropterotriton multidentatus	0.755572731	threatened	threatened	EN	ANIMALIA	CHORDATA	AMPHIBIA	CAUDATA	PLETHODONTIDAE	Chiropterotriton	FALSE	TRUE	FALSE
Bolitoglossa mulleri	0.440508207	threatened	threatened	VU	ANIMALIA	CHORDATA	AMPHIBIA	CAUDATA	PLETHODONTIDAE	Bolitoglossa	FALSE	TRUE	FALSE
Chiropterotriton magnipes	0.936431774	threatened	threatened	EN	ANIMALIA	CHORDATA	AMPHIBIA	CAUDATA	PLETHODONTIDAE	Chiropterotriton	FALSE	TRUE	FALSE
Bolitoglossa centenorum	0.956642146	threatened	threatened	CR	ANIMALIA	CHORDATA	AMPHIBIA	CAUDATA	PLETHODONTIDAE	Bolitoglossa	FALSE	TRUE	FALSE
Bolitoglossa flaviventris	0.711094893	threatened	threatened	EN	ANIMALIA	CHORDATA	AMPHIBIA	CAUDATA	PLETHODONTIDAE	Bolitoglossa	FALSE	TRUE	FALSE
Bolitoglossa zapoteca	0.921509678	threatened	threatened	EN	ANIMALIA	CHORDATA	AMPHIBIA	CAUDATA	PLETHODONTIDAE	Bolitoglossa	FALSE	TRUE	FALSE
Cryptotriton necopinus	0.94372752	threatened	threatened	CR	ANIMALIA	CHORDATA	AMPHIBIA	CAUDATA	PLETHODONTIDAE	Cryptotriton	FALSE	TRUE	FALSE
Thorius papaloae	0.953892881	threatened	threatened	CR	ANIMALIA	CHORDATA	AMPHIBIA	CAUDATA	PLETHODONTIDAE	Thorius	FALSE	TRUE	FALSE
Thorius arboreus	0.888484959	threatened	threatened	CR	ANIMALIA	CHORDATA	AMPHIBIA	CAUDATA	PLETHODONTIDAE	Thorius	FALSE	TRUE	FALSE
Oedipina gephyra	0.940623843	threatened	threatened	CR	ANIMALIA	CHORDATA	AMPHIBIA	CAUDATA	PLETHODONTIDAE	Oedipina	FALSE	TRUE	FALSE
Bolitoglossa minutula	0.620070187	threatened	threatened	EN	ANIMALIA	CHORDATA	AMPHIBIA	CAUDATA	PLETHODONTIDAE	Bolitoglossa	FALSE	TRUE	FALSE
Plethodon montanus	0.196448405	not threatened	not threatened	LC	ANIMALIA	CHORDATA	AMPHIBIA	CAUDATA	PLETHODONTIDAE	Plethodon	FALSE	TRUE	FALSE
Bolitoglossa diaphora	0.948163421	threatened	threatened	EN	ANIMALIA	CHORDATA	AMPHIBIA	CAUDATA	PLETHODONTIDAE	Bolitoglossa	FALSE	TRUE	FALSE
Oedipina alfaroi	0.667430247	threatened	threatened	VU	ANIMALIA	CHORDATA	AMPHIBIA	CAUDATA	PLETHODONTIDAE	Oedipina	FALSE	TRUE	FALSE
Ensatina eschscholtzii	0.012451539	not threatened	not threatened	LC	ANIMALIA	CHORDATA	AMPHIBIA	CAUDATA	PLETHODONTIDAE	Ensatina	FALSE	TRUE	FALSE
Pseudoeurycea leprosa	0.207078375	not threatened	not threatened	LC	ANIMALIA	CHORDATA	AMPHIBIA	CAUDATA	PLETHODONTIDAE	Pseudoeurycea	FALSE	TRUE	FALSE
Oedipina savagei	0.226044845	not threatened	threatened	VU	ANIMALIA	CHORDATA	AMPHIBIA	CAUDATA	PLETHODONTIDAE	Oedipina	FALSE	TRUE	FALSE
Desmognathus welteri	0.250194738	not threatened	not threatened	LC	ANIMALIA	CHORDATA	AMPHIBIA	CAUDATA	PLETHODONTIDAE	Desmognathus	FALSE	TRUE	TRUE
Cryptotriton nasalis	0.947002519	threatened	threatened	EN	ANIMALIA	CHORDATA	AMPHIBIA	CAUDATA	PLETHODONTIDAE	Cryptotriton	FALSE	TRUE	FALSE
Bolitoglossa conanti	0.808129035	threatened	threatened	VU	ANIMALIA	CHORDATA	AMPHIBIA	CAUDATA	PLETHODONTIDAE	Bolitoglossa	FALSE	TRUE	FALSE
Dendrotriton megarhinus	0.950613598	threatened	threatened	VU	ANIMALIA	CHORDATA	AMPHIBIA	CAUDATA	PLETHODONTIDAE	Dendrotriton	FALSE	TRUE	FALSE
Chiropterotriton infernalis	0.94081196	threatened	not threatened	LC	ANIMALIA	CHORDATA	AMPHIBIA	CAUDATA	PLETHODONTIDAE	Chiropterotriton	FALSE	TRUE	FALSE
Bolitoglossa medemi	0.021728984	not threatened	not threatened	LC	ANIMALIA	CHORDATA	AMPHIBIA	CAUDATA	PLETHODONTIDAE	Bolitoglossa	FALSE	TRUE	FALSE
Plethodon hoffmani	0.029287691	not threatened	not threatened	LC	ANIMALIA	CHORDATA	AMPHIBIA	CAUDATA	PLETHODONTIDAE	Plethodon	FALSE	TRUE	FALSE
Thorius lunaris	0.964103994	threatened	threatened	CR	ANIMALIA	CHORDATA	AMPHIBIA	CAUDATA	PLETHODONTIDAE	Thorius	FALSE	TRUE	FALSE
Bolitoglossa hiemalis	0.881527042	threatened	threatened	VU	ANIMALIA	CHORDATA	AMPHIBIA	CAUDATA	PLETHODONTIDAE	Bolitoglossa	FALSE	TRUE	FALSE
Desmognathus orestes	0.09308804	not threatened	not threatened	LC	ANIMALIA	CHORDATA	AMPHIBIA	CAUDATA	PLETHODONTIDAE	Desmognathus	FALSE	TRUE	TRUE
Bolitoglossa rufescens	0.022492481	not threatened	not threatened	LC	ANIMALIA	CHORDATA	AMPHIBIA	CAUDATA	PLETHODONTIDAE	Bolitoglossa	FALSE	TRUE	FALSE
Bolitoglossa morio	0.824902572	threatened	threatened	VU	ANIMALIA	CHORDATA	AMPHIBIA	CAUDATA	PLETHODONTIDAE	Bolitoglossa	FALSE	TRUE	FALSE
Plethodon metcalfi	0.460381399	threatened	not threatened	LC	ANIMALIA	CHORDATA	AMPHIBIA	CAUDATA	PLETHODONTIDAE	Plethodon	FALSE	TRUE	FALSE
Plethodon kentucki	0.108746007	not threatened	not threatened	LC	ANIMALIA	CHORDATA	AMPHIBIA	CAUDATA	PLETHODONTIDAE	Plethodon	FALSE	TRUE	FALSE
Pseudoeurycea kuautli	0.911198144	threatened	threatened	CR	ANIMALIA	CHORDATA	AMPHIBIA	CAUDATA	PLETHODONTIDAE	Pseudoeurycea	FALSE	TRUE	FALSE
Oedipina alleni	0.308426202	not threatened	not threatened	LC	ANIMALIA	CHORDATA	AMPHIBIA	CAUDATA	PLETHODONTIDAE	Oedipina	FALSE	TRUE	FALSE
Bolitoglossa meliana	0.940195777	threatened	threatened	EN	ANIMALIA	CHORDATA	AMPHIBIA	CAUDATA	PLETHODONTIDAE	Bolitoglossa	FALSE	TRUE	FALSE
Bolitoglossa gomezi	0.86986558	threatened	threatened	EN	ANIMALIA	CHORDATA	AMPHIBIA	CAUDATA	PLETHODONTIDAE	Bolitoglossa	FALSE	TRUE	FALSE
Plethodon websteri	0.06059093	not threatened	not threatened	LC	ANIMALIA	CHORDATA	AMPHIBIA	CAUDATA	PLETHODONTIDAE	Plethodon	FALSE	TRUE	TRUE
Plethodon idahoensis	0.060687172	not threatened	not threatened	LC	ANIMALIA	CHORDATA	AMPHIBIA	CAUDATA	PLETHODONTIDAE	Plethodon	FALSE	TRUE	TRUE
Oedipina chortiorum	0.91848326	threatened	threatened	CR	ANIMALIA	CHORDATA	AMPHIBIA	CAUDATA	PLETHODONTIDAE	Oedipina	FALSE	TRUE	FALSE
Desmognathus santeetlah	0.371695761	threatened	not threatened	LC	ANIMALIA	CHORDATA	AMPHIBIA	CAUDATA	PLETHODONTIDAE	Desmognathus	FALSE	TRUE	TRUE
Nototriton lignicola	0.941952452	threatened	threatened	EN	ANIMALIA	CHORDATA	AMPHIBIA	CAUDATA	PLETHODONTIDAE	Nototriton	FALSE	TRUE	FALSE
Bolitoglossa pandi	0.721485161	threatened	threatened	EN	ANIMALIA	CHORDATA	AMPHIBIA	CAUDATA	PLETHODONTIDAE	Bolitoglossa	FALSE	TRUE	FALSE
Isthmura maxima	0.942786038	threatened	threatened	EN	ANIMALIA	CHORDATA	AMPHIBIA	CAUDATA	PLETHODONTIDAE	Isthmura	FALSE	TRUE	FALSE
Bolitoglossa copinhorum	0.913360347	threatened	threatened	EN	ANIMALIA	CHORDATA	AMPHIBIA	CAUDATA	PLETHODONTIDAE	Bolitoglossa	FALSE	TRUE	FALSE
Bolitoglossa engelhardti	0.854993066	threatened	threatened	EN	ANIMALIA	CHORDATA	AMPHIBIA	CAUDATA	PLETHODONTIDAE	Bolitoglossa	FALSE	TRUE	FALSE
Bolitoglossa vallecula	0.253732362	not threatened	not threatened	LC	ANIMALIA	CHORDATA	AMPHIBIA	CAUDATA	PLETHODONTIDAE	Bolitoglossa	FALSE	TRUE	FALSE
Thorius troglodytes	0.960462267	threatened	threatened	EN	ANIMALIA	CHORDATA	AMPHIBIA	CAUDATA	PLETHODONTIDAE	Thorius	FALSE	TRUE	FALSE
Chiropterotriton cracens	0.889987016	threatened	threatened	VU	ANIMALIA	CHORDATA	AMPHIBIA	CAUDATA	PLETHODONTIDAE	Chiropterotriton	FALSE	TRUE	FALSE
Thorius insperatus	0.804120315	threatened	threatened	CR	ANIMALIA	CHORDATA	AMPHIBIA	CAUDATA	PLETHODONTIDAE	Thorius	FALSE	TRUE	FALSE
Pseudoeurycea cochranae	0.873452227	threatened	threatened	VU	ANIMALIA	CHORDATA	AMPHIBIA	CAUDATA	PLETHODONTIDAE	Pseudoeurycea	FALSE	TRUE	FALSE
Bolitoglossa carri	0.932636972	threatened	threatened	CR	ANIMALIA	CHORDATA	AMPHIBIA	CAUDATA	PLETHODONTIDAE	Bolitoglossa	FALSE	TRUE	FALSE
Bolitoglossa salvinii	0.658173281	threatened	threatened	VU	ANIMALIA	CHORDATA	AMPHIBIA	CAUDATA	PLETHODONTIDAE	Bolitoglossa	FALSE	TRUE	FALSE
Thorius boreas	0.913239628	threatened	threatened	EN	ANIMALIA	CHORDATA	AMPHIBIA	CAUDATA	PLETHODONTIDAE	Thorius	FALSE	TRUE	FALSE
Oedipina ignea	0.953491143	threatened	threatened	EN	ANIMALIA	CHORDATA	AMPHIBIA	CAUDATA	PLETHODONTIDAE	Oedipina	FALSE	TRUE	FALSE
Parvimolge townsendi	0.876933756	threatened	threatened	VU	ANIMALIA	CHORDATA	AMPHIBIA	CAUDATA	PLETHODONTIDAE	Parvimolge	FALSE	TRUE	FALSE
Bolitoglossa oaxacensis	0.924029078	threatened	threatened	EN	ANIMALIA	CHORDATA	AMPHIBIA	CAUDATA	PLETHODONTIDAE	Bolitoglossa	FALSE	TRUE	FALSE
Bolitoglossa huehuetenanguensis	0.947568092	threatened	threatened	CR	ANIMALIA	CHORDATA	AMPHIBIA	CAUDATA	PLETHODONTIDAE	Bolitoglossa	FALSE	TRUE	FALSE
Ixalotriton niger	0.931891289	threatened	threatened	EN	ANIMALIA	CHORDATA	AMPHIBIA	CAUDATA	PLETHODONTIDAE	Ixalotriton	FALSE	TRUE	FALSE
Bolitoglossa taylori	0.510792207	threatened	threatened	EN	ANIMALIA	CHORDATA	AMPHIBIA	CAUDATA	PLETHODONTIDAE	Bolitoglossa	FALSE	TRUE	FALSE
Oedipina carablanca	0.602445736	threatened	threatened	EN	ANIMALIA	CHORDATA	AMPHIBIA	CAUDATA	PLETHODONTIDAE	Oedipina	FALSE	TRUE	FALSE
Plethodon angusticlavius	0.04667471	not threatened	not threatened	LC	ANIMALIA	CHORDATA	AMPHIBIA	CAUDATA	PLETHODONTIDAE	Plethodon	FALSE	TRUE	TRUE
Bolitoglossa ninadormida	0.940208494	threatened	threatened	CR	ANIMALIA	CHORDATA	AMPHIBIA	CAUDATA	PLETHODONTIDAE	Bolitoglossa	FALSE	TRUE	FALSE
Stereochilus marginatus	0.020824254	not threatened	not threatened	LC	ANIMALIA	CHORDATA	AMPHIBIA	CAUDATA	PLETHODONTIDAE	Stereochilus	FALSE	TRUE	TRUE
Cryptotriton monzoni	0.95386219	threatened	threatened	CR	ANIMALIA	CHORDATA	AMPHIBIA	CAUDATA	PLETHODONTIDAE	Cryptotriton	FALSE	TRUE	FALSE
Bolitoglossa daryorum	0.93117495	threatened	threatened	EN	ANIMALIA	CHORDATA	AMPHIBIA	CAUDATA	PLETHODONTIDAE	Bolitoglossa	FALSE	TRUE	FALSE
Bolitoglossa capitana	0.836628016	threatened	threatened	CR	ANIMALIA	CHORDATA	AMPHIBIA	CAUDATA	PLETHODONTIDAE	Bolitoglossa	FALSE	TRUE	FALSE
Bolitoglossa gracilis	0.305682756	not threatened	not threatened	LC	ANIMALIA	CHORDATA	AMPHIBIA	CAUDATA	PLETHODONTIDAE	Bolitoglossa	FALSE	TRUE	FALSE
Chiropterotriton nubilus	0.94863781	threatened	threatened	CR	ANIMALIA	CHORDATA	AMPHIBIA	CAUDATA	PLETHODONTIDAE	Chiropterotriton	FALSE	TRUE	FALSE
Nototriton limnospectator	0.899479705	threatened	threatened	EN	ANIMALIA	CHORDATA	AMPHIBIA	CAUDATA	PLETHODONTIDAE	Nototriton	FALSE	TRUE	FALSE
Nototriton barbouri	0.935089251	threatened	threatened	EN	ANIMALIA	CHORDATA	AMPHIBIA	CAUDATA	PLETHODONTIDAE	Nototriton	FALSE	TRUE	FALSE
Bolitoglossa kamuk	0.523543849	threatened	threatened	VU	ANIMALIA	CHORDATA	AMPHIBIA	CAUDATA	PLETHODONTIDAE	Bolitoglossa	FALSE	TRUE	FALSE
Bolitoglossa biseriata	0.209030363	not threatened	not threatened	LC	ANIMALIA	CHORDATA	AMPHIBIA	CAUDATA	PLETHODONTIDAE	Bolitoglossa	FALSE	TRUE	FALSE
Pseudoeurycea conanti	0.932593402	threatened	threatened	EN	ANIMALIA	CHORDATA	AMPHIBIA	CAUDATA	PLETHODONTIDAE	Pseudoeurycea	FALSE	TRUE	FALSE
Bolitoglossa palmata	0.501360608	threatened	not threatened	LC	ANIMALIA	CHORDATA	AMPHIBIA	CAUDATA	PLETHODONTIDAE	Bolitoglossa	FALSE	TRUE	FALSE
Bolitoglossa phalarosoma	0.3178347	not threatened	not threatened	NT	ANIMALIA	CHORDATA	AMPHIBIA	CAUDATA	PLETHODONTIDAE	Bolitoglossa	FALSE	TRUE	FALSE
Eurycea lucifuga	0.014683416	not threatened	not threatened	LC	ANIMALIA	CHORDATA	AMPHIBIA	CAUDATA	PLETHODONTIDAE	Eurycea	FALSE	TRUE	TRUE
Bolitoglossa yucatana	0.018549253	not threatened	not threatened	LC	ANIMALIA	CHORDATA	AMPHIBIA	CAUDATA	PLETHODONTIDAE	Bolitoglossa	FALSE	TRUE	FALSE
Ptychadena bunoderma	0.016927883	not threatened	not threatened	LC	ANIMALIA	CHORDATA	AMPHIBIA	ANURA	PTYCHADENIDAE	Ptychadena	FALSE	TRUE	TRUE
Ptychadena nilotica	0.009291124	not threatened	not threatened	LC	ANIMALIA	CHORDATA	AMPHIBIA	ANURA	PTYCHADENIDAE	Ptychadena	FALSE	TRUE	TRUE
Ptychadena bibroni	0.007396088	not threatened	not threatened	LC	ANIMALIA	CHORDATA	AMPHIBIA	ANURA	PTYCHADENIDAE	Ptychadena	FALSE	TRUE	TRUE
Ptychadena schillukorum	0.073610674	not threatened	not threatened	LC	ANIMALIA	CHORDATA	AMPHIBIA	ANURA	PTYCHADENIDAE	Ptychadena	FALSE	TRUE	TRUE
Ptychadena anchietae	0.007717545	not threatened	not threatened	LC	ANIMALIA	CHORDATA	AMPHIBIA	ANURA	PTYCHADENIDAE	Ptychadena	FALSE	TRUE	TRUE
Ptychadena trinodis	0.009053147	not threatened	not threatened	LC	ANIMALIA	CHORDATA	AMPHIBIA	ANURA	PTYCHADENIDAE	Ptychadena	FALSE	TRUE	TRUE
Ptychadena ansorgii	0.009508767	not threatened	not threatened	LC	ANIMALIA	CHORDATA	AMPHIBIA	ANURA	PTYCHADENIDAE	Ptychadena	FALSE	TRUE	TRUE
Ptychadena porosissima	0.009119437	not threatened	not threatened	LC	ANIMALIA	CHORDATA	AMPHIBIA	ANURA	PTYCHADENIDAE	Ptychadena	FALSE	TRUE	TRUE
Ptychadena straeleni	0.016002755	not threatened	not threatened	LC	ANIMALIA	CHORDATA	AMPHIBIA	ANURA	PTYCHADENIDAE	Ptychadena	FALSE	TRUE	TRUE
Ptychadena taenioscelis	0.00695382	not threatened	not threatened	LC	ANIMALIA	CHORDATA	AMPHIBIA	ANURA	PTYCHADENIDAE	Ptychadena	FALSE	TRUE	TRUE
Telmatobius atahualpai	0.721636705	threatened	threatened	VU	ANIMALIA	CHORDATA	AMPHIBIA	ANURA	TELMATOBIIDAE	Telmatobius	FALSE	TRUE	TRUE
Telmatobius simonsi	0.135691039	not threatened	threatened	CR	ANIMALIA	CHORDATA	AMPHIBIA	ANURA	TELMATOBIIDAE	Telmatobius	FALSE	TRUE	TRUE
Telmatobius sanborni	0.904961095	threatened	threatened	CR	ANIMALIA	CHORDATA	AMPHIBIA	ANURA	TELMATOBIIDAE	Telmatobius	FALSE	TRUE	TRUE
Telmatobius ignavus	0.881349575	threatened	threatened	EN	ANIMALIA	CHORDATA	AMPHIBIA	ANURA	TELMATOBIIDAE	Telmatobius	FALSE	TRUE	TRUE
Telmatobius scrocchii	0.887675097	threatened	threatened	CR	ANIMALIA	CHORDATA	AMPHIBIA	ANURA	TELMATOBIIDAE	Telmatobius	FALSE	FALSE	TRUE
Telmatobius verrucosus	0.723705337	threatened	threatened	CR	ANIMALIA	CHORDATA	AMPHIBIA	ANURA	TELMATOBIIDAE	Telmatobius	FALSE	TRUE	TRUE
Telmatobius brevipes	0.829419064	threatened	threatened	VU	ANIMALIA	CHORDATA	AMPHIBIA	ANURA	TELMATOBIIDAE	Telmatobius	FALSE	TRUE	TRUE
Telmatobius fronteriensis	0.900732172	threatened	threatened	CR	ANIMALIA	CHORDATA	AMPHIBIA	ANURA	TELMATOBIIDAE	Telmatobius	FALSE	FALSE	TRUE
Telmatobius oxycephalus	0.749036704	threatened	threatened	EN	ANIMALIA	CHORDATA	AMPHIBIA	ANURA	TELMATOBIIDAE	Telmatobius	FALSE	TRUE	TRUE
Telmatobius pisanoi	0.818549455	threatened	threatened	EN	ANIMALIA	CHORDATA	AMPHIBIA	ANURA	TELMATOBIIDAE	Telmatobius	FALSE	FALSE	TRUE
Telmatobius rubigo	0.713137625	threatened	threatened	VU	ANIMALIA	CHORDATA	AMPHIBIA	ANURA	TELMATOBIIDAE	Telmatobius	FALSE	FALSE	TRUE
Arthroleptis krokosua	0.664312318	threatened	threatened	CR	ANIMALIA	CHORDATA	AMPHIBIA	ANURA	ARTHROLEPTIDAE	Arthroleptis	FALSE	TRUE	FALSE
Cardioglossa manengouba	0.95035039	threatened	threatened	CR	ANIMALIA	CHORDATA	AMPHIBIA	ANURA	ARTHROLEPTIDAE	Cardioglossa	FALSE	TRUE	TRUE
Leptopelis natalensis	0.029673794	not threatened	not threatened	LC	ANIMALIA	CHORDATA	AMPHIBIA	ANURA	ARTHROLEPTIDAE	Leptopelis	FALSE	TRUE	TRUE
Leptopelis macrotis	0.02063161	not threatened	not threatened	NT	ANIMALIA	CHORDATA	AMPHIBIA	ANURA	ARTHROLEPTIDAE	Leptopelis	FALSE	TRUE	TRUE
Leptopelis spiritusnoctis	0.010762443	not threatened	not threatened	LC	ANIMALIA	CHORDATA	AMPHIBIA	ANURA	ARTHROLEPTIDAE	Leptopelis	FALSE	TRUE	TRUE
Leptodactylodon polyacanthus	0.745476823	threatened	threatened	VU	ANIMALIA	CHORDATA	AMPHIBIA	ANURA	ARTHROLEPTIDAE	Leptodactylodon	FALSE	TRUE	TRUE
Astylosternus laticephalus	0.167601511	not threatened	not threatened	NT	ANIMALIA	CHORDATA	AMPHIBIA	ANURA	ARTHROLEPTIDAE	Astylosternus	FALSE	TRUE	TRUE
Arthroleptis poecilonotus	0.095785372	not threatened	not threatened	LC	ANIMALIA	CHORDATA	AMPHIBIA	ANURA	ARTHROLEPTIDAE	Arthroleptis	FALSE	TRUE	FALSE
Leptopelis zebra	0.027332157	not threatened	not threatened	LC	ANIMALIA	CHORDATA	AMPHIBIA	ANURA	ARTHROLEPTIDAE	Leptopelis	FALSE	TRUE	TRUE
Arthroleptis reichei	0.069404901	not threatened	not threatened	LC	ANIMALIA	CHORDATA	AMPHIBIA	ANURA	ARTHROLEPTIDAE	Arthroleptis	FALSE	TRUE	FALSE
Arthroleptis xenochirus	0.009960198	not threatened	not threatened	LC	ANIMALIA	CHORDATA	AMPHIBIA	ANURA	ARTHROLEPTIDAE	Arthroleptis	FALSE	TRUE	TRUE
Leptodactylodon albiventris	0.858554412	threatened	threatened	EN	ANIMALIA	CHORDATA	AMPHIBIA	ANURA	ARTHROLEPTIDAE	Leptodactylodon	FALSE	TRUE	TRUE
Arthroleptis bioko	0.91624621	threatened	threatened	EN	ANIMALIA	CHORDATA	AMPHIBIA	ANURA	ARTHROLEPTIDAE	Arthroleptis	FALSE	TRUE	FALSE
Leptopelis viridis	0.008147788	not threatened	not threatened	LC	ANIMALIA	CHORDATA	AMPHIBIA	ANURA	ARTHROLEPTIDAE	Leptopelis	FALSE	TRUE	TRUE
Arthroleptis taeniatus	0.009550138	not threatened	not threatened	LC	ANIMALIA	CHORDATA	AMPHIBIA	ANURA	ARTHROLEPTIDAE	Arthroleptis	FALSE	TRUE	TRUE
Leptodactylodon ornatus	0.914960938	threatened	threatened	EN	ANIMALIA	CHORDATA	AMPHIBIA	ANURA	ARTHROLEPTIDAE	Leptodactylodon	FALSE	TRUE	TRUE
Leptopelis uluguruensis	0.236571667	not threatened	not threatened	NT	ANIMALIA	CHORDATA	AMPHIBIA	ANURA	ARTHROLEPTIDAE	Leptopelis	FALSE	TRUE	TRUE
Leptopelis modestus	0.250686002	not threatened	not threatened	LC	ANIMALIA	CHORDATA	AMPHIBIA	ANURA	ARTHROLEPTIDAE	Leptopelis	FALSE	TRUE	TRUE
Leptopelis cynnamomeus	0.010670697	not threatened	not threatened	LC	ANIMALIA	CHORDATA	AMPHIBIA	ANURA	ARTHROLEPTIDAE	Leptopelis	FALSE	TRUE	TRUE
Leptopelis karissimbensis	0.320183131	not threatened	threatened	VU	ANIMALIA	CHORDATA	AMPHIBIA	ANURA	ARTHROLEPTIDAE	Leptopelis	FALSE	TRUE	TRUE
Leptopelis aubryi	0.009172923	not threatened	not threatened	LC	ANIMALIA	CHORDATA	AMPHIBIA	ANURA	ARTHROLEPTIDAE	Leptopelis	FALSE	TRUE	TRUE
Cardioglossa trifasciata	0.949648996	threatened	threatened	CR	ANIMALIA	CHORDATA	AMPHIBIA	ANURA	ARTHROLEPTIDAE	Cardioglossa	FALSE	TRUE	TRUE
Cardioglossa pulchra	0.700816494	threatened	threatened	EN	ANIMALIA	CHORDATA	AMPHIBIA	ANURA	ARTHROLEPTIDAE	Cardioglossa	FALSE	TRUE	TRUE
Leptopelis boulengeri	0.009095403	not threatened	not threatened	LC	ANIMALIA	CHORDATA	AMPHIBIA	ANURA	ARTHROLEPTIDAE	Leptopelis	FALSE	TRUE	TRUE
Leptodactylodon boulengeri	0.876396527	threatened	not threatened	NT	ANIMALIA	CHORDATA	AMPHIBIA	ANURA	ARTHROLEPTIDAE	Leptodactylodon	FALSE	TRUE	TRUE
Arthroleptis kidogo	0.925522662	threatened	threatened	CR	ANIMALIA	CHORDATA	AMPHIBIA	ANURA	ARTHROLEPTIDAE	Arthroleptis	FALSE	TRUE	FALSE
Leptopelis gramineus	0.237229281	not threatened	not threatened	LC	ANIMALIA	CHORDATA	AMPHIBIA	ANURA	ARTHROLEPTIDAE	Leptopelis	FALSE	TRUE	TRUE
Arthroleptis variabilis	0.008413169	not threatened	not threatened	LC	ANIMALIA	CHORDATA	AMPHIBIA	ANURA	ARTHROLEPTIDAE	Arthroleptis	FALSE	TRUE	FALSE
Astylosternus perreti	0.950703781	threatened	threatened	EN	ANIMALIA	CHORDATA	AMPHIBIA	ANURA	ARTHROLEPTIDAE	Astylosternus	FALSE	TRUE	TRUE
Arthroleptis langeri	0.806155732	threatened	threatened	EN	ANIMALIA	CHORDATA	AMPHIBIA	ANURA	ARTHROLEPTIDAE	Arthroleptis	FALSE	TRUE	FALSE
Epipedobates machalilla	0.093643116	not threatened	not threatened	LC	ANIMALIA	CHORDATA	AMPHIBIA	ANURA	DENDROBATIDAE	Epipedobates	FALSE	TRUE	TRUE
Hyloxalus nexipus	0.024248626	not threatened	not threatened	LC	ANIMALIA	CHORDATA	AMPHIBIA	ANURA	DENDROBATIDAE	Hyloxalus	FALSE	TRUE	TRUE
Ameerega planipaleae	0.634023959	threatened	threatened	CR	ANIMALIA	CHORDATA	AMPHIBIA	ANURA	DENDROBATIDAE	Ameerega	FALSE	TRUE	TRUE
Ameerega ignipedis	0.23224875	not threatened	not threatened	LC	ANIMALIA	CHORDATA	AMPHIBIA	ANURA	DENDROBATIDAE	Ameerega	FALSE	TRUE	TRUE
Ranitomeya fantastica	0.535451857	threatened	threatened	VU	ANIMALIA	CHORDATA	AMPHIBIA	ANURA	DENDROBATIDAE	Ranitomeya	FALSE	TRUE	TRUE
Silverstoneia nubicola	0.155638722	not threatened	threatened	VU	ANIMALIA	CHORDATA	AMPHIBIA	ANURA	DENDROBATIDAE	Silverstoneia	FALSE	TRUE	TRUE
Ranitomeya vanzolinii	0.016394339	not threatened	not threatened	LC	ANIMALIA	CHORDATA	AMPHIBIA	ANURA	DENDROBATIDAE	Ranitomeya	FALSE	TRUE	TRUE
Epipedobates anthonyi	0.103736206	not threatened	not threatened	NT	ANIMALIA	CHORDATA	AMPHIBIA	ANURA	DENDROBATIDAE	Epipedobates	FALSE	TRUE	TRUE
Ameerega boehmei	0.281590708	not threatened	threatened	EN	ANIMALIA	CHORDATA	AMPHIBIA	ANURA	DENDROBATIDAE	Ameerega	FALSE	TRUE	TRUE
Silverstoneia minutissima	0.487001414	threatened	not threatened	NT	ANIMALIA	CHORDATA	AMPHIBIA	ANURA	DENDROBATIDAE	Silverstoneia	FALSE	TRUE	TRUE
Ranitomeya imitator	0.34993841	threatened	not threatened	LC	ANIMALIA	CHORDATA	AMPHIBIA	ANURA	DENDROBATIDAE	Ranitomeya	FALSE	TRUE	TRUE
Silverstoneia punctiventris	0.686025997	threatened	threatened	EN	ANIMALIA	CHORDATA	AMPHIBIA	ANURA	DENDROBATIDAE	Silverstoneia	FALSE	TRUE	TRUE
Colostethus latinasus	0.562861333	threatened	threatened	CR	ANIMALIA	CHORDATA	AMPHIBIA	ANURA	DENDROBATIDAE	Colostethus	FALSE	TRUE	TRUE
Oophaga pumilio	0.014980525	not threatened	not threatened	LC	ANIMALIA	CHORDATA	AMPHIBIA	ANURA	DENDROBATIDAE	Oophaga	FALSE	TRUE	FALSE
Ectopoglossus lacrimosus	0.697405408	threatened	threatened	VU	ANIMALIA	CHORDATA	AMPHIBIA	ANURA	DENDROBATIDAE	Ectopoglossus	FALSE	TRUE	TRUE
Excidobates captivus	0.290151194	not threatened	threatened	VU	ANIMALIA	CHORDATA	AMPHIBIA	ANURA	DENDROBATIDAE	Excidobates	FALSE	TRUE	TRUE
Colostethus jacobuspetersi	0.932551706	threatened	threatened	CR	ANIMALIA	CHORDATA	AMPHIBIA	ANURA	DENDROBATIDAE	Colostethus	FALSE	TRUE	TRUE
Dendrobates auratus	0.145751292	not threatened	not threatened	LC	ANIMALIA	CHORDATA	AMPHIBIA	ANURA	DENDROBATIDAE	Dendrobates	FALSE	TRUE	TRUE
Andinobates virolinensis	0.722554744	threatened	threatened	VU	ANIMALIA	CHORDATA	AMPHIBIA	ANURA	DENDROBATIDAE	Andinobates	FALSE	TRUE	FALSE
Ectopoglossus isthminus	0.841633518	threatened	threatened	EN	ANIMALIA	CHORDATA	AMPHIBIA	ANURA	DENDROBATIDAE	Ectopoglossus	FALSE	TRUE	TRUE
Ameerega yungicola	0.767275103	threatened	not threatened	LC	ANIMALIA	CHORDATA	AMPHIBIA	ANURA	DENDROBATIDAE	Ameerega	FALSE	TRUE	TRUE
Minyobates steyermarki	0.338832594	threatened	threatened	CR	ANIMALIA	CHORDATA	AMPHIBIA	ANURA	DENDROBATIDAE	Minyobates	FALSE	TRUE	FALSE
Colostethus imbricolus	0.682793543	threatened	threatened	EN	ANIMALIA	CHORDATA	AMPHIBIA	ANURA	DENDROBATIDAE	Colostethus	FALSE	TRUE	TRUE
Phyllobates bicolor	0.833566002	threatened	threatened	EN	ANIMALIA	CHORDATA	AMPHIBIA	ANURA	DENDROBATIDAE	Phyllobates	FALSE	TRUE	TRUE
Ameerega silverstonei	0.62869115	threatened	threatened	EN	ANIMALIA	CHORDATA	AMPHIBIA	ANURA	DENDROBATIDAE	Ameerega	FALSE	TRUE	TRUE
Ameerega bilinguis	0.015323382	not threatened	not threatened	LC	ANIMALIA	CHORDATA	AMPHIBIA	ANURA	DENDROBATIDAE	Ameerega	FALSE	TRUE	TRUE
Hyperolius mitchelli	0.011040576	not threatened	not threatened	LC	ANIMALIA	CHORDATA	AMPHIBIA	ANURA	HYPEROLIIDAE	Hyperolius	FALSE	TRUE	TRUE
Hyperolius igbettensis	0.008813905	not threatened	not threatened	LC	ANIMALIA	CHORDATA	AMPHIBIA	ANURA	HYPEROLIIDAE	Hyperolius	FALSE	TRUE	TRUE
Afrixalus uluguruensis	0.860306369	threatened	threatened	VU	ANIMALIA	CHORDATA	AMPHIBIA	ANURA	HYPEROLIIDAE	Afrixalus	FALSE	TRUE	TRUE
Hyperolius leucotaenius	0.471814345	threatened	threatened	EN	ANIMALIA	CHORDATA	AMPHIBIA	ANURA	HYPEROLIIDAE	Hyperolius	FALSE	TRUE	TRUE
Phlyctimantis verrucosus	0.009249427	not threatened	not threatened	LC	ANIMALIA	CHORDATA	AMPHIBIA	ANURA	HYPEROLIIDAE	Phlyctimantis	FALSE	TRUE	TRUE
Hyperolius kivuensis	0.008252229	not threatened	not threatened	LC	ANIMALIA	CHORDATA	AMPHIBIA	ANURA	HYPEROLIIDAE	Hyperolius	FALSE	TRUE	TRUE
Hyperolius ocellatus	0.009691945	not threatened	not threatened	LC	ANIMALIA	CHORDATA	AMPHIBIA	ANURA	HYPEROLIIDAE	Hyperolius	FALSE	TRUE	TRUE
Kassina maculosa	0.011622217	not threatened	not threatened	LC	ANIMALIA	CHORDATA	AMPHIBIA	ANURA	HYPEROLIIDAE	Kassina	FALSE	TRUE	TRUE
Hyperolius rubrovermiculatus	0.931264559	threatened	threatened	EN	ANIMALIA	CHORDATA	AMPHIBIA	ANURA	HYPEROLIIDAE	Hyperolius	FALSE	TRUE	TRUE
Hyperolius steindachneri	0.018709203	not threatened	not threatened	LC	ANIMALIA	CHORDATA	AMPHIBIA	ANURA	HYPEROLIIDAE	Hyperolius	FALSE	FALSE	TRUE
Heterixalus carbonei	0.757131017	threatened	not threatened	LC	ANIMALIA	CHORDATA	AMPHIBIA	ANURA	HYPEROLIIDAE	Heterixalus	FALSE	TRUE	TRUE
Hyperolius kihangensis	0.9206678	threatened	threatened	EN	ANIMALIA	CHORDATA	AMPHIBIA	ANURA	HYPEROLIIDAE	Hyperolius	FALSE	TRUE	TRUE
Hyperolius minutissimus	0.737162921	threatened	threatened	VU	ANIMALIA	CHORDATA	AMPHIBIA	ANURA	HYPEROLIIDAE	Hyperolius	FALSE	TRUE	TRUE
Cryptothylax greshoffii	0.015393355	not threatened	not threatened	LC	ANIMALIA	CHORDATA	AMPHIBIA	ANURA	HYPEROLIIDAE	Cryptothylax	FALSE	TRUE	TRUE
Alexteroon hypsiphonus	0.011039711	not threatened	not threatened	LC	ANIMALIA	CHORDATA	AMPHIBIA	ANURA	HYPEROLIIDAE	Alexteroon	FALSE	TRUE	TRUE
Hyperolius raymondi	0.184785621	not threatened	not threatened	LC	ANIMALIA	CHORDATA	AMPHIBIA	ANURA	HYPEROLIIDAE	Hyperolius	FALSE	TRUE	TRUE
Hyperolius frontalis	0.122819095	not threatened	not threatened	LC	ANIMALIA	CHORDATA	AMPHIBIA	ANURA	HYPEROLIIDAE	Hyperolius	FALSE	TRUE	TRUE
Hyperolius riggenbachi	0.17219387	not threatened	not threatened	LC	ANIMALIA	CHORDATA	AMPHIBIA	ANURA	HYPEROLIIDAE	Hyperolius	FALSE	TRUE	TRUE
Hyperolius acuticeps	0.038062221	not threatened	not threatened	LC	ANIMALIA	CHORDATA	AMPHIBIA	ANURA	HYPEROLIIDAE	Hyperolius	FALSE	TRUE	TRUE
Kassina lamottei	0.190494432	not threatened	not threatened	LC	ANIMALIA	CHORDATA	AMPHIBIA	ANURA	HYPEROLIIDAE	Kassina	FALSE	TRUE	TRUE
Hyperolius marginatus	0.007488648	not threatened	not threatened	LC	ANIMALIA	CHORDATA	AMPHIBIA	ANURA	HYPEROLIIDAE	Hyperolius	FALSE	TRUE	TRUE
Kassina mertensi	0.039159363	not threatened	not threatened	LC	ANIMALIA	CHORDATA	AMPHIBIA	ANURA	HYPEROLIIDAE	Kassina	FALSE	TRUE	TRUE
Afrixalus brachycnemis	0.012730519	not threatened	not threatened	LC	ANIMALIA	CHORDATA	AMPHIBIA	ANURA	HYPEROLIIDAE	Afrixalus	FALSE	TRUE	TRUE
Kassina schioetzi	0.045364697	not threatened	not threatened	LC	ANIMALIA	CHORDATA	AMPHIBIA	ANURA	HYPEROLIIDAE	Kassina	FALSE	TRUE	TRUE
Hyperolius pseudargus	0.810428057	threatened	not threatened	LC	ANIMALIA	CHORDATA	AMPHIBIA	ANURA	HYPEROLIIDAE	Hyperolius	FALSE	TRUE	TRUE
Phlyctimantis boulengeri	0.01125556	not threatened	not threatened	LC	ANIMALIA	CHORDATA	AMPHIBIA	ANURA	HYPEROLIIDAE	Phlyctimantis	FALSE	TRUE	TRUE
Heterixalus alboguttatus	0.068715255	not threatened	not threatened	LC	ANIMALIA	CHORDATA	AMPHIBIA	ANURA	HYPEROLIIDAE	Heterixalus	FALSE	TRUE	TRUE
Hyperolius nienokouensis	0.721268716	threatened	threatened	EN	ANIMALIA	CHORDATA	AMPHIBIA	ANURA	HYPEROLIIDAE	Hyperolius	FALSE	TRUE	TRUE
Heterixalus variabilis	0.88022304	threatened	not threatened	LC	ANIMALIA	CHORDATA	AMPHIBIA	ANURA	HYPEROLIIDAE	Heterixalus	FALSE	TRUE	TRUE
Afrixalus dorsalis	0.015592955	not threatened	not threatened	LC	ANIMALIA	CHORDATA	AMPHIBIA	ANURA	HYPEROLIIDAE	Afrixalus	FALSE	TRUE	TRUE
Afrixalus laevis	0.00952324	not threatened	not threatened	LC	ANIMALIA	CHORDATA	AMPHIBIA	ANURA	HYPEROLIIDAE	Afrixalus	FALSE	TRUE	TRUE
Acanthixalus spinosus	0.007998971	not threatened	not threatened	LC	ANIMALIA	CHORDATA	AMPHIBIA	ANURA	HYPEROLIIDAE	Acanthixalus	FALSE	TRUE	FALSE
Hyperolius hutsebauti	0.013674503	not threatened	not threatened	LC	ANIMALIA	CHORDATA	AMPHIBIA	ANURA	HYPEROLIIDAE	Hyperolius	FALSE	TRUE	TRUE
Hyperolius discodactylus	0.245630055	not threatened	not threatened	LC	ANIMALIA	CHORDATA	AMPHIBIA	ANURA	HYPEROLIIDAE	Hyperolius	FALSE	TRUE	TRUE
Hyperolius schoutedeni	0.016725426	not threatened	not threatened	LC	ANIMALIA	CHORDATA	AMPHIBIA	ANURA	HYPEROLIIDAE	Hyperolius	FALSE	TRUE	TRUE
Hyperolius lamottei	0.019408394	not threatened	not threatened	LC	ANIMALIA	CHORDATA	AMPHIBIA	ANURA	HYPEROLIIDAE	Hyperolius	FALSE	TRUE	TRUE
Hyperolius spinigularis	0.479998705	threatened	threatened	VU	ANIMALIA	CHORDATA	AMPHIBIA	ANURA	HYPEROLIIDAE	Hyperolius	FALSE	TRUE	TRUE
Hyperolius pickersgilli	0.823347286	threatened	threatened	EN	ANIMALIA	CHORDATA	AMPHIBIA	ANURA	HYPEROLIIDAE	Hyperolius	FALSE	TRUE	TRUE
Afrixalus orophilus	0.08614472	not threatened	not threatened	LC	ANIMALIA	CHORDATA	AMPHIBIA	ANURA	HYPEROLIIDAE	Afrixalus	FALSE	TRUE	TRUE
Hyperolius glandicolor	0.011272836	not threatened	not threatened	LC	ANIMALIA	CHORDATA	AMPHIBIA	ANURA	HYPEROLIIDAE	Hyperolius	FALSE	TRUE	TRUE
Hyperolius puncticulatus	0.834297721	threatened	threatened	EN	ANIMALIA	CHORDATA	AMPHIBIA	ANURA	HYPEROLIIDAE	Hyperolius	FALSE	TRUE	TRUE
Hyperolius ukwiva	0.920127536	threatened	threatened	EN	ANIMALIA	CHORDATA	AMPHIBIA	ANURA	HYPEROLIIDAE	Hyperolius	FALSE	TRUE	TRUE
Paracassina kounhiensis	0.774937064	threatened	threatened	VU	ANIMALIA	CHORDATA	AMPHIBIA	ANURA	HYPEROLIIDAE	Paracassina	FALSE	TRUE	TRUE
Hyperolius nasicus	0.114409536	not threatened	not threatened	LC	ANIMALIA	CHORDATA	AMPHIBIA	ANURA	HYPEROLIIDAE	Hyperolius	FALSE	TRUE	TRUE
Hyperolius guttulatus	0.014951435	not threatened	not threatened	LC	ANIMALIA	CHORDATA	AMPHIBIA	ANURA	HYPEROLIIDAE	Hyperolius	FALSE	TRUE	TRUE
Pristimantis condor	0.492255691	threatened	not threatened	LC	ANIMALIA	CHORDATA	AMPHIBIA	ANURA	CRAUGASTORIDAE	Pristimantis	FALSE	TRUE	FALSE
Pristimantis cosnipatae	0.569472919	threatened	threatened	CR	ANIMALIA	CHORDATA	AMPHIBIA	ANURA	CRAUGASTORIDAE	Pristimantis	FALSE	TRUE	FALSE
Craugastor cyanochthebius	0.94348087	threatened	threatened	EN	ANIMALIA	CHORDATA	AMPHIBIA	ANURA	CRAUGASTORIDAE	Craugastor	FALSE	TRUE	FALSE
Pristimantis rosadoi	0.215599205	not threatened	threatened	VU	ANIMALIA	CHORDATA	AMPHIBIA	ANURA	CRAUGASTORIDAE	Pristimantis	FALSE	TRUE	TRUE
Pristimantis hybotragus	0.900530636	threatened	threatened	EN	ANIMALIA	CHORDATA	AMPHIBIA	ANURA	CRAUGASTORIDAE	Pristimantis	FALSE	TRUE	TRUE
Pristimantis boconoensis	0.884625068	threatened	threatened	VU	ANIMALIA	CHORDATA	AMPHIBIA	ANURA	CRAUGASTORIDAE	Pristimantis	FALSE	TRUE	FALSE
Craugastor rivulus	0.84672421	threatened	threatened	VU	ANIMALIA	CHORDATA	AMPHIBIA	ANURA	CRAUGASTORIDAE	Craugastor	FALSE	TRUE	TRUE
Pristimantis rhabdocnemus	0.850558256	threatened	not threatened	LC	ANIMALIA	CHORDATA	AMPHIBIA	ANURA	CRAUGASTORIDAE	Pristimantis	FALSE	TRUE	FALSE
Pristimantis jubatus	0.929237808	threatened	not threatened	NT	ANIMALIA	CHORDATA	AMPHIBIA	ANURA	CRAUGASTORIDAE	Pristimantis	FALSE	TRUE	FALSE
Pristimantis pinguis	0.865858192	threatened	threatened	EN	ANIMALIA	CHORDATA	AMPHIBIA	ANURA	CRAUGASTORIDAE	Pristimantis	FALSE	TRUE	FALSE
Pristimantis vanadise	0.85653789	threatened	threatened	EN	ANIMALIA	CHORDATA	AMPHIBIA	ANURA	CRAUGASTORIDAE	Pristimantis	FALSE	TRUE	FALSE
Pristimantis grandiceps	0.790710412	threatened	threatened	EN	ANIMALIA	CHORDATA	AMPHIBIA	ANURA	CRAUGASTORIDAE	Pristimantis	FALSE	TRUE	FALSE
Phrynopus inti	0.714977909	threatened	threatened	EN	ANIMALIA	CHORDATA	AMPHIBIA	ANURA	CRAUGASTORIDAE	Phrynopus	FALSE	TRUE	FALSE
Oreobates saxatilis	0.612294708	threatened	not threatened	LC	ANIMALIA	CHORDATA	AMPHIBIA	ANURA	CRAUGASTORIDAE	Oreobates	FALSE	TRUE	TRUE
Pristimantis cristinae	0.734470404	threatened	threatened	EN	ANIMALIA	CHORDATA	AMPHIBIA	ANURA	CRAUGASTORIDAE	Pristimantis	FALSE	TRUE	TRUE
Pristimantis kelephus	0.937432149	threatened	threatened	CR	ANIMALIA	CHORDATA	AMPHIBIA	ANURA	CRAUGASTORIDAE	Pristimantis	FALSE	TRUE	FALSE
Pristimantis leptolophus	0.788002278	threatened	not threatened	LC	ANIMALIA	CHORDATA	AMPHIBIA	ANURA	CRAUGASTORIDAE	Pristimantis	FALSE	TRUE	FALSE
Pristimantis lichenoides	0.766060242	threatened	threatened	CR	ANIMALIA	CHORDATA	AMPHIBIA	ANURA	CRAUGASTORIDAE	Pristimantis	FALSE	TRUE	TRUE
Pristimantis nubisilva	0.901137344	threatened	threatened	VU	ANIMALIA	CHORDATA	AMPHIBIA	ANURA	CRAUGASTORIDAE	Pristimantis	FALSE	TRUE	FALSE
Lynchius oblitus	0.872868214	threatened	not threatened	LC	ANIMALIA	CHORDATA	AMPHIBIA	ANURA	CRAUGASTORIDAE	Lynchius	FALSE	TRUE	FALSE
Craugastor campbelli	0.918730781	threatened	threatened	CR	ANIMALIA	CHORDATA	AMPHIBIA	ANURA	CRAUGASTORIDAE	Craugastor	FALSE	TRUE	FALSE
Pristimantis longicorpus	0.912896622	threatened	threatened	CR	ANIMALIA	CHORDATA	AMPHIBIA	ANURA	CRAUGASTORIDAE	Pristimantis	FALSE	TRUE	FALSE
Pristimantis melanogaster	0.905089957	threatened	not threatened	NT	ANIMALIA	CHORDATA	AMPHIBIA	ANURA	CRAUGASTORIDAE	Pristimantis	FALSE	TRUE	FALSE
Pristimantis medemi	0.443985927	threatened	not threatened	LC	ANIMALIA	CHORDATA	AMPHIBIA	ANURA	CRAUGASTORIDAE	Pristimantis	FALSE	TRUE	TRUE
Phrynopus barthlenae	0.88335336	threatened	threatened	EN	ANIMALIA	CHORDATA	AMPHIBIA	ANURA	CRAUGASTORIDAE	Phrynopus	FALSE	TRUE	FALSE
Pristimantis cuentasi	0.862620899	threatened	threatened	EN	ANIMALIA	CHORDATA	AMPHIBIA	ANURA	CRAUGASTORIDAE	Pristimantis	FALSE	TRUE	FALSE
Pristimantis xylochobates	0.940338645	threatened	threatened	CR	ANIMALIA	CHORDATA	AMPHIBIA	ANURA	CRAUGASTORIDAE	Pristimantis	FALSE	TRUE	FALSE
Pristimantis epacrus	0.457885079	threatened	not threatened	LC	ANIMALIA	CHORDATA	AMPHIBIA	ANURA	CRAUGASTORIDAE	Pristimantis	FALSE	TRUE	FALSE
Pristimantis simonsii	0.880015732	threatened	threatened	VU	ANIMALIA	CHORDATA	AMPHIBIA	ANURA	CRAUGASTORIDAE	Pristimantis	FALSE	TRUE	FALSE
Pristimantis laticlavius	0.799485996	threatened	threatened	VU	ANIMALIA	CHORDATA	AMPHIBIA	ANURA	CRAUGASTORIDAE	Pristimantis	FALSE	TRUE	TRUE
Craugastor chingopetaca	0.699564118	threatened	threatened	VU	ANIMALIA	CHORDATA	AMPHIBIA	ANURA	CRAUGASTORIDAE	Craugastor	FALSE	TRUE	FALSE
Pristimantis nicefori	0.533030439	threatened	not threatened	LC	ANIMALIA	CHORDATA	AMPHIBIA	ANURA	CRAUGASTORIDAE	Pristimantis	FALSE	TRUE	FALSE
Pristimantis piceus	0.140920009	not threatened	not threatened	LC	ANIMALIA	CHORDATA	AMPHIBIA	ANURA	CRAUGASTORIDAE	Pristimantis	FALSE	TRUE	FALSE
Phrynopus heimorum	0.901391545	threatened	threatened	CR	ANIMALIA	CHORDATA	AMPHIBIA	ANURA	CRAUGASTORIDAE	Phrynopus	FALSE	TRUE	FALSE
Pristimantis delicatus	0.836855445	threatened	threatened	EN	ANIMALIA	CHORDATA	AMPHIBIA	ANURA	CRAUGASTORIDAE	Pristimantis	FALSE	TRUE	FALSE
Craugastor pozo	0.928381668	threatened	threatened	CR	ANIMALIA	CHORDATA	AMPHIBIA	ANURA	CRAUGASTORIDAE	Craugastor	FALSE	TRUE	FALSE
Pristimantis urichi	0.345250178	threatened	not threatened	LC	ANIMALIA	CHORDATA	AMPHIBIA	ANURA	CRAUGASTORIDAE	Pristimantis	FALSE	TRUE	FALSE
Craugastor metriosistus	0.064490492	not threatened	not threatened	LC	ANIMALIA	CHORDATA	AMPHIBIA	ANURA	CRAUGASTORIDAE	Craugastor	FALSE	TRUE	TRUE
Pristimantis ashaninka	0.809561482	threatened	not threatened	LC	ANIMALIA	CHORDATA	AMPHIBIA	ANURA	CRAUGASTORIDAE	Pristimantis	FALSE	TRUE	FALSE
Lynchius tabaconas	0.902430491	threatened	not threatened	LC	ANIMALIA	CHORDATA	AMPHIBIA	ANURA	CRAUGASTORIDAE	Lynchius	FALSE	TRUE	FALSE
Pristimantis ardalonychus	0.684830194	threatened	threatened	EN	ANIMALIA	CHORDATA	AMPHIBIA	ANURA	CRAUGASTORIDAE	Pristimantis	FALSE	TRUE	FALSE
Pristimantis juanchoi	0.710106503	threatened	threatened	VU	ANIMALIA	CHORDATA	AMPHIBIA	ANURA	CRAUGASTORIDAE	Pristimantis	FALSE	TRUE	FALSE
Craugastor coffeus	0.93697524	threatened	threatened	CR	ANIMALIA	CHORDATA	AMPHIBIA	ANURA	CRAUGASTORIDAE	Craugastor	FALSE	TRUE	FALSE
Pristimantis inguinalis	0.01428301	not threatened	not threatened	LC	ANIMALIA	CHORDATA	AMPHIBIA	ANURA	CRAUGASTORIDAE	Pristimantis	FALSE	TRUE	FALSE
Microkayla teqta	0.927018491	threatened	threatened	CR	ANIMALIA	CHORDATA	AMPHIBIA	ANURA	CRAUGASTORIDAE	Microkayla	FALSE	TRUE	FALSE
Niceforonia adenobrachia	0.798443555	threatened	threatened	EN	ANIMALIA	CHORDATA	AMPHIBIA	ANURA	CRAUGASTORIDAE	Niceforonia	FALSE	TRUE	FALSE
Pristimantis permixtus	0.281590765	not threatened	not threatened	LC	ANIMALIA	CHORDATA	AMPHIBIA	ANURA	CRAUGASTORIDAE	Pristimantis	FALSE	TRUE	FALSE
Pristimantis pugnax	0.547122752	threatened	threatened	CR	ANIMALIA	CHORDATA	AMPHIBIA	ANURA	CRAUGASTORIDAE	Pristimantis	FALSE	TRUE	TRUE
Oreobates amarakaeri	0.052950414	not threatened	threatened	VU	ANIMALIA	CHORDATA	AMPHIBIA	ANURA	CRAUGASTORIDAE	Oreobates	FALSE	TRUE	FALSE
Pristimantis torrenticola	0.90554054	threatened	threatened	CR	ANIMALIA	CHORDATA	AMPHIBIA	ANURA	CRAUGASTORIDAE	Pristimantis	FALSE	TRUE	TRUE
Oreobates sanctaecrucis	0.528927889	threatened	not threatened	LC	ANIMALIA	CHORDATA	AMPHIBIA	ANURA	CRAUGASTORIDAE	Oreobates	FALSE	TRUE	FALSE
Oreobates cruralis	0.009192623	not threatened	not threatened	LC	ANIMALIA	CHORDATA	AMPHIBIA	ANURA	CRAUGASTORIDAE	Oreobates	FALSE	TRUE	FALSE
Oreobates madidi	0.787726003	threatened	not threatened	LC	ANIMALIA	CHORDATA	AMPHIBIA	ANURA	CRAUGASTORIDAE	Oreobates	FALSE	TRUE	FALSE
Pristimantis trachyblepharis	0.021730508	not threatened	not threatened	LC	ANIMALIA	CHORDATA	AMPHIBIA	ANURA	CRAUGASTORIDAE	Pristimantis	FALSE	TRUE	FALSE
Craugastor pygmaeus	0.036750793	not threatened	not threatened	LC	ANIMALIA	CHORDATA	AMPHIBIA	ANURA	CRAUGASTORIDAE	Craugastor	FALSE	TRUE	FALSE
Pristimantis xestus	0.827508595	threatened	threatened	VU	ANIMALIA	CHORDATA	AMPHIBIA	ANURA	CRAUGASTORIDAE	Pristimantis	FALSE	TRUE	FALSE
Pristimantis mars	0.800878956	threatened	threatened	CR	ANIMALIA	CHORDATA	AMPHIBIA	ANURA	CRAUGASTORIDAE	Pristimantis	FALSE	TRUE	FALSE
Pristimantis charlottevillensis	0.747182703	threatened	threatened	VU	ANIMALIA	CHORDATA	AMPHIBIA	ANURA	CRAUGASTORIDAE	Pristimantis	FALSE	TRUE	TRUE
Pristimantis simoteriscus	0.833042566	threatened	threatened	EN	ANIMALIA	CHORDATA	AMPHIBIA	ANURA	CRAUGASTORIDAE	Pristimantis	FALSE	TRUE	FALSE
Pristimantis veletis	0.748235147	threatened	threatened	CR	ANIMALIA	CHORDATA	AMPHIBIA	ANURA	CRAUGASTORIDAE	Pristimantis	FALSE	TRUE	TRUE
Craugastor gabbi	0.88690735	threatened	not threatened	LC	ANIMALIA	CHORDATA	AMPHIBIA	ANURA	CRAUGASTORIDAE	Craugastor	FALSE	TRUE	FALSE
Pristimantis serendipitus	0.851392391	threatened	threatened	EN	ANIMALIA	CHORDATA	AMPHIBIA	ANURA	CRAUGASTORIDAE	Pristimantis	FALSE	TRUE	FALSE
Yunganastes ashkapara	0.820381287	threatened	threatened	EN	ANIMALIA	CHORDATA	AMPHIBIA	ANURA	CRAUGASTORIDAE	Yunganastes	FALSE	TRUE	FALSE
Pristimantis bicumulus	0.724205529	threatened	threatened	VU	ANIMALIA	CHORDATA	AMPHIBIA	ANURA	CRAUGASTORIDAE	Pristimantis	FALSE	TRUE	FALSE
Pristimantis aureoventris	0.806449459	threatened	threatened	EN	ANIMALIA	CHORDATA	AMPHIBIA	ANURA	CRAUGASTORIDAE	Pristimantis	FALSE	TRUE	FALSE
Pristimantis zoilae	0.794785561	threatened	threatened	EN	ANIMALIA	CHORDATA	AMPHIBIA	ANURA	CRAUGASTORIDAE	Pristimantis	FALSE	TRUE	FALSE
Craugastor podiciferus	0.287487296	not threatened	not threatened	LC	ANIMALIA	CHORDATA	AMPHIBIA	ANURA	CRAUGASTORIDAE	Craugastor	FALSE	TRUE	FALSE
Ceuthomantis duellmani	0.20107827	not threatened	not threatened	NT	ANIMALIA	CHORDATA	AMPHIBIA	ANURA	CRAUGASTORIDAE	Ceuthomantis	FALSE	TRUE	FALSE
Pristimantis galdi	0.029079818	not threatened	not threatened	LC	ANIMALIA	CHORDATA	AMPHIBIA	ANURA	CRAUGASTORIDAE	Pristimantis	FALSE	TRUE	TRUE
Pristimantis elegans	0.096298199	not threatened	threatened	VU	ANIMALIA	CHORDATA	AMPHIBIA	ANURA	CRAUGASTORIDAE	Pristimantis	FALSE	TRUE	FALSE
Pristimantis pseudoacuminatus	0.228993302	not threatened	not threatened	LC	ANIMALIA	CHORDATA	AMPHIBIA	ANURA	CRAUGASTORIDAE	Pristimantis	FALSE	TRUE	FALSE
Pristimantis corrugatus	0.805742642	threatened	not threatened	LC	ANIMALIA	CHORDATA	AMPHIBIA	ANURA	CRAUGASTORIDAE	Pristimantis	FALSE	TRUE	FALSE
Craugastor melanostictus	0.087673713	not threatened	not threatened	LC	ANIMALIA	CHORDATA	AMPHIBIA	ANURA	CRAUGASTORIDAE	Craugastor	FALSE	TRUE	FALSE
Pristimantis jaguensis	0.87038767	threatened	not threatened	LC	ANIMALIA	CHORDATA	AMPHIBIA	ANURA	CRAUGASTORIDAE	Pristimantis	FALSE	TRUE	FALSE
Pristimantis pulchridormientes	0.621232428	threatened	threatened	EN	ANIMALIA	CHORDATA	AMPHIBIA	ANURA	CRAUGASTORIDAE	Pristimantis	FALSE	TRUE	FALSE
Strabomantis biporcatus	0.497500044	threatened	not threatened	LC	ANIMALIA	CHORDATA	AMPHIBIA	ANURA	CRAUGASTORIDAE	Strabomantis	FALSE	TRUE	FALSE
Pristimantis abakapa	0.422807237	threatened	not threatened	NT	ANIMALIA	CHORDATA	AMPHIBIA	ANURA	CRAUGASTORIDAE	Pristimantis	FALSE	TRUE	FALSE
Craugastor escoces	0.838075497	threatened	threatened	CR	ANIMALIA	CHORDATA	AMPHIBIA	ANURA	CRAUGASTORIDAE	Craugastor	FALSE	TRUE	TRUE
Pristimantis stictogaster	0.613063871	threatened	not threatened	LC	ANIMALIA	CHORDATA	AMPHIBIA	ANURA	CRAUGASTORIDAE	Pristimantis	FALSE	TRUE	FALSE
Craugastor longirostris	0.012345835	not threatened	not threatened	LC	ANIMALIA	CHORDATA	AMPHIBIA	ANURA	CRAUGASTORIDAE	Craugastor	FALSE	TRUE	TRUE
Pristimantis lancinii	0.83098332	threatened	threatened	VU	ANIMALIA	CHORDATA	AMPHIBIA	ANURA	CRAUGASTORIDAE	Pristimantis	FALSE	TRUE	FALSE
Pristimantis museosus	0.689418053	threatened	threatened	VU	ANIMALIA	CHORDATA	AMPHIBIA	ANURA	CRAUGASTORIDAE	Pristimantis	FALSE	TRUE	FALSE
Pristimantis obmutescens	0.85585485	threatened	not threatened	LC	ANIMALIA	CHORDATA	AMPHIBIA	ANURA	CRAUGASTORIDAE	Pristimantis	FALSE	TRUE	FALSE
Psychrophrynella usurpator	0.492989706	threatened	not threatened	NT	ANIMALIA	CHORDATA	AMPHIBIA	ANURA	CRAUGASTORIDAE	Psychrophrynella	FALSE	TRUE	FALSE
Pristimantis albertus	0.73733838	threatened	threatened	VU	ANIMALIA	CHORDATA	AMPHIBIA	ANURA	CRAUGASTORIDAE	Pristimantis	FALSE	TRUE	FALSE
Pristimantis erythropleura	0.022801174	not threatened	not threatened	LC	ANIMALIA	CHORDATA	AMPHIBIA	ANURA	CRAUGASTORIDAE	Pristimantis	FALSE	TRUE	FALSE
Pristimantis merostictus	0.654878331	threatened	threatened	VU	ANIMALIA	CHORDATA	AMPHIBIA	ANURA	CRAUGASTORIDAE	Pristimantis	FALSE	TRUE	FALSE
Niceforonia elassodiscus	0.289600565	not threatened	not threatened	NT	ANIMALIA	CHORDATA	AMPHIBIA	ANURA	CRAUGASTORIDAE	Niceforonia	FALSE	TRUE	FALSE
Craugastor daryi	0.94394344	threatened	threatened	EN	ANIMALIA	CHORDATA	AMPHIBIA	ANURA	CRAUGASTORIDAE	Craugastor	FALSE	TRUE	FALSE
Craugastor ranoides	0.097069778	not threatened	threatened	CR	ANIMALIA	CHORDATA	AMPHIBIA	ANURA	CRAUGASTORIDAE	Craugastor	FALSE	TRUE	TRUE
Bryophryne gymnotis	0.853919986	threatened	not threatened	LC	ANIMALIA	CHORDATA	AMPHIBIA	ANURA	CRAUGASTORIDAE	Bryophryne	FALSE	TRUE	FALSE
Phrynopus personatus	0.586937778	threatened	not threatened	LC	ANIMALIA	CHORDATA	AMPHIBIA	ANURA	CRAUGASTORIDAE	Phrynopus	FALSE	TRUE	FALSE
Pristimantis cantitans	0.426864457	threatened	not threatened	NT	ANIMALIA	CHORDATA	AMPHIBIA	ANURA	CRAUGASTORIDAE	Pristimantis	FALSE	TRUE	FALSE
Craugastor fitzingeri	0.128473954	not threatened	not threatened	LC	ANIMALIA	CHORDATA	AMPHIBIA	ANURA	CRAUGASTORIDAE	Craugastor	FALSE	TRUE	FALSE
Pristimantis mnionaetes	0.826980885	threatened	threatened	EN	ANIMALIA	CHORDATA	AMPHIBIA	ANURA	CRAUGASTORIDAE	Pristimantis	FALSE	TRUE	FALSE
Pristimantis schultei	0.649685873	threatened	threatened	VU	ANIMALIA	CHORDATA	AMPHIBIA	ANURA	CRAUGASTORIDAE	Pristimantis	FALSE	TRUE	FALSE
Tachiramantis douglasi	0.446894917	threatened	threatened	VU	ANIMALIA	CHORDATA	AMPHIBIA	ANURA	CRAUGASTORIDAE	Tachiramantis	FALSE	TRUE	FALSE
Phrynopus vestigiatus	0.909677059	threatened	threatened	EN	ANIMALIA	CHORDATA	AMPHIBIA	ANURA	CRAUGASTORIDAE	Phrynopus	FALSE	TRUE	FALSE
Pristimantis jaimei	0.91076146	threatened	threatened	CR	ANIMALIA	CHORDATA	AMPHIBIA	ANURA	CRAUGASTORIDAE	Pristimantis	FALSE	TRUE	TRUE
Pristimantis bellona	0.922564277	threatened	threatened	EN	ANIMALIA	CHORDATA	AMPHIBIA	ANURA	CRAUGASTORIDAE	Pristimantis	FALSE	TRUE	FALSE
Craugastor rupinius	0.063914265	not threatened	not threatened	LC	ANIMALIA	CHORDATA	AMPHIBIA	ANURA	CRAUGASTORIDAE	Craugastor	FALSE	TRUE	TRUE
Pristimantis parectatus	0.646825996	threatened	threatened	EN	ANIMALIA	CHORDATA	AMPHIBIA	ANURA	CRAUGASTORIDAE	Pristimantis	FALSE	TRUE	FALSE
Noblella personina	0.592310235	threatened	threatened	EN	ANIMALIA	CHORDATA	AMPHIBIA	ANURA	CRAUGASTORIDAE	Noblella	FALSE	TRUE	FALSE
Craugastor megalotympanum	0.938759542	threatened	threatened	EN	ANIMALIA	CHORDATA	AMPHIBIA	ANURA	CRAUGASTORIDAE	Craugastor	FALSE	TRUE	FALSE
Niceforonia lucida	0.866864119	threatened	threatened	EN	ANIMALIA	CHORDATA	AMPHIBIA	ANURA	CRAUGASTORIDAE	Niceforonia	FALSE	TRUE	FALSE
Pristimantis frater	0.05560391	not threatened	not threatened	LC	ANIMALIA	CHORDATA	AMPHIBIA	ANURA	CRAUGASTORIDAE	Pristimantis	FALSE	TRUE	FALSE
Bryophryne nubilosus	0.499113032	threatened	not threatened	LC	ANIMALIA	CHORDATA	AMPHIBIA	ANURA	CRAUGASTORIDAE	Bryophryne	FALSE	TRUE	FALSE
Pristimantis farisorum	0.648883687	threatened	not threatened	NT	ANIMALIA	CHORDATA	AMPHIBIA	ANURA	CRAUGASTORIDAE	Pristimantis	FALSE	TRUE	FALSE
Craugastor matudai	0.87454113	threatened	threatened	EN	ANIMALIA	CHORDATA	AMPHIBIA	ANURA	CRAUGASTORIDAE	Craugastor	FALSE	TRUE	FALSE
Pristimantis uisae	0.241525839	not threatened	threatened	VU	ANIMALIA	CHORDATA	AMPHIBIA	ANURA	CRAUGASTORIDAE	Pristimantis	FALSE	TRUE	FALSE
Phrynopus montium	0.920467014	threatened	threatened	EN	ANIMALIA	CHORDATA	AMPHIBIA	ANURA	CRAUGASTORIDAE	Phrynopus	FALSE	TRUE	FALSE
Oreobates ibischi	0.320913882	not threatened	not threatened	LC	ANIMALIA	CHORDATA	AMPHIBIA	ANURA	CRAUGASTORIDAE	Oreobates	FALSE	TRUE	FALSE
Phrynopus daemon	0.85769043	threatened	threatened	EN	ANIMALIA	CHORDATA	AMPHIBIA	ANURA	CRAUGASTORIDAE	Phrynopus	FALSE	TRUE	FALSE
Craugastor castanedai	0.938101041	threatened	threatened	CR	ANIMALIA	CHORDATA	AMPHIBIA	ANURA	CRAUGASTORIDAE	Craugastor	FALSE	TRUE	FALSE
Pristimantis altae	0.10102563	not threatened	not threatened	LC	ANIMALIA	CHORDATA	AMPHIBIA	ANURA	CRAUGASTORIDAE	Pristimantis	FALSE	TRUE	FALSE
Pristimantis yukpa	0.288449923	not threatened	not threatened	LC	ANIMALIA	CHORDATA	AMPHIBIA	ANURA	CRAUGASTORIDAE	Pristimantis	FALSE	TRUE	FALSE
Dischidodactylus duidensis	0.117169679	not threatened	not threatened	NT	ANIMALIA	CHORDATA	AMPHIBIA	ANURA	CRAUGASTORIDAE	Dischidodactylus	FALSE	TRUE	FALSE
Oreobates barituensis	0.247737891	not threatened	not threatened	NT	ANIMALIA	CHORDATA	AMPHIBIA	ANURA	CRAUGASTORIDAE	Oreobates	FALSE	TRUE	FALSE
Pristimantis ornatus	0.905753883	threatened	threatened	EN	ANIMALIA	CHORDATA	AMPHIBIA	ANURA	CRAUGASTORIDAE	Pristimantis	FALSE	TRUE	FALSE
Pristimantis simoterus	0.688521703	threatened	not threatened	NT	ANIMALIA	CHORDATA	AMPHIBIA	ANURA	CRAUGASTORIDAE	Pristimantis	FALSE	TRUE	FALSE
Pristimantis peraticus	0.708866497	threatened	not threatened	LC	ANIMALIA	CHORDATA	AMPHIBIA	ANURA	CRAUGASTORIDAE	Pristimantis	FALSE	TRUE	FALSE
Craugastor evanesco	0.759120961	threatened	threatened	CR	ANIMALIA	CHORDATA	AMPHIBIA	ANURA	CRAUGASTORIDAE	Craugastor	FALSE	TRUE	TRUE
Yunganastes mercedesae	0.04657868	not threatened	not threatened	LC	ANIMALIA	CHORDATA	AMPHIBIA	ANURA	CRAUGASTORIDAE	Yunganastes	FALSE	TRUE	FALSE
Pristimantis tayrona	0.427165356	threatened	not threatened	NT	ANIMALIA	CHORDATA	AMPHIBIA	ANURA	CRAUGASTORIDAE	Pristimantis	FALSE	TRUE	FALSE
Pristimantis acuminatus	0.01342197	not threatened	not threatened	LC	ANIMALIA	CHORDATA	AMPHIBIA	ANURA	CRAUGASTORIDAE	Pristimantis	FALSE	TRUE	FALSE
Oreobates ayacucho	0.823923014	threatened	threatened	EN	ANIMALIA	CHORDATA	AMPHIBIA	ANURA	CRAUGASTORIDAE	Oreobates	FALSE	TRUE	FALSE
Odontophrynus cordobae	0.043666476	not threatened	not threatened	LC	ANIMALIA	CHORDATA	AMPHIBIA	ANURA	ODONTOPHRYNIDAE	Odontophrynus	FALSE	TRUE	TRUE
Oreolalax jingdongensis	0.75528937	threatened	threatened	VU	ANIMALIA	CHORDATA	AMPHIBIA	ANURA	MEGOPHRYIDAE	Oreolalax	FALSE	TRUE	TRUE
Leptobrachella alpina	0.870382169	threatened	not threatened	NT	ANIMALIA	CHORDATA	AMPHIBIA	ANURA	MEGOPHRYIDAE	Leptobrachella	FALSE	TRUE	TRUE
Megophrys synoria	0.679761672	threatened	threatened	VU	ANIMALIA	CHORDATA	AMPHIBIA	ANURA	MEGOPHRYIDAE	Megophrys	FALSE	TRUE	TRUE
Leptobrachium mouhoti	0.037054953	not threatened	not threatened	LC	ANIMALIA	CHORDATA	AMPHIBIA	ANURA	MEGOPHRYIDAE	Leptobrachium	FALSE	TRUE	TRUE
Megophrys shapingensis	0.068179492	not threatened	not threatened	LC	ANIMALIA	CHORDATA	AMPHIBIA	ANURA	MEGOPHRYIDAE	Megophrys	FALSE	TRUE	TRUE
Scutiger glandulatus	0.057930691	not threatened	not threatened	LC	ANIMALIA	CHORDATA	AMPHIBIA	ANURA	MEGOPHRYIDAE	Scutiger	FALSE	TRUE	TRUE
Oreolalax rhodostigmatus	0.300047922	not threatened	threatened	VU	ANIMALIA	CHORDATA	AMPHIBIA	ANURA	MEGOPHRYIDAE	Oreolalax	FALSE	TRUE	TRUE
Leptobrachella melanoleuca	0.780957738	threatened	not threatened	LC	ANIMALIA	CHORDATA	AMPHIBIA	ANURA	MEGOPHRYIDAE	Leptobrachella	FALSE	TRUE	TRUE
Leptobrachium mangyanorum	0.797408584	threatened	threatened	VU	ANIMALIA	CHORDATA	AMPHIBIA	ANURA	MEGOPHRYIDAE	Leptobrachium	FALSE	TRUE	TRUE
Leptobrachella brevicrus	0.116663362	not threatened	not threatened	LC	ANIMALIA	CHORDATA	AMPHIBIA	ANURA	MEGOPHRYIDAE	Leptobrachella	FALSE	TRUE	TRUE
Oreolalax pingii	0.923217617	threatened	threatened	EN	ANIMALIA	CHORDATA	AMPHIBIA	ANURA	MEGOPHRYIDAE	Oreolalax	FALSE	TRUE	TRUE
Megophrys obesa	0.603720799	threatened	threatened	CR	ANIMALIA	CHORDATA	AMPHIBIA	ANURA	MEGOPHRYIDAE	Megophrys	FALSE	TRUE	TRUE
Megophrys spinata	0.181638169	not threatened	not threatened	LC	ANIMALIA	CHORDATA	AMPHIBIA	ANURA	MEGOPHRYIDAE	Megophrys	FALSE	TRUE	TRUE
Leptobrachella kecil	0.864301162	threatened	threatened	CR	ANIMALIA	CHORDATA	AMPHIBIA	ANURA	MEGOPHRYIDAE	Leptobrachella	FALSE	TRUE	TRUE
Leptobrachium lumadorum	0.037021277	not threatened	not threatened	LC	ANIMALIA	CHORDATA	AMPHIBIA	ANURA	MEGOPHRYIDAE	Leptobrachium	FALSE	TRUE	TRUE
Megophrys nasuta	0.0130449	not threatened	not threatened	LC	ANIMALIA	CHORDATA	AMPHIBIA	ANURA	MEGOPHRYIDAE	Megophrys	FALSE	TRUE	TRUE
Megophrys huangshanensis	0.213266022	not threatened	not threatened	LC	ANIMALIA	CHORDATA	AMPHIBIA	ANURA	MEGOPHRYIDAE	Megophrys	FALSE	TRUE	TRUE
Leptobrachella melica	0.666255158	threatened	threatened	EN	ANIMALIA	CHORDATA	AMPHIBIA	ANURA	MEGOPHRYIDAE	Leptobrachella	FALSE	TRUE	TRUE
Leptobrachella minima	0.033134515	not threatened	not threatened	LC	ANIMALIA	CHORDATA	AMPHIBIA	ANURA	MEGOPHRYIDAE	Leptobrachella	FALSE	TRUE	TRUE
Megophrys carinense	0.024841367	not threatened	not threatened	LC	ANIMALIA	CHORDATA	AMPHIBIA	ANURA	MEGOPHRYIDAE	Megophrys	FALSE	TRUE	TRUE
Leptobrachella heteropus	0.04969508	not threatened	not threatened	LC	ANIMALIA	CHORDATA	AMPHIBIA	ANURA	MEGOPHRYIDAE	Leptobrachella	FALSE	TRUE	TRUE
Leptobrachella firthi	0.809973602	threatened	threatened	EN	ANIMALIA	CHORDATA	AMPHIBIA	ANURA	MEGOPHRYIDAE	Leptobrachella	FALSE	TRUE	TRUE
Leptobrachium hendricksoni	0.01107711	not threatened	not threatened	LC	ANIMALIA	CHORDATA	AMPHIBIA	ANURA	MEGOPHRYIDAE	Leptobrachium	FALSE	TRUE	TRUE
Oreolalax chuanbeiensis	0.870905136	threatened	threatened	EN	ANIMALIA	CHORDATA	AMPHIBIA	ANURA	MEGOPHRYIDAE	Oreolalax	FALSE	TRUE	TRUE
Leptobrachium boringii	0.070967103	not threatened	threatened	EN	ANIMALIA	CHORDATA	AMPHIBIA	ANURA	MEGOPHRYIDAE	Leptobrachium	FALSE	TRUE	TRUE
Leptobrachella applebyi	0.894541889	threatened	threatened	EN	ANIMALIA	CHORDATA	AMPHIBIA	ANURA	MEGOPHRYIDAE	Leptobrachella	FALSE	TRUE	TRUE
Megophrys kobayashii	0.146680061	not threatened	not threatened	LC	ANIMALIA	CHORDATA	AMPHIBIA	ANURA	MEGOPHRYIDAE	Megophrys	FALSE	TRUE	TRUE
Oreolalax rugosus	0.538177292	threatened	not threatened	LC	ANIMALIA	CHORDATA	AMPHIBIA	ANURA	MEGOPHRYIDAE	Oreolalax	FALSE	TRUE	TRUE
Oreolalax popei	0.128878222	not threatened	not threatened	LC	ANIMALIA	CHORDATA	AMPHIBIA	ANURA	MEGOPHRYIDAE	Oreolalax	FALSE	TRUE	TRUE
Oreolalax nanjiangensis	0.931162937	threatened	threatened	VU	ANIMALIA	CHORDATA	AMPHIBIA	ANURA	MEGOPHRYIDAE	Oreolalax	FALSE	TRUE	TRUE
Pelophryne linanitensis	0.344558537	threatened	threatened	CR	ANIMALIA	CHORDATA	AMPHIBIA	ANURA	BUFONIDAE	Pelophryne	FALSE	TRUE	FALSE
Bufo eichwaldi	0.226959995	not threatened	threatened	VU	ANIMALIA	CHORDATA	AMPHIBIA	ANURA	BUFONIDAE	Bufo	FALSE	TRUE	TRUE
Nectophrynoides cryptus	0.940957829	threatened	threatened	EN	ANIMALIA	CHORDATA	AMPHIBIA	ANURA	BUFONIDAE	Nectophrynoides	FALSE	TRUE	FALSE
Rhaebo atelopoides	0.907963357	threatened	threatened	CR	ANIMALIA	CHORDATA	AMPHIBIA	ANURA	BUFONIDAE	Rhaebo	FALSE	TRUE	TRUE
Rhinella castaneotica	0.009444946	not threatened	not threatened	LC	ANIMALIA	CHORDATA	AMPHIBIA	ANURA	BUFONIDAE	Rhinella	FALSE	TRUE	TRUE
Rhinella chavin	0.908510095	threatened	threatened	EN	ANIMALIA	CHORDATA	AMPHIBIA	ANURA	BUFONIDAE	Rhinella	FALSE	TRUE	FALSE
Sclerophrys tuberosa	0.010161753	not threatened	not threatened	LC	ANIMALIA	CHORDATA	AMPHIBIA	ANURA	BUFONIDAE	Sclerophrys	FALSE	TRUE	TRUE
Rhinella stanlaii	0.082189106	not threatened	not threatened	LC	ANIMALIA	CHORDATA	AMPHIBIA	ANURA	BUFONIDAE	Rhinella	FALSE	TRUE	TRUE
Xanthophryne tigerina	0.815698321	threatened	threatened	CR	ANIMALIA	CHORDATA	AMPHIBIA	ANURA	BUFONIDAE	Xanthophryne	FALSE	TRUE	TRUE
Ansonia mcgregori	0.146419058	not threatened	not threatened	LC	ANIMALIA	CHORDATA	AMPHIBIA	ANURA	BUFONIDAE	Ansonia	FALSE	TRUE	TRUE
Ansonia fuliginea	0.187046339	not threatened	not threatened	LC	ANIMALIA	CHORDATA	AMPHIBIA	ANURA	BUFONIDAE	Ansonia	FALSE	TRUE	TRUE
Atelopus simulatus	0.833189487	threatened	threatened	CR	ANIMALIA	CHORDATA	AMPHIBIA	ANURA	BUFONIDAE	Atelopus	FALSE	TRUE	TRUE
Mertensophryne loveridgei	0.065486369	not threatened	not threatened	LC	ANIMALIA	CHORDATA	AMPHIBIA	ANURA	BUFONIDAE	Mertensophryne	FALSE	TRUE	TRUE
Rhinella acutirostris	0.012228721	not threatened	not threatened	LC	ANIMALIA	CHORDATA	AMPHIBIA	ANURA	BUFONIDAE	Rhinella	FALSE	TRUE	TRUE
Bufo torrenticola	0.433603042	threatened	not threatened	LC	ANIMALIA	CHORDATA	AMPHIBIA	ANURA	BUFONIDAE	Bufo	FALSE	TRUE	TRUE
Anaxyrus kelloggi	0.048737127	not threatened	not threatened	LC	ANIMALIA	CHORDATA	AMPHIBIA	ANURA	BUFONIDAE	Anaxyrus	FALSE	TRUE	TRUE
Sclerophrys channingi	0.043296544	not threatened	not threatened	LC	ANIMALIA	CHORDATA	AMPHIBIA	ANURA	BUFONIDAE	Sclerophrys	FALSE	TRUE	TRUE
Truebella tothastes	0.839013725	threatened	threatened	EN	ANIMALIA	CHORDATA	AMPHIBIA	ANURA	BUFONIDAE	Truebella	FALSE	TRUE	FALSE
Incilius signifer	0.494263673	threatened	not threatened	LC	ANIMALIA	CHORDATA	AMPHIBIA	ANURA	BUFONIDAE	Incilius	FALSE	TRUE	TRUE
Rhinella nesiotes	0.628161621	threatened	threatened	VU	ANIMALIA	CHORDATA	AMPHIBIA	ANURA	BUFONIDAE	Rhinella	FALSE	TRUE	FALSE
Atelopus nahumae	0.79468054	threatened	threatened	EN	ANIMALIA	CHORDATA	AMPHIBIA	ANURA	BUFONIDAE	Atelopus	FALSE	TRUE	TRUE
Incilius tacanensis	0.868538566	threatened	threatened	EN	ANIMALIA	CHORDATA	AMPHIBIA	ANURA	BUFONIDAE	Incilius	FALSE	TRUE	TRUE
Duttaphrynus noellerti	0.932918078	threatened	threatened	CR	ANIMALIA	CHORDATA	AMPHIBIA	ANURA	BUFONIDAE	Duttaphrynus	FALSE	TRUE	FALSE
Ansonia latiffi	0.166653919	not threatened	not threatened	NT	ANIMALIA	CHORDATA	AMPHIBIA	ANURA	BUFONIDAE	Ansonia	FALSE	TRUE	TRUE
Leptophryne borbonica	0.010891933	not threatened	not threatened	LC	ANIMALIA	CHORDATA	AMPHIBIA	ANURA	BUFONIDAE	Leptophryne	FALSE	TRUE	TRUE
Ingerophrynus kumquat	0.799212099	threatened	threatened	EN	ANIMALIA	CHORDATA	AMPHIBIA	ANURA	BUFONIDAE	Ingerophrynus	FALSE	TRUE	TRUE
Sclerophrys pardalis	0.142268157	not threatened	not threatened	LC	ANIMALIA	CHORDATA	AMPHIBIA	ANURA	BUFONIDAE	Sclerophrys	FALSE	TRUE	TRUE
Atelopus pedimarmoratus	0.924717785	threatened	threatened	CR	ANIMALIA	CHORDATA	AMPHIBIA	ANURA	BUFONIDAE	Atelopus	FALSE	TRUE	TRUE
Rhinella limensis	0.139742015	not threatened	not threatened	LC	ANIMALIA	CHORDATA	AMPHIBIA	ANURA	BUFONIDAE	Rhinella	FALSE	TRUE	TRUE
Vandijkophrynus robinsoni	0.039173162	not threatened	not threatened	LC	ANIMALIA	CHORDATA	AMPHIBIA	ANURA	BUFONIDAE	Vandijkophrynus	FALSE	TRUE	TRUE
Atelopus longibrachius	0.914367588	threatened	threatened	EN	ANIMALIA	CHORDATA	AMPHIBIA	ANURA	BUFONIDAE	Atelopus	FALSE	TRUE	TRUE
Nectophrynoides poyntoni	0.94508146	threatened	threatened	CR	ANIMALIA	CHORDATA	AMPHIBIA	ANURA	BUFONIDAE	Nectophrynoides	FALSE	TRUE	FALSE
Rhinella atacamensis	0.675163472	threatened	threatened	VU	ANIMALIA	CHORDATA	AMPHIBIA	ANURA	BUFONIDAE	Rhinella	FALSE	TRUE	TRUE
Bufo tuberospinius	0.892262653	threatened	threatened	CR	ANIMALIA	CHORDATA	AMPHIBIA	ANURA	BUFONIDAE	Bufo	FALSE	TRUE	TRUE
Peltophryne fustiger	0.204291988	not threatened	not threatened	LC	ANIMALIA	CHORDATA	AMPHIBIA	ANURA	BUFONIDAE	Peltophryne	FALSE	TRUE	TRUE
Atelopus varius	0.66153783	threatened	threatened	CR	ANIMALIA	CHORDATA	AMPHIBIA	ANURA	BUFONIDAE	Atelopus	FALSE	TRUE	TRUE
Vandijkophrynus gariepensis	0.017268208	not threatened	not threatened	LC	ANIMALIA	CHORDATA	AMPHIBIA	ANURA	BUFONIDAE	Vandijkophrynus	FALSE	TRUE	TRUE
Anaxyrus americanus	0.006384163	not threatened	not threatened	LC	ANIMALIA	CHORDATA	AMPHIBIA	ANURA	BUFONIDAE	Anaxyrus	FALSE	TRUE	TRUE
Incilius marmoreus	0.200559088	not threatened	not threatened	LC	ANIMALIA	CHORDATA	AMPHIBIA	ANURA	BUFONIDAE	Incilius	FALSE	TRUE	TRUE
Rhinella yunga	0.803920053	threatened	threatened	EN	ANIMALIA	CHORDATA	AMPHIBIA	ANURA	BUFONIDAE	Rhinella	FALSE	TRUE	TRUE
Capensibufo rosei	0.819954435	threatened	threatened	CR	ANIMALIA	CHORDATA	AMPHIBIA	ANURA	BUFONIDAE	Capensibufo	FALSE	TRUE	TRUE
Wolterstorffina parvipalmata	0.817190278	threatened	threatened	CR	ANIMALIA	CHORDATA	AMPHIBIA	ANURA	BUFONIDAE	Wolterstorffina	FALSE	TRUE	TRUE
Ingerophrynus celebensis	0.011474956	not threatened	not threatened	LC	ANIMALIA	CHORDATA	AMPHIBIA	ANURA	BUFONIDAE	Ingerophrynus	FALSE	TRUE	TRUE
Incilius epioticus	0.422652223	threatened	threatened	VU	ANIMALIA	CHORDATA	AMPHIBIA	ANURA	BUFONIDAE	Incilius	FALSE	TRUE	FALSE
Capensibufo tradouwi	0.043641783	not threatened	not threatened	LC	ANIMALIA	CHORDATA	AMPHIBIA	ANURA	BUFONIDAE	Capensibufo	FALSE	TRUE	TRUE
Duttaphrynus kotagamai	0.937872329	threatened	threatened	EN	ANIMALIA	CHORDATA	AMPHIBIA	ANURA	BUFONIDAE	Duttaphrynus	FALSE	TRUE	TRUE
Incilius guanacaste	0.876015664	threatened	threatened	EN	ANIMALIA	CHORDATA	AMPHIBIA	ANURA	BUFONIDAE	Incilius	FALSE	TRUE	FALSE
Bufo ailaoanus	0.876856482	threatened	threatened	EN	ANIMALIA	CHORDATA	AMPHIBIA	ANURA	BUFONIDAE	Bufo	FALSE	TRUE	TRUE
Melanophryniscus rubriventris	0.065104851	not threatened	not threatened	LC	ANIMALIA	CHORDATA	AMPHIBIA	ANURA	BUFONIDAE	Melanophryniscus	FALSE	TRUE	TRUE
Rentapia everetti	0.021149461	not threatened	not threatened	LC	ANIMALIA	CHORDATA	AMPHIBIA	ANURA	BUFONIDAE	Rentapia	FALSE	TRUE	TRUE
Wolterstorffina chirioi	0.945340714	threatened	threatened	CR	ANIMALIA	CHORDATA	AMPHIBIA	ANURA	BUFONIDAE	Wolterstorffina	FALSE	TRUE	FALSE
Sclerophrys xeros	0.012722306	not threatened	not threatened	LC	ANIMALIA	CHORDATA	AMPHIBIA	ANURA	BUFONIDAE	Sclerophrys	FALSE	TRUE	TRUE
Ansonia vidua	0.550215398	threatened	threatened	CR	ANIMALIA	CHORDATA	AMPHIBIA	ANURA	BUFONIDAE	Ansonia	FALSE	TRUE	TRUE
Incilius campbelli	0.256907556	not threatened	not threatened	LC	ANIMALIA	CHORDATA	AMPHIBIA	ANURA	BUFONIDAE	Incilius	FALSE	TRUE	TRUE
Pelophryne murudensis	0.463333402	threatened	threatened	CR	ANIMALIA	CHORDATA	AMPHIBIA	ANURA	BUFONIDAE	Pelophryne	FALSE	TRUE	FALSE
Ansonia penangensis	0.621259917	threatened	not threatened	LC	ANIMALIA	CHORDATA	AMPHIBIA	ANURA	BUFONIDAE	Ansonia	FALSE	TRUE	TRUE
Churamiti maridadi	0.958001022	threatened	threatened	CR	ANIMALIA	CHORDATA	AMPHIBIA	ANURA	BUFONIDAE	Churamiti	FALSE	TRUE	FALSE
Phrynoidis asper	0.014493185	not threatened	not threatened	LC	ANIMALIA	CHORDATA	AMPHIBIA	ANURA	BUFONIDAE	Phrynoidis	FALSE	TRUE	TRUE
Sclerophrys gracilipes	0.010187877	not threatened	not threatened	LC	ANIMALIA	CHORDATA	AMPHIBIA	ANURA	BUFONIDAE	Sclerophrys	FALSE	TRUE	TRUE
Rhinella arunco	0.141786281	not threatened	not threatened	NT	ANIMALIA	CHORDATA	AMPHIBIA	ANURA	BUFONIDAE	Rhinella	FALSE	TRUE	TRUE
Rhinella arequipensis	0.681661492	threatened	threatened	EN	ANIMALIA	CHORDATA	AMPHIBIA	ANURA	BUFONIDAE	Rhinella	FALSE	TRUE	TRUE
Rhinella manu	0.102845331	not threatened	not threatened	LC	ANIMALIA	CHORDATA	AMPHIBIA	ANURA	BUFONIDAE	Rhinella	FALSE	TRUE	FALSE
Atelopus bomolochos	0.909009371	threatened	threatened	CR	ANIMALIA	CHORDATA	AMPHIBIA	ANURA	BUFONIDAE	Atelopus	FALSE	TRUE	TRUE
Osornophryne percrassa	0.630108452	threatened	threatened	VU	ANIMALIA	CHORDATA	AMPHIBIA	ANURA	BUFONIDAE	Osornophryne	FALSE	TRUE	FALSE
Sclerophrys pantherina	0.581200385	threatened	threatened	EN	ANIMALIA	CHORDATA	AMPHIBIA	ANURA	BUFONIDAE	Sclerophrys	FALSE	TRUE	TRUE
Rhinella quechua	0.665579799	threatened	threatened	VU	ANIMALIA	CHORDATA	AMPHIBIA	ANURA	BUFONIDAE	Rhinella	FALSE	TRUE	TRUE
Incilius leucomyos	0.699857903	threatened	not threatened	NT	ANIMALIA	CHORDATA	AMPHIBIA	ANURA	BUFONIDAE	Incilius	FALSE	TRUE	TRUE
Ingerophrynus ledongensis	0.936530003	threatened	not threatened	NT	ANIMALIA	CHORDATA	AMPHIBIA	ANURA	BUFONIDAE	Ingerophrynus	FALSE	TRUE	TRUE
Bufo aspinius	0.918440715	threatened	threatened	EN	ANIMALIA	CHORDATA	AMPHIBIA	ANURA	BUFONIDAE	Bufo	FALSE	TRUE	TRUE
Sclerophrys maculata	0.008015223	not threatened	not threatened	LC	ANIMALIA	CHORDATA	AMPHIBIA	ANURA	BUFONIDAE	Sclerophrys	FALSE	TRUE	TRUE
Incilius perplexus	0.486988931	threatened	not threatened	LC	ANIMALIA	CHORDATA	AMPHIBIA	ANURA	BUFONIDAE	Incilius	FALSE	TRUE	TRUE
Atelopus seminiferus	0.716932934	threatened	threatened	EN	ANIMALIA	CHORDATA	AMPHIBIA	ANURA	BUFONIDAE	Atelopus	FALSE	TRUE	TRUE
Ingerophrynus claviger	0.557247591	threatened	not threatened	LC	ANIMALIA	CHORDATA	AMPHIBIA	ANURA	BUFONIDAE	Ingerophrynus	FALSE	TRUE	TRUE
Incilius macrocristatus	0.327363101	threatened	not threatened	NT	ANIMALIA	CHORDATA	AMPHIBIA	ANURA	BUFONIDAE	Incilius	FALSE	TRUE	TRUE
Bufo bankorensis	0.122975284	not threatened	not threatened	LC	ANIMALIA	CHORDATA	AMPHIBIA	ANURA	BUFONIDAE	Bufo	FALSE	TRUE	TRUE
Vandijkophrynus inyangae	0.948867756	threatened	threatened	VU	ANIMALIA	CHORDATA	AMPHIBIA	ANURA	BUFONIDAE	Vandijkophrynus	FALSE	TRUE	TRUE
Phrynoidis juxtaspera	0.011361168	not threatened	not threatened	LC	ANIMALIA	CHORDATA	AMPHIBIA	ANURA	BUFONIDAE	Phrynoidis	FALSE	TRUE	TRUE
Anaxyrus compactilis	0.020415171	not threatened	not threatened	LC	ANIMALIA	CHORDATA	AMPHIBIA	ANURA	BUFONIDAE	Anaxyrus	FALSE	TRUE	TRUE
Odorrana lungshengensis	0.196589901	not threatened	not threatened	LC	ANIMALIA	CHORDATA	AMPHIBIA	ANURA	RANIDAE	Odorrana	FALSE	TRUE	TRUE
Nidirana daunchina	0.122849765	not threatened	not threatened	LC	ANIMALIA	CHORDATA	AMPHIBIA	ANURA	RANIDAE	Nidirana	FALSE	TRUE	TRUE
Rana tagoi	0.017644048	not threatened	not threatened	LC	ANIMALIA	CHORDATA	AMPHIBIA	ANURA	RANIDAE	Rana	FALSE	TRUE	TRUE
Amolops archotaphus	0.472975763	threatened	not threatened	LC	ANIMALIA	CHORDATA	AMPHIBIA	ANURA	RANIDAE	Amolops	FALSE	TRUE	TRUE
Rana graeca	0.035368276	not threatened	not threatened	LC	ANIMALIA	CHORDATA	AMPHIBIA	ANURA	RANIDAE	Rana	FALSE	TRUE	TRUE
Sylvirana faber	0.678824311	threatened	threatened	VU	ANIMALIA	CHORDATA	AMPHIBIA	ANURA	RANIDAE	Sylvirana	FALSE	TRUE	TRUE
Odorrana absita	0.082991033	not threatened	not threatened	LC	ANIMALIA	CHORDATA	AMPHIBIA	ANURA	RANIDAE	Odorrana	FALSE	TRUE	TRUE
Lithobates neovolcanicus	0.062082244	not threatened	not threatened	LC	ANIMALIA	CHORDATA	AMPHIBIA	ANURA	RANIDAE	Lithobates	FALSE	TRUE	TRUE
Amolops tuberodepressus	0.860184334	threatened	threatened	VU	ANIMALIA	CHORDATA	AMPHIBIA	ANURA	RANIDAE	Amolops	FALSE	TRUE	TRUE
Lithobates blairi	0.011680169	not threatened	not threatened	LC	ANIMALIA	CHORDATA	AMPHIBIA	ANURA	RANIDAE	Lithobates	FALSE	TRUE	TRUE
Glandirana rugosa	0.017574883	not threatened	not threatened	LC	ANIMALIA	CHORDATA	AMPHIBIA	ANURA	RANIDAE	Glandirana	FALSE	TRUE	TRUE
Lithobates psilonota	0.056216531	not threatened	not threatened	LC	ANIMALIA	CHORDATA	AMPHIBIA	ANURA	RANIDAE	Lithobates	FALSE	TRUE	TRUE
Pulchrana picturata	0.017901864	not threatened	not threatened	LC	ANIMALIA	CHORDATA	AMPHIBIA	ANURA	RANIDAE	Pulchrana	FALSE	TRUE	TRUE
Lithobates chichicuahutla	0.95806395	threatened	threatened	CR	ANIMALIA	CHORDATA	AMPHIBIA	ANURA	RANIDAE	Lithobates	FALSE	TRUE	TRUE
Lithobates maculatus	0.011918486	not threatened	not threatened	LC	ANIMALIA	CHORDATA	AMPHIBIA	ANURA	RANIDAE	Lithobates	FALSE	TRUE	TRUE
Huia sumatrana	0.017442412	not threatened	not threatened	LC	ANIMALIA	CHORDATA	AMPHIBIA	ANURA	RANIDAE	Huia	FALSE	TRUE	TRUE
Staurois latopalmatus	0.011299218	not threatened	not threatened	LC	ANIMALIA	CHORDATA	AMPHIBIA	ANURA	RANIDAE	Staurois	FALSE	TRUE	TRUE
Amnirana albolabris	0.009552723	not threatened	not threatened	LC	ANIMALIA	CHORDATA	AMPHIBIA	ANURA	RANIDAE	Amnirana	FALSE	TRUE	TRUE
Rana tsushimensis	0.9088781	threatened	not threatened	LC	ANIMALIA	CHORDATA	AMPHIBIA	ANURA	RANIDAE	Rana	FALSE	TRUE	TRUE
Amolops compotrix	0.076868328	not threatened	not threatened	LC	ANIMALIA	CHORDATA	AMPHIBIA	ANURA	RANIDAE	Amolops	FALSE	TRUE	TRUE
Amnirana occidentalis	0.016231928	not threatened	not threatened	LC	ANIMALIA	CHORDATA	AMPHIBIA	ANURA	RANIDAE	Amnirana	FALSE	TRUE	TRUE
Pelophylax cerigensis	0.821476321	threatened	threatened	CR	ANIMALIA	CHORDATA	AMPHIBIA	ANURA	RANIDAE	Pelophylax	FALSE	TRUE	TRUE
Pulchrana glandulosa	0.01181986	not threatened	not threatened	LC	ANIMALIA	CHORDATA	AMPHIBIA	ANURA	RANIDAE	Pulchrana	FALSE	TRUE	TRUE
Odorrana morafkai	0.024543289	not threatened	not threatened	LC	ANIMALIA	CHORDATA	AMPHIBIA	ANURA	RANIDAE	Odorrana	FALSE	TRUE	TRUE
Lithobates virgatipes	0.019654697	not threatened	not threatened	LC	ANIMALIA	CHORDATA	AMPHIBIA	ANURA	RANIDAE	Lithobates	FALSE	TRUE	TRUE
Pulchrana laterimaculata	0.016212645	not threatened	not threatened	LC	ANIMALIA	CHORDATA	AMPHIBIA	ANURA	RANIDAE	Pulchrana	FALSE	TRUE	TRUE
Chalcorana macrops	0.536906803	threatened	threatened	VU	ANIMALIA	CHORDATA	AMPHIBIA	ANURA	RANIDAE	Chalcorana	FALSE	TRUE	TRUE
Papurana milneana	0.026670215	not threatened	not threatened	LC	ANIMALIA	CHORDATA	AMPHIBIA	ANURA	RANIDAE	Papurana	FALSE	TRUE	TRUE
Abavorana luctuosa	0.01409921	not threatened	not threatened	LC	ANIMALIA	CHORDATA	AMPHIBIA	ANURA	RANIDAE	Abavorana	FALSE	TRUE	TRUE
Sanguirana tipanan	0.406074565	threatened	threatened	VU	ANIMALIA	CHORDATA	AMPHIBIA	ANURA	RANIDAE	Sanguirana	FALSE	TRUE	TRUE
Hylarana montivaga	0.895514197	threatened	threatened	EN	ANIMALIA	CHORDATA	AMPHIBIA	ANURA	RANIDAE	Hylarana	FALSE	TRUE	TRUE
Pseudorana weiningensis	0.392436199	threatened	not threatened	LC	ANIMALIA	CHORDATA	AMPHIBIA	ANURA	RANIDAE	Pseudorana	FALSE	TRUE	TRUE
Odorrana bacboensis	0.541391947	threatened	not threatened	LC	ANIMALIA	CHORDATA	AMPHIBIA	ANURA	RANIDAE	Odorrana	FALSE	TRUE	TRUE
Amolops larutensis	0.020509767	not threatened	not threatened	LC	ANIMALIA	CHORDATA	AMPHIBIA	ANURA	RANIDAE	Amolops	FALSE	TRUE	TRUE
Lithobates omiltemanus	0.92358677	threatened	threatened	EN	ANIMALIA	CHORDATA	AMPHIBIA	ANURA	RANIDAE	Lithobates	FALSE	TRUE	TRUE
Chalcorana mocquardii	0.010455295	not threatened	not threatened	LC	ANIMALIA	CHORDATA	AMPHIBIA	ANURA	RANIDAE	Chalcorana	FALSE	TRUE	TRUE
Amolops medogensis	0.80833795	threatened	threatened	EN	ANIMALIA	CHORDATA	AMPHIBIA	ANURA	RANIDAE	Amolops	FALSE	TRUE	TRUE
Sanguirana igorota	0.213669107	not threatened	threatened	VU	ANIMALIA	CHORDATA	AMPHIBIA	ANURA	RANIDAE	Sanguirana	FALSE	TRUE	TRUE
Lithobates forreri	0.148725623	not threatened	not threatened	LC	ANIMALIA	CHORDATA	AMPHIBIA	ANURA	RANIDAE	Lithobates	FALSE	TRUE	TRUE
Lithobates heckscheri	0.011064589	not threatened	not threatened	LC	ANIMALIA	CHORDATA	AMPHIBIA	ANURA	RANIDAE	Lithobates	FALSE	TRUE	TRUE
Rana shuchinae	0.105979298	not threatened	not threatened	LC	ANIMALIA	CHORDATA	AMPHIBIA	ANURA	RANIDAE	Rana	FALSE	TRUE	TRUE
Amnirana longipes	0.102187116	not threatened	not threatened	LC	ANIMALIA	CHORDATA	AMPHIBIA	ANURA	RANIDAE	Amnirana	FALSE	TRUE	TRUE
Odorrana ishikawae	0.804414606	threatened	threatened	EN	ANIMALIA	CHORDATA	AMPHIBIA	ANURA	RANIDAE	Odorrana	FALSE	TRUE	TRUE
Sanguirana aurantipunctata	0.42271835	threatened	threatened	VU	ANIMALIA	CHORDATA	AMPHIBIA	ANURA	RANIDAE	Sanguirana	FALSE	TRUE	TRUE
Odorrana indeprensa	0.768876581	threatened	threatened	VU	ANIMALIA	CHORDATA	AMPHIBIA	ANURA	RANIDAE	Odorrana	FALSE	TRUE	TRUE
Huia masonii	0.238276403	not threatened	not threatened	LC	ANIMALIA	CHORDATA	AMPHIBIA	ANURA	RANIDAE	Huia	FALSE	TRUE	TRUE
Odorrana narina	0.886791105	threatened	threatened	EN	ANIMALIA	CHORDATA	AMPHIBIA	ANURA	RANIDAE	Odorrana	FALSE	TRUE	TRUE
Rana luteiventris	0.012573748	not threatened	not threatened	LC	ANIMALIA	CHORDATA	AMPHIBIA	ANURA	RANIDAE	Rana	FALSE	TRUE	TRUE
Lithobates johni	0.884475708	threatened	threatened	VU	ANIMALIA	CHORDATA	AMPHIBIA	ANURA	RANIDAE	Lithobates	FALSE	TRUE	TRUE
Rana coreana	0.043075242	not threatened	not threatened	LC	ANIMALIA	CHORDATA	AMPHIBIA	ANURA	RANIDAE	Rana	FALSE	TRUE	TRUE
Pelophylax epeiroticus	0.556212492	threatened	not threatened	NT	ANIMALIA	CHORDATA	AMPHIBIA	ANURA	RANIDAE	Pelophylax	FALSE	TRUE	TRUE
Pulchrana signata	0.010280796	not threatened	not threatened	LC	ANIMALIA	CHORDATA	AMPHIBIA	ANURA	RANIDAE	Pulchrana	FALSE	TRUE	TRUE
Babina subaspera	0.809067479	threatened	threatened	EN	ANIMALIA	CHORDATA	AMPHIBIA	ANURA	RANIDAE	Babina	FALSE	TRUE	TRUE
Lithobates juliani	0.684958824	threatened	not threatened	LC	ANIMALIA	CHORDATA	AMPHIBIA	ANURA	RANIDAE	Lithobates	FALSE	TRUE	TRUE
Litoria modica	0.010622211	not threatened	not threatened	LC	ANIMALIA	CHORDATA	AMPHIBIA	ANURA	PELODRYADIDAE	Litoria	FALSE	TRUE	TRUE
Nyctimystes daymani	0.170881147	not threatened	not threatened	LC	ANIMALIA	CHORDATA	AMPHIBIA	ANURA	PELODRYADIDAE	Nyctimystes	FALSE	TRUE	TRUE
Litoria exophthalmia	0.060057385	not threatened	not threatened	LC	ANIMALIA	CHORDATA	AMPHIBIA	ANURA	PELODRYADIDAE	Litoria	FALSE	TRUE	TRUE
Litoria arfakiana	0.008513076	not threatened	not threatened	LC	ANIMALIA	CHORDATA	AMPHIBIA	ANURA	PELODRYADIDAE	Litoria	FALSE	TRUE	TRUE
Nyctimystes fluviatilis	0.011890941	not threatened	not threatened	LC	ANIMALIA	CHORDATA	AMPHIBIA	ANURA	PELODRYADIDAE	Nyctimystes	FALSE	TRUE	TRUE
Litoria oenicolen	0.737371012	threatened	not threatened	LC	ANIMALIA	CHORDATA	AMPHIBIA	ANURA	PELODRYADIDAE	Litoria	FALSE	TRUE	TRUE
Litoria spinifera	0.08094998	not threatened	not threatened	LC	ANIMALIA	CHORDATA	AMPHIBIA	ANURA	PELODRYADIDAE	Litoria	FALSE	TRUE	TRUE
Litoria ollauro	0.21231781	not threatened	not threatened	LC	ANIMALIA	CHORDATA	AMPHIBIA	ANURA	PELODRYADIDAE	Litoria	FALSE	TRUE	TRUE
Nyctimystes humeralis	0.011289434	not threatened	not threatened	LC	ANIMALIA	CHORDATA	AMPHIBIA	ANURA	PELODRYADIDAE	Nyctimystes	FALSE	TRUE	TRUE
Litoria callista	0.502494267	threatened	not threatened	LC	ANIMALIA	CHORDATA	AMPHIBIA	ANURA	PELODRYADIDAE	Litoria	FALSE	TRUE	TRUE
Nyctimystes kubori	0.015743243	not threatened	not threatened	LC	ANIMALIA	CHORDATA	AMPHIBIA	ANURA	PELODRYADIDAE	Nyctimystes	FALSE	TRUE	TRUE
Nyctimystes avocalis	0.561152242	threatened	not threatened	LC	ANIMALIA	CHORDATA	AMPHIBIA	ANURA	PELODRYADIDAE	Nyctimystes	FALSE	TRUE	TRUE
Litoria thesaurensis	0.008337246	not threatened	not threatened	LC	ANIMALIA	CHORDATA	AMPHIBIA	ANURA	PELODRYADIDAE	Litoria	FALSE	TRUE	TRUE
Litoria pallidofemora	0.020080408	not threatened	not threatened	LC	ANIMALIA	CHORDATA	AMPHIBIA	ANURA	PELODRYADIDAE	Litoria	FALSE	TRUE	TRUE
Litoria hilli	0.342119579	threatened	not threatened	LC	ANIMALIA	CHORDATA	AMPHIBIA	ANURA	PELODRYADIDAE	Litoria	FALSE	TRUE	TRUE
Nyctimystes semipalmatus	0.174534018	not threatened	not threatened	LC	ANIMALIA	CHORDATA	AMPHIBIA	ANURA	PELODRYADIDAE	Nyctimystes	FALSE	TRUE	TRUE
Litoria dorsalis	0.026203479	not threatened	not threatened	LC	ANIMALIA	CHORDATA	AMPHIBIA	ANURA	PELODRYADIDAE	Litoria	FALSE	TRUE	TRUE
Nyctimystes disruptus	0.017055221	not threatened	not threatened	LC	ANIMALIA	CHORDATA	AMPHIBIA	ANURA	PELODRYADIDAE	Nyctimystes	FALSE	TRUE	TRUE
Nyctimystes persimilis	0.241978384	not threatened	not threatened	LC	ANIMALIA	CHORDATA	AMPHIBIA	ANURA	PELODRYADIDAE	Nyctimystes	FALSE	TRUE	TRUE
Nyctimystes papua	0.023864218	not threatened	not threatened	LC	ANIMALIA	CHORDATA	AMPHIBIA	ANURA	PELODRYADIDAE	Nyctimystes	FALSE	TRUE	TRUE
Nyctimystes trachydermis	0.035304862	not threatened	not threatened	LC	ANIMALIA	CHORDATA	AMPHIBIA	ANURA	PELODRYADIDAE	Nyctimystes	FALSE	TRUE	TRUE
Nyctimystes sauroni	0.027578168	not threatened	not threatened	LC	ANIMALIA	CHORDATA	AMPHIBIA	ANURA	PELODRYADIDAE	Nyctimystes	FALSE	TRUE	FALSE
Litoria mucro	0.011875141	not threatened	not threatened	LC	ANIMALIA	CHORDATA	AMPHIBIA	ANURA	PELODRYADIDAE	Litoria	FALSE	TRUE	TRUE
Nyctimystes calcaratus	0.159404182	not threatened	not threatened	NT	ANIMALIA	CHORDATA	AMPHIBIA	ANURA	PELODRYADIDAE	Nyctimystes	FALSE	TRUE	TRUE
Zhangixalus owstoni	0.589099771	threatened	not threatened	LC	ANIMALIA	CHORDATA	AMPHIBIA	ANURA	RHACOPHORIDAE	Zhangixalus	FALSE	TRUE	TRUE
Raorchestes chlorosomma	0.862983103	threatened	threatened	CR	ANIMALIA	CHORDATA	AMPHIBIA	ANURA	RHACOPHORIDAE	Raorchestes	FALSE	TRUE	FALSE
Chirixalus baladika	0.72579139	threatened	not threatened	NT	ANIMALIA	CHORDATA	AMPHIBIA	ANURA	RHACOPHORIDAE	Chirixalus	FALSE	TRUE	TRUE
Chiromantis xerampelina	0.009045861	not threatened	not threatened	LC	ANIMALIA	CHORDATA	AMPHIBIA	ANURA	RHACOPHORIDAE	Chiromantis	FALSE	TRUE	TRUE
Rhacophorus annamensis	0.029367048	not threatened	not threatened	LC	ANIMALIA	CHORDATA	AMPHIBIA	ANURA	RHACOPHORIDAE	Rhacophorus	FALSE	TRUE	TRUE
Zhangixalus omeimontis	0.065675229	not threatened	not threatened	LC	ANIMALIA	CHORDATA	AMPHIBIA	ANURA	RHACOPHORIDAE	Zhangixalus	FALSE	TRUE	TRUE
Rhacophorus vampyrus	0.909638752	threatened	threatened	EN	ANIMALIA	CHORDATA	AMPHIBIA	ANURA	RHACOPHORIDAE	Rhacophorus	FALSE	TRUE	FALSE
Chirixalus nauli	0.709212649	threatened	threatened	EN	ANIMALIA	CHORDATA	AMPHIBIA	ANURA	RHACOPHORIDAE	Chirixalus	FALSE	TRUE	TRUE
Pseudophilautus mooreorum	0.931161497	threatened	threatened	CR	ANIMALIA	CHORDATA	AMPHIBIA	ANURA	RHACOPHORIDAE	Pseudophilautus	FALSE	TRUE	FALSE
Rhacophorus indonesiensis	0.64530477	threatened	threatened	VU	ANIMALIA	CHORDATA	AMPHIBIA	ANURA	RHACOPHORIDAE	Rhacophorus	FALSE	TRUE	TRUE
Philautus macroscelis	0.021349268	not threatened	not threatened	LC	ANIMALIA	CHORDATA	AMPHIBIA	ANURA	RHACOPHORIDAE	Philautus	FALSE	TRUE	TRUE
Gracixalus lumarius	0.913106461	threatened	threatened	EN	ANIMALIA	CHORDATA	AMPHIBIA	ANURA	RHACOPHORIDAE	Gracixalus	FALSE	TRUE	FALSE
Buergeria robusta	0.080409418	not threatened	not threatened	LC	ANIMALIA	CHORDATA	AMPHIBIA	ANURA	RHACOPHORIDAE	Buergeria	FALSE	TRUE	TRUE
Nyctixalus margaritifer	0.652379122	threatened	not threatened	LC	ANIMALIA	CHORDATA	AMPHIBIA	ANURA	RHACOPHORIDAE	Nyctixalus	FALSE	TRUE	FALSE
Rhacophorus barisani	0.236066697	not threatened	not threatened	LC	ANIMALIA	CHORDATA	AMPHIBIA	ANURA	RHACOPHORIDAE	Rhacophorus	FALSE	TRUE	TRUE
Rhacophorus robertingeri	0.250553374	not threatened	not threatened	LC	ANIMALIA	CHORDATA	AMPHIBIA	ANURA	RHACOPHORIDAE	Rhacophorus	FALSE	TRUE	TRUE
Pseudophilautus mittermeieri	0.941967273	threatened	threatened	VU	ANIMALIA	CHORDATA	AMPHIBIA	ANURA	RHACOPHORIDAE	Pseudophilautus	FALSE	TRUE	FALSE
Philautus acutirostris	0.21667885	not threatened	not threatened	LC	ANIMALIA	CHORDATA	AMPHIBIA	ANURA	RHACOPHORIDAE	Philautus	FALSE	TRUE	FALSE
Raorchestes coonoorensis	0.937197024	threatened	not threatened	LC	ANIMALIA	CHORDATA	AMPHIBIA	ANURA	RHACOPHORIDAE	Raorchestes	FALSE	TRUE	FALSE
Zhangixalus chenfui	0.253919174	not threatened	not threatened	LC	ANIMALIA	CHORDATA	AMPHIBIA	ANURA	RHACOPHORIDAE	Zhangixalus	FALSE	TRUE	TRUE
Chiromantis petersii	0.014187983	not threatened	not threatened	LC	ANIMALIA	CHORDATA	AMPHIBIA	ANURA	RHACOPHORIDAE	Chiromantis	FALSE	TRUE	TRUE
Pseudophilautus kani	0.772168967	threatened	not threatened	LC	ANIMALIA	CHORDATA	AMPHIBIA	ANURA	RHACOPHORIDAE	Pseudophilautus	FALSE	TRUE	FALSE
Philautus refugii	0.45471984	threatened	threatened	VU	ANIMALIA	CHORDATA	AMPHIBIA	ANURA	RHACOPHORIDAE	Philautus	FALSE	TRUE	FALSE
Pseudophilautus stuarti	0.938562923	threatened	threatened	CR	ANIMALIA	CHORDATA	AMPHIBIA	ANURA	RHACOPHORIDAE	Pseudophilautus	FALSE	TRUE	FALSE
Pseudophilautus singu	0.921247049	threatened	threatened	EN	ANIMALIA	CHORDATA	AMPHIBIA	ANURA	RHACOPHORIDAE	Pseudophilautus	FALSE	TRUE	FALSE
Philautus kerangae	0.123945477	not threatened	threatened	VU	ANIMALIA	CHORDATA	AMPHIBIA	ANURA	RHACOPHORIDAE	Philautus	FALSE	TRUE	TRUE
Rhacophorus fasciatus	0.149273259	not threatened	not threatened	LC	ANIMALIA	CHORDATA	AMPHIBIA	ANURA	RHACOPHORIDAE	Rhacophorus	FALSE	TRUE	TRUE
Liuixalus hainanus	0.910853046	threatened	threatened	VU	ANIMALIA	CHORDATA	AMPHIBIA	ANURA	RHACOPHORIDAE	Liuixalus	FALSE	TRUE	TRUE
Philautus nephophilus	0.161672818	not threatened	not threatened	LC	ANIMALIA	CHORDATA	AMPHIBIA	ANURA	RHACOPHORIDAE	Philautus	FALSE	TRUE	FALSE
Philautus disgregus	0.515720775	threatened	not threatened	NT	ANIMALIA	CHORDATA	AMPHIBIA	ANURA	RHACOPHORIDAE	Philautus	FALSE	TRUE	FALSE
Taruga fastigo	0.930936615	threatened	threatened	EN	ANIMALIA	CHORDATA	AMPHIBIA	ANURA	RHACOPHORIDAE	Taruga	FALSE	TRUE	TRUE
Rhacophorus edentulus	0.012536699	not threatened	not threatened	LC	ANIMALIA	CHORDATA	AMPHIBIA	ANURA	RHACOPHORIDAE	Rhacophorus	FALSE	TRUE	TRUE
Raorchestes kaikatti	0.819608778	threatened	threatened	CR	ANIMALIA	CHORDATA	AMPHIBIA	ANURA	RHACOPHORIDAE	Raorchestes	FALSE	TRUE	FALSE
Gracixalus carinensis	0.045206421	not threatened	not threatened	LC	ANIMALIA	CHORDATA	AMPHIBIA	ANURA	RHACOPHORIDAE	Gracixalus	FALSE	TRUE	TRUE
Rhacophorus catamitus	0.046547568	not threatened	not threatened	LC	ANIMALIA	CHORDATA	AMPHIBIA	ANURA	RHACOPHORIDAE	Rhacophorus	FALSE	TRUE	TRUE
Rhacophorus exechopygus	0.057308081	not threatened	not threatened	LC	ANIMALIA	CHORDATA	AMPHIBIA	ANURA	RHACOPHORIDAE	Rhacophorus	FALSE	TRUE	TRUE
Raorchestes chromasynchysi	0.758250223	threatened	threatened	VU	ANIMALIA	CHORDATA	AMPHIBIA	ANURA	RHACOPHORIDAE	Raorchestes	FALSE	TRUE	FALSE
Chirixalus samkosensis	0.768986039	threatened	threatened	VU	ANIMALIA	CHORDATA	AMPHIBIA	ANURA	RHACOPHORIDAE	Chirixalus	FALSE	TRUE	TRUE
Nasutixalus yingjiangensis	0.85410889	threatened	threatened	EN	ANIMALIA	CHORDATA	AMPHIBIA	ANURA	RHACOPHORIDAE	Nasutixalus	FALSE	TRUE	FALSE
Pseudophilautus schneideri	0.904692482	threatened	threatened	VU	ANIMALIA	CHORDATA	AMPHIBIA	ANURA	RHACOPHORIDAE	Pseudophilautus	FALSE	TRUE	FALSE
Pseudophilautus ocularis	0.927349525	threatened	threatened	CR	ANIMALIA	CHORDATA	AMPHIBIA	ANURA	RHACOPHORIDAE	Pseudophilautus	FALSE	TRUE	FALSE
Philautus erythrophthalmus	0.293674045	not threatened	threatened	EN	ANIMALIA	CHORDATA	AMPHIBIA	ANURA	RHACOPHORIDAE	Philautus	FALSE	TRUE	FALSE
Pseudophilautus fergusonianus	0.348911168	threatened	not threatened	LC	ANIMALIA	CHORDATA	AMPHIBIA	ANURA	RHACOPHORIDAE	Pseudophilautus	FALSE	TRUE	TRUE
Rhacophorus calcaneus	0.90464073	threatened	threatened	EN	ANIMALIA	CHORDATA	AMPHIBIA	ANURA	RHACOPHORIDAE	Rhacophorus	FALSE	TRUE	TRUE
Philautus longicrus	0.474161694	threatened	threatened	VU	ANIMALIA	CHORDATA	AMPHIBIA	ANURA	RHACOPHORIDAE	Philautus	FALSE	TRUE	FALSE
Raorchestes marki	0.84495218	threatened	threatened	CR	ANIMALIA	CHORDATA	AMPHIBIA	ANURA	RHACOPHORIDAE	Raorchestes	FALSE	TRUE	FALSE
Chirixalus trilaksonoi	0.678586972	threatened	threatened	EN	ANIMALIA	CHORDATA	AMPHIBIA	ANURA	RHACOPHORIDAE	Chirixalus	FALSE	TRUE	FALSE
Rhacophorus margaritifer	0.249210165	not threatened	not threatened	LC	ANIMALIA	CHORDATA	AMPHIBIA	ANURA	RHACOPHORIDAE	Rhacophorus	FALSE	TRUE	TRUE
Rhacophorus belalongensis	0.122220307	not threatened	not threatened	LC	ANIMALIA	CHORDATA	AMPHIBIA	ANURA	RHACOPHORIDAE	Rhacophorus	FALSE	TRUE	TRUE
Choerophryne proboscidea	0.012136907	not threatened	not threatened	LC	ANIMALIA	CHORDATA	AMPHIBIA	ANURA	MICROHYLIDAE	Choerophryne	FALSE	TRUE	FALSE
Mantophryne insignis	0.758784013	threatened	threatened	VU	ANIMALIA	CHORDATA	AMPHIBIA	ANURA	MICROHYLIDAE	Mantophryne	FALSE	TRUE	FALSE
Copiula annanoreenae	0.069575973	not threatened	not threatened	LC	ANIMALIA	CHORDATA	AMPHIBIA	ANURA	MICROHYLIDAE	Copiula	FALSE	TRUE	FALSE
Barygenys parvula	0.431002873	threatened	not threatened	NT	ANIMALIA	CHORDATA	AMPHIBIA	ANURA	MICROHYLIDAE	Barygenys	FALSE	TRUE	FALSE
Rhombophryne ornata	0.924143789	threatened	threatened	EN	ANIMALIA	CHORDATA	AMPHIBIA	ANURA	MICROHYLIDAE	Rhombophryne	FALSE	TRUE	FALSE
Kaloula picta	0.014169063	not threatened	not threatened	LC	ANIMALIA	CHORDATA	AMPHIBIA	ANURA	MICROHYLIDAE	Kaloula	FALSE	TRUE	TRUE
Stumpffia roseifemoralis	0.938628878	threatened	threatened	EN	ANIMALIA	CHORDATA	AMPHIBIA	ANURA	MICROHYLIDAE	Stumpffia	FALSE	TRUE	FALSE
Oreophryne insulana	0.405508407	threatened	threatened	VU	ANIMALIA	CHORDATA	AMPHIBIA	ANURA	MICROHYLIDAE	Oreophryne	FALSE	TRUE	FALSE
Rhombophryne mangabensis	0.792295876	threatened	threatened	VU	ANIMALIA	CHORDATA	AMPHIBIA	ANURA	MICROHYLIDAE	Rhombophryne	FALSE	TRUE	TRUE
Choerophryne laurini	0.246895161	not threatened	not threatened	LC	ANIMALIA	CHORDATA	AMPHIBIA	ANURA	MICROHYLIDAE	Choerophryne	FALSE	TRUE	FALSE
Austrochaperina hooglandi	0.187312199	not threatened	not threatened	LC	ANIMALIA	CHORDATA	AMPHIBIA	ANURA	MICROHYLIDAE	Austrochaperina	FALSE	TRUE	FALSE
Microhyla superciliaris	0.023923827	not threatened	not threatened	LC	ANIMALIA	CHORDATA	AMPHIBIA	ANURA	MICROHYLIDAE	Microhyla	FALSE	TRUE	TRUE
Anodonthyla moramora	0.932350783	threatened	threatened	EN	ANIMALIA	CHORDATA	AMPHIBIA	ANURA	MICROHYLIDAE	Anodonthyla	FALSE	TRUE	FALSE
Kalophrynus punctatus	0.274391041	not threatened	not threatened	LC	ANIMALIA	CHORDATA	AMPHIBIA	ANURA	MICROHYLIDAE	Kalophrynus	FALSE	TRUE	TRUE
Metaphrynella pollicaris	0.03667971	not threatened	not threatened	LC	ANIMALIA	CHORDATA	AMPHIBIA	ANURA	MICROHYLIDAE	Metaphrynella	FALSE	TRUE	FALSE
Dyscophus insularis	0.032540996	not threatened	not threatened	LC	ANIMALIA	CHORDATA	AMPHIBIA	ANURA	MICROHYLIDAE	Dyscophus	FALSE	TRUE	TRUE
Cophyla tuberifera	0.014098096	not threatened	not threatened	LC	ANIMALIA	CHORDATA	AMPHIBIA	ANURA	MICROHYLIDAE	Cophyla	FALSE	TRUE	FALSE
Xenorhina oxycephala	0.009103351	not threatened	not threatened	LC	ANIMALIA	CHORDATA	AMPHIBIA	ANURA	MICROHYLIDAE	Xenorhina	FALSE	TRUE	FALSE
Scaphiophryne gottlebei	0.731252513	threatened	threatened	EN	ANIMALIA	CHORDATA	AMPHIBIA	ANURA	MICROHYLIDAE	Scaphiophryne	FALSE	TRUE	TRUE
Cophixalus parkeri	0.067173687	not threatened	not threatened	LC	ANIMALIA	CHORDATA	AMPHIBIA	ANURA	MICROHYLIDAE	Cophixalus	FALSE	TRUE	FALSE
Cophixalus linnaeus	0.267427871	not threatened	not threatened	LC	ANIMALIA	CHORDATA	AMPHIBIA	ANURA	MICROHYLIDAE	Cophixalus	FALSE	TRUE	FALSE
Choerophryne microps	0.22891385	not threatened	not threatened	LC	ANIMALIA	CHORDATA	AMPHIBIA	ANURA	MICROHYLIDAE	Choerophryne	FALSE	TRUE	FALSE
Choerophryne multisyllaba	0.061946242	not threatened	not threatened	LC	ANIMALIA	CHORDATA	AMPHIBIA	ANURA	MICROHYLIDAE	Choerophryne	FALSE	TRUE	FALSE
Choerophryne darlingtoni	0.175935947	not threatened	not threatened	LC	ANIMALIA	CHORDATA	AMPHIBIA	ANURA	MICROHYLIDAE	Choerophryne	FALSE	TRUE	FALSE
Cophixalus viridis	0.091691795	not threatened	not threatened	LC	ANIMALIA	CHORDATA	AMPHIBIA	ANURA	MICROHYLIDAE	Cophixalus	FALSE	TRUE	FALSE
Scaphiophryne calcarata	0.608690685	threatened	not threatened	LC	ANIMALIA	CHORDATA	AMPHIBIA	ANURA	MICROHYLIDAE	Scaphiophryne	FALSE	TRUE	TRUE
Microhyla zeylanica	0.949145151	threatened	threatened	EN	ANIMALIA	CHORDATA	AMPHIBIA	ANURA	MICROHYLIDAE	Microhyla	FALSE	TRUE	TRUE
Scaphiophryne spinosa	0.016186372	not threatened	not threatened	LC	ANIMALIA	CHORDATA	AMPHIBIA	ANURA	MICROHYLIDAE	Scaphiophryne	FALSE	TRUE	TRUE
Paradoxophyla palmata	0.025851811	not threatened	not threatened	LC	ANIMALIA	CHORDATA	AMPHIBIA	ANURA	MICROHYLIDAE	Paradoxophyla	FALSE	TRUE	TRUE
Phrynomantis somalicus	0.075684908	not threatened	not threatened	LC	ANIMALIA	CHORDATA	AMPHIBIA	ANURA	MICROHYLIDAE	Phrynomantis	FALSE	TRUE	TRUE
Oreophryne minuta	0.206307352	not threatened	not threatened	LC	ANIMALIA	CHORDATA	AMPHIBIA	ANURA	MICROHYLIDAE	Oreophryne	FALSE	TRUE	FALSE
Otophryne robusta	0.015834931	not threatened	not threatened	LC	ANIMALIA	CHORDATA	AMPHIBIA	ANURA	MICROHYLIDAE	Otophryne	FALSE	TRUE	TRUE
Cophixalus misimae	0.336053027	threatened	threatened	CR	ANIMALIA	CHORDATA	AMPHIBIA	ANURA	MICROHYLIDAE	Cophixalus	FALSE	TRUE	FALSE
Cophyla berara	0.72645522	threatened	threatened	EN	ANIMALIA	CHORDATA	AMPHIBIA	ANURA	MICROHYLIDAE	Cophyla	FALSE	TRUE	FALSE
Choerophryne gracilirostris	0.06297205	not threatened	not threatened	LC	ANIMALIA	CHORDATA	AMPHIBIA	ANURA	MICROHYLIDAE	Choerophryne	FALSE	TRUE	FALSE
Oreophryne oviprotector	0.036410573	not threatened	not threatened	LC	ANIMALIA	CHORDATA	AMPHIBIA	ANURA	MICROHYLIDAE	Oreophryne	FALSE	TRUE	FALSE
Microhyla annectens	0.511440802	threatened	threatened	VU	ANIMALIA	CHORDATA	AMPHIBIA	ANURA	MICROHYLIDAE	Microhyla	FALSE	TRUE	TRUE
Oreophryne albopunctata	0.171885848	not threatened	not threatened	LC	ANIMALIA	CHORDATA	AMPHIBIA	ANURA	MICROHYLIDAE	Oreophryne	FALSE	TRUE	FALSE
Hylophorbus nigrinus	0.377184886	threatened	not threatened	LC	ANIMALIA	CHORDATA	AMPHIBIA	ANURA	MICROHYLIDAE	Hylophorbus	FALSE	TRUE	FALSE
Sphenophryne magnitympanum	0.168381247	not threatened	not threatened	LC	ANIMALIA	CHORDATA	AMPHIBIA	ANURA	MICROHYLIDAE	Sphenophryne	FALSE	TRUE	FALSE
Callulops omnistriatus	0.066378854	not threatened	not threatened	LC	ANIMALIA	CHORDATA	AMPHIBIA	ANURA	MICROHYLIDAE	Callulops	FALSE	TRUE	FALSE
Sphenophryne cornuta	0.00826386	not threatened	not threatened	LC	ANIMALIA	CHORDATA	AMPHIBIA	ANURA	MICROHYLIDAE	Sphenophryne	FALSE	TRUE	FALSE
Cophixalus nexipus	0.583434064	threatened	not threatened	LC	ANIMALIA	CHORDATA	AMPHIBIA	ANURA	MICROHYLIDAE	Cophixalus	FALSE	TRUE	TRUE
Rhombophryne savaka	0.937660271	threatened	threatened	EN	ANIMALIA	CHORDATA	AMPHIBIA	ANURA	MICROHYLIDAE	Rhombophryne	FALSE	TRUE	FALSE
Scaphiophryne matsoko	0.354520345	threatened	not threatened	NT	ANIMALIA	CHORDATA	AMPHIBIA	ANURA	MICROHYLIDAE	Scaphiophryne	FALSE	TRUE	FALSE
Copiula pipiens	0.013130629	not threatened	not threatened	LC	ANIMALIA	CHORDATA	AMPHIBIA	ANURA	MICROHYLIDAE	Copiula	FALSE	TRUE	FALSE
Oreophryne curator	0.089063043	not threatened	not threatened	LC	ANIMALIA	CHORDATA	AMPHIBIA	ANURA	MICROHYLIDAE	Oreophryne	FALSE	TRUE	FALSE
Oreophryne albomaculata	0.07690765	not threatened	not threatened	LC	ANIMALIA	CHORDATA	AMPHIBIA	ANURA	MICROHYLIDAE	Oreophryne	FALSE	TRUE	FALSE
Barygenys nana	0.121336676	not threatened	not threatened	LC	ANIMALIA	CHORDATA	AMPHIBIA	ANURA	MICROHYLIDAE	Barygenys	FALSE	TRUE	FALSE
Cophyla grandis	0.015273242	not threatened	not threatened	LC	ANIMALIA	CHORDATA	AMPHIBIA	ANURA	MICROHYLIDAE	Cophyla	FALSE	TRUE	FALSE
Anodonthyla rouxae	0.932233372	threatened	threatened	EN	ANIMALIA	CHORDATA	AMPHIBIA	ANURA	MICROHYLIDAE	Anodonthyla	FALSE	TRUE	TRUE
Callulops robustus	0.32182456	not threatened	not threatened	LC	ANIMALIA	CHORDATA	AMPHIBIA	ANURA	MICROHYLIDAE	Callulops	FALSE	TRUE	FALSE
Oreophryne idenburgensis	0.71035825	threatened	not threatened	LC	ANIMALIA	CHORDATA	AMPHIBIA	ANURA	MICROHYLIDAE	Oreophryne	FALSE	TRUE	FALSE
Choerophryne epirrhina	0.144357066	not threatened	not threatened	LC	ANIMALIA	CHORDATA	AMPHIBIA	ANURA	MICROHYLIDAE	Choerophryne	FALSE	TRUE	FALSE
Oreophryne ezra	0.431916456	threatened	threatened	CR	ANIMALIA	CHORDATA	AMPHIBIA	ANURA	MICROHYLIDAE	Oreophryne	FALSE	TRUE	FALSE
Sphenophryne schlaginhaufeni	0.007912522	not threatened	not threatened	LC	ANIMALIA	CHORDATA	AMPHIBIA	ANURA	MICROHYLIDAE	Sphenophryne	FALSE	TRUE	FALSE
Microhyla okinavensis	0.270808224	not threatened	not threatened	LC	ANIMALIA	CHORDATA	AMPHIBIA	ANURA	MICROHYLIDAE	Microhyla	FALSE	TRUE	TRUE
Choerophryne pandanicola	0.140993162	not threatened	not threatened	LC	ANIMALIA	CHORDATA	AMPHIBIA	ANURA	MICROHYLIDAE	Choerophryne	FALSE	TRUE	FALSE
Hypopachus pictiventris	0.083096567	not threatened	not threatened	LC	ANIMALIA	CHORDATA	AMPHIBIA	ANURA	MICROHYLIDAE	Hypopachus	FALSE	TRUE	TRUE
Oreophryne inornata	0.177292415	not threatened	not threatened	LC	ANIMALIA	CHORDATA	AMPHIBIA	ANURA	MICROHYLIDAE	Oreophryne	FALSE	TRUE	FALSE
Oreophryne graminis	0.058912496	not threatened	not threatened	LC	ANIMALIA	CHORDATA	AMPHIBIA	ANURA	MICROHYLIDAE	Oreophryne	FALSE	TRUE	FALSE
Hylophorbus tetraphonus	0.185849665	not threatened	not threatened	LC	ANIMALIA	CHORDATA	AMPHIBIA	ANURA	MICROHYLIDAE	Hylophorbus	FALSE	TRUE	FALSE
Cophixalus wempi	0.228171853	not threatened	not threatened	LC	ANIMALIA	CHORDATA	AMPHIBIA	ANURA	MICROHYLIDAE	Cophixalus	FALSE	TRUE	FALSE
Austrochaperina novaebritanniae	0.166817098	not threatened	threatened	VU	ANIMALIA	CHORDATA	AMPHIBIA	ANURA	MICROHYLIDAE	Austrochaperina	FALSE	TRUE	FALSE
Asterophrys leucopus	0.032096539	not threatened	not threatened	LC	ANIMALIA	CHORDATA	AMPHIBIA	ANURA	MICROHYLIDAE	Asterophrys	FALSE	TRUE	FALSE
Choerophryne alpestris	0.092179451	not threatened	threatened	VU	ANIMALIA	CHORDATA	AMPHIBIA	ANURA	MICROHYLIDAE	Choerophryne	FALSE	TRUE	FALSE
Cophixalus pipilans	0.072607754	not threatened	not threatened	LC	ANIMALIA	CHORDATA	AMPHIBIA	ANURA	MICROHYLIDAE	Cophixalus	FALSE	TRUE	FALSE
Chiasmocleis devriesi	0.06846913	not threatened	not threatened	LC	ANIMALIA	CHORDATA	AMPHIBIA	ANURA	MICROHYLIDAE	Chiasmocleis	FALSE	TRUE	FALSE
Microhyla petrigena	0.016635442	not threatened	not threatened	LC	ANIMALIA	CHORDATA	AMPHIBIA	ANURA	MICROHYLIDAE	Microhyla	FALSE	TRUE	TRUE
Choerophryne fafniri	0.072298456	not threatened	not threatened	LC	ANIMALIA	CHORDATA	AMPHIBIA	ANURA	MICROHYLIDAE	Choerophryne	FALSE	TRUE	FALSE
Anodonthyla nigrigularis	0.940184345	threatened	threatened	EN	ANIMALIA	CHORDATA	AMPHIBIA	ANURA	MICROHYLIDAE	Anodonthyla	FALSE	TRUE	FALSE
Plethodontohyla ocellata	0.017114004	not threatened	not threatened	LC	ANIMALIA	CHORDATA	AMPHIBIA	ANURA	MICROHYLIDAE	Plethodontohyla	FALSE	TRUE	FALSE
Copiula fistulans	0.054804873	not threatened	not threatened	LC	ANIMALIA	CHORDATA	AMPHIBIA	ANURA	MICROHYLIDAE	Copiula	FALSE	TRUE	FALSE
Paedophryne swiftorum	0.190379484	not threatened	not threatened	LC	ANIMALIA	CHORDATA	AMPHIBIA	ANURA	MICROHYLIDAE	Paedophryne	FALSE	TRUE	FALSE
Microhyla annamensis	0.810316822	threatened	threatened	VU	ANIMALIA	CHORDATA	AMPHIBIA	ANURA	MICROHYLIDAE	Microhyla	FALSE	TRUE	TRUE
Austrochaperina laurae	0.07293516	not threatened	not threatened	LC	ANIMALIA	CHORDATA	AMPHIBIA	ANURA	MICROHYLIDAE	Austrochaperina	FALSE	TRUE	FALSE
Cophyla puellarum	0.803375005	threatened	threatened	CR	ANIMALIA	CHORDATA	AMPHIBIA	ANURA	MICROHYLIDAE	Cophyla	FALSE	TRUE	FALSE
Barygenys maculata	0.222829766	not threatened	not threatened	LC	ANIMALIA	CHORDATA	AMPHIBIA	ANURA	MICROHYLIDAE	Barygenys	FALSE	TRUE	FALSE
Cophixalus albolineatus	0.119490605	not threatened	not threatened	LC	ANIMALIA	CHORDATA	AMPHIBIA	ANURA	MICROHYLIDAE	Cophixalus	FALSE	TRUE	TRUE
Oreophryne brunnea	0.141219503	not threatened	not threatened	LC	ANIMALIA	CHORDATA	AMPHIBIA	ANURA	MICROHYLIDAE	Oreophryne	FALSE	TRUE	FALSE
Microhyla perparva	0.145314044	not threatened	not threatened	LC	ANIMALIA	CHORDATA	AMPHIBIA	ANURA	MICROHYLIDAE	Microhyla	FALSE	TRUE	TRUE
Plethodontohyla tuberata	0.246343604	not threatened	not threatened	NT	ANIMALIA	CHORDATA	AMPHIBIA	ANURA	MICROHYLIDAE	Plethodontohyla	FALSE	TRUE	FALSE
Anodonthyla theoi	0.927555781	threatened	threatened	CR	ANIMALIA	CHORDATA	AMPHIBIA	ANURA	MICROHYLIDAE	Anodonthyla	FALSE	TRUE	TRUE
Copiula tyleri	0.013514543	not threatened	not threatened	LC	ANIMALIA	CHORDATA	AMPHIBIA	ANURA	MICROHYLIDAE	Copiula	FALSE	TRUE	FALSE
Microhyla mixtura	0.154584853	not threatened	not threatened	LC	ANIMALIA	CHORDATA	AMPHIBIA	ANURA	MICROHYLIDAE	Microhyla	FALSE	TRUE	TRUE
Parhoplophryne usambarica	0.92532867	threatened	threatened	CR	ANIMALIA	CHORDATA	AMPHIBIA	ANURA	MICROHYLIDAE	Parhoplophryne	FALSE	TRUE	FALSE
Cophixalus verecundus	0.189113717	not threatened	not threatened	LC	ANIMALIA	CHORDATA	AMPHIBIA	ANURA	MICROHYLIDAE	Cophixalus	FALSE	TRUE	FALSE
Oreophryne zimmeri	0.840553728	threatened	threatened	EN	ANIMALIA	CHORDATA	AMPHIBIA	ANURA	MICROHYLIDAE	Oreophryne	FALSE	TRUE	FALSE
Rhombophryne tany	0.927182024	threatened	threatened	EN	ANIMALIA	CHORDATA	AMPHIBIA	ANURA	MICROHYLIDAE	Rhombophryne	FALSE	TRUE	FALSE
Microhyla mihintalei	0.015332776	not threatened	not threatened	LC	ANIMALIA	CHORDATA	AMPHIBIA	ANURA	MICROHYLIDAE	Microhyla	FALSE	TRUE	TRUE
Copiula lennarti	0.052218895	not threatened	not threatened	LC	ANIMALIA	CHORDATA	AMPHIBIA	ANURA	MICROHYLIDAE	Copiula	FALSE	TRUE	FALSE
Anodonthyla hutchisoni	0.853377846	threatened	threatened	EN	ANIMALIA	CHORDATA	AMPHIBIA	ANURA	MICROHYLIDAE	Anodonthyla	FALSE	TRUE	TRUE
Ctenophryne aterrima	0.012780484	not threatened	not threatened	LC	ANIMALIA	CHORDATA	AMPHIBIA	ANURA	MICROHYLIDAE	Ctenophryne	FALSE	TRUE	TRUE
Paedophryne dekot	0.220964484	not threatened	not threatened	LC	ANIMALIA	CHORDATA	AMPHIBIA	ANURA	MICROHYLIDAE	Paedophryne	FALSE	TRUE	FALSE
Cophyla occultans	0.732139736	threatened	threatened	VU	ANIMALIA	CHORDATA	AMPHIBIA	ANURA	MICROHYLIDAE	Cophyla	FALSE	TRUE	FALSE
Plethodontohyla bipunctata	0.024010589	not threatened	not threatened	LC	ANIMALIA	CHORDATA	AMPHIBIA	ANURA	MICROHYLIDAE	Plethodontohyla	FALSE	TRUE	FALSE
Choerophryne longirostris	0.210097926	not threatened	not threatened	NT	ANIMALIA	CHORDATA	AMPHIBIA	ANURA	MICROHYLIDAE	Choerophryne	FALSE	TRUE	FALSE
Cochranella resplendens	0.012564618	not threatened	not threatened	LC	ANIMALIA	CHORDATA	AMPHIBIA	ANURA	CENTROLENIDAE	Cochranella	FALSE	TRUE	TRUE
Centrolene pipilata	0.7847989	threatened	threatened	CR	ANIMALIA	CHORDATA	AMPHIBIA	ANURA	CENTROLENIDAE	Centrolene	FALSE	TRUE	TRUE
Celsiella vozmedianoi	0.93067415	threatened	threatened	EN	ANIMALIA	CHORDATA	AMPHIBIA	ANURA	CENTROLENIDAE	Celsiella	FALSE	TRUE	TRUE
Nymphargus luminosus	0.877527326	threatened	threatened	EN	ANIMALIA	CHORDATA	AMPHIBIA	ANURA	CENTROLENIDAE	Nymphargus	FALSE	TRUE	TRUE
Hyalinobatrachium pellucidum	0.733035814	threatened	not threatened	NT	ANIMALIA	CHORDATA	AMPHIBIA	ANURA	CENTROLENIDAE	Hyalinobatrachium	FALSE	TRUE	TRUE
Chimerella mariaelenae	0.023826087	not threatened	not threatened	LC	ANIMALIA	CHORDATA	AMPHIBIA	ANURA	CENTROLENIDAE	Chimerella	FALSE	TRUE	TRUE
Hyalinobatrachium fleischmanni	0.007415677	not threatened	not threatened	LC	ANIMALIA	CHORDATA	AMPHIBIA	ANURA	CENTROLENIDAE	Hyalinobatrachium	FALSE	TRUE	TRUE
Vitreorana gorzulae	0.018927824	not threatened	not threatened	LC	ANIMALIA	CHORDATA	AMPHIBIA	ANURA	CENTROLENIDAE	Vitreorana	FALSE	TRUE	TRUE
Nymphargus armatus	0.940033229	threatened	threatened	CR	ANIMALIA	CHORDATA	AMPHIBIA	ANURA	CENTROLENIDAE	Nymphargus	FALSE	TRUE	TRUE
Espadarana prosoblepon	0.008500446	not threatened	not threatened	LC	ANIMALIA	CHORDATA	AMPHIBIA	ANURA	CENTROLENIDAE	Espadarana	FALSE	TRUE	TRUE
Centrolene sabini	0.584785444	threatened	threatened	VU	ANIMALIA	CHORDATA	AMPHIBIA	ANURA	CENTROLENIDAE	Centrolene	FALSE	TRUE	TRUE
Nymphargus posadae	0.024358171	not threatened	not threatened	LC	ANIMALIA	CHORDATA	AMPHIBIA	ANURA	CENTROLENIDAE	Nymphargus	FALSE	TRUE	TRUE
Celsiella revocata	0.781394309	threatened	threatened	VU	ANIMALIA	CHORDATA	AMPHIBIA	ANURA	CENTROLENIDAE	Celsiella	FALSE	TRUE	TRUE
Nymphargus pluvialis	0.796358716	threatened	threatened	EN	ANIMALIA	CHORDATA	AMPHIBIA	ANURA	CENTROLENIDAE	Nymphargus	FALSE	TRUE	TRUE
Centrolene huilense	0.765861523	threatened	threatened	EN	ANIMALIA	CHORDATA	AMPHIBIA	ANURA	CENTROLENIDAE	Centrolene	FALSE	TRUE	TRUE
Centrolene hybrida	0.188174348	not threatened	not threatened	LC	ANIMALIA	CHORDATA	AMPHIBIA	ANURA	CENTROLENIDAE	Centrolene	FALSE	TRUE	TRUE
Vitreorana helenae	0.193598807	not threatened	threatened	VU	ANIMALIA	CHORDATA	AMPHIBIA	ANURA	CENTROLENIDAE	Vitreorana	FALSE	TRUE	TRUE
Hyalinobatrachium anachoretus	0.879342834	threatened	threatened	EN	ANIMALIA	CHORDATA	AMPHIBIA	ANURA	CENTROLENIDAE	Hyalinobatrachium	FALSE	TRUE	TRUE
Nymphargus griffithsi	0.028073305	not threatened	not threatened	LC	ANIMALIA	CHORDATA	AMPHIBIA	ANURA	CENTROLENIDAE	Nymphargus	FALSE	TRUE	TRUE
Hyalinobatrachium tricolor	0.085201284	not threatened	not threatened	LC	ANIMALIA	CHORDATA	AMPHIBIA	ANURA	CENTROLENIDAE	Hyalinobatrachium	FALSE	TRUE	TRUE
Centrolene daidalea	0.551784367	threatened	not threatened	LC	ANIMALIA	CHORDATA	AMPHIBIA	ANURA	CENTROLENIDAE	Centrolene	FALSE	TRUE	TRUE
Hyalinobatrachium valerioi	0.040870518	not threatened	not threatened	LC	ANIMALIA	CHORDATA	AMPHIBIA	ANURA	CENTROLENIDAE	Hyalinobatrachium	FALSE	TRUE	TRUE
Centrolene ballux	0.825628102	threatened	threatened	EN	ANIMALIA	CHORDATA	AMPHIBIA	ANURA	CENTROLENIDAE	Centrolene	FALSE	TRUE	TRUE
Hyalinobatrachium aureoguttatum	0.014464406	not threatened	not threatened	LC	ANIMALIA	CHORDATA	AMPHIBIA	ANURA	CENTROLENIDAE	Hyalinobatrachium	FALSE	TRUE	TRUE
Sachatamia orejuela	0.169561093	not threatened	not threatened	LC	ANIMALIA	CHORDATA	AMPHIBIA	ANURA	CENTROLENIDAE	Sachatamia	FALSE	TRUE	TRUE
Centrolene hesperium	0.914788623	threatened	threatened	EN	ANIMALIA	CHORDATA	AMPHIBIA	ANURA	CENTROLENIDAE	Centrolene	FALSE	TRUE	TRUE
Pseudacris streckeri	0.010105913	not threatened	not threatened	LC	ANIMALIA	CHORDATA	AMPHIBIA	ANURA	HYLIDAE	Pseudacris	FALSE	TRUE	TRUE
Ecnomiohyla fimbrimembra	0.747268655	threatened	threatened	VU	ANIMALIA	CHORDATA	AMPHIBIA	ANURA	HYLIDAE	Ecnomiohyla	FALSE	TRUE	FALSE
Hyloscirtus torrenticola	0.322077621	not threatened	threatened	VU	ANIMALIA	CHORDATA	AMPHIBIA	ANURA	HYLIDAE	Hyloscirtus	FALSE	TRUE	TRUE
Myersiohyla inparquesi	0.415660767	threatened	not threatened	NT	ANIMALIA	CHORDATA	AMPHIBIA	ANURA	HYLIDAE	Myersiohyla	FALSE	TRUE	TRUE
Scinax boulengeri	0.126210182	not threatened	not threatened	LC	ANIMALIA	CHORDATA	AMPHIBIA	ANURA	HYLIDAE	Scinax	FALSE	TRUE	TRUE
Pseudacris maculata	0.007611577	not threatened	not threatened	LC	ANIMALIA	CHORDATA	AMPHIBIA	ANURA	HYLIDAE	Pseudacris	FALSE	TRUE	TRUE
Dryophytes versicolor	0.022573402	not threatened	not threatened	LC	ANIMALIA	CHORDATA	AMPHIBIA	ANURA	HYLIDAE	Dryophytes	FALSE	TRUE	TRUE
Bromeliohyla dendroscarta	0.841499654	threatened	threatened	EN	ANIMALIA	CHORDATA	AMPHIBIA	ANURA	HYLIDAE	Bromeliohyla	FALSE	TRUE	FALSE
Osteopilus pulchrilineatus	0.213443114	not threatened	threatened	VU	ANIMALIA	CHORDATA	AMPHIBIA	ANURA	HYLIDAE	Osteopilus	FALSE	TRUE	TRUE
Exerodonta sumichrasti	0.045186052	not threatened	not threatened	LC	ANIMALIA	CHORDATA	AMPHIBIA	ANURA	HYLIDAE	Exerodonta	FALSE	TRUE	TRUE
Hyloscirtus caucanus	0.872095336	threatened	threatened	EN	ANIMALIA	CHORDATA	AMPHIBIA	ANURA	HYLIDAE	Hyloscirtus	FALSE	TRUE	TRUE
Ptychohyla hypomykter	0.215652266	not threatened	threatened	VU	ANIMALIA	CHORDATA	AMPHIBIA	ANURA	HYLIDAE	Ptychohyla	FALSE	TRUE	TRUE
Dendropsophus subocularis	0.017039102	not threatened	not threatened	LC	ANIMALIA	CHORDATA	AMPHIBIA	ANURA	HYLIDAE	Dendropsophus	FALSE	TRUE	TRUE
Scinax altae	0.146593732	not threatened	not threatened	LC	ANIMALIA	CHORDATA	AMPHIBIA	ANURA	HYLIDAE	Scinax	FALSE	TRUE	TRUE
Myersiohyla aromatica	0.561557795	threatened	threatened	VU	ANIMALIA	CHORDATA	AMPHIBIA	ANURA	HYLIDAE	Myersiohyla	FALSE	TRUE	TRUE
Osteocephalus yasuni	0.011885751	not threatened	not threatened	LC	ANIMALIA	CHORDATA	AMPHIBIA	ANURA	HYLIDAE	Osteocephalus	FALSE	TRUE	TRUE
Atlantihyla panchoi	0.921368847	threatened	threatened	CR	ANIMALIA	CHORDATA	AMPHIBIA	ANURA	HYLIDAE	Atlantihyla	FALSE	TRUE	TRUE
Charadrahyla taeniopus	0.65618533	threatened	threatened	VU	ANIMALIA	CHORDATA	AMPHIBIA	ANURA	HYLIDAE	Charadrahyla	FALSE	TRUE	TRUE
Boana hutchinsi	0.019034941	not threatened	not threatened	LC	ANIMALIA	CHORDATA	AMPHIBIA	ANURA	HYLIDAE	Boana	FALSE	TRUE	TRUE
Hyloscirtus bogotensis	0.099458434	not threatened	not threatened	NT	ANIMALIA	CHORDATA	AMPHIBIA	ANURA	HYLIDAE	Hyloscirtus	FALSE	TRUE	TRUE
Plectrohyla teuchestes	0.939465149	threatened	threatened	CR	ANIMALIA	CHORDATA	AMPHIBIA	ANURA	HYLIDAE	Plectrohyla	FALSE	TRUE	TRUE
Scinax oreites	0.03554495	not threatened	not threatened	LC	ANIMALIA	CHORDATA	AMPHIBIA	ANURA	HYLIDAE	Scinax	FALSE	TRUE	TRUE
Ecnomiohyla veraguensis	0.560434103	threatened	threatened	VU	ANIMALIA	CHORDATA	AMPHIBIA	ANURA	HYLIDAE	Ecnomiohyla	FALSE	TRUE	FALSE
Hyloscirtus ptychodactylus	0.923444892	threatened	threatened	EN	ANIMALIA	CHORDATA	AMPHIBIA	ANURA	HYLIDAE	Hyloscirtus	FALSE	TRUE	TRUE
Duellmanohyla chamulae	0.924724252	threatened	threatened	EN	ANIMALIA	CHORDATA	AMPHIBIA	ANURA	HYLIDAE	Duellmanohyla	FALSE	TRUE	TRUE
Hyla sanchiangensis	0.060129108	not threatened	not threatened	LC	ANIMALIA	CHORDATA	AMPHIBIA	ANURA	HYLIDAE	Hyla	FALSE	TRUE	TRUE
Hyloscirtus sarampiona	0.917127361	threatened	threatened	EN	ANIMALIA	CHORDATA	AMPHIBIA	ANURA	HYLIDAE	Hyloscirtus	FALSE	TRUE	TRUE
Boana marianitae	0.042226764	not threatened	not threatened	LC	ANIMALIA	CHORDATA	AMPHIBIA	ANURA	HYLIDAE	Boana	FALSE	TRUE	TRUE
Dryophytes plicatus	0.189487242	not threatened	not threatened	LC	ANIMALIA	CHORDATA	AMPHIBIA	ANURA	HYLIDAE	Dryophytes	FALSE	TRUE	TRUE
Tlalocohyla picta	0.008605957	not threatened	not threatened	LC	ANIMALIA	CHORDATA	AMPHIBIA	ANURA	HYLIDAE	Tlalocohyla	FALSE	TRUE	TRUE
Charadrahyla esperancensis	0.731504873	threatened	threatened	VU	ANIMALIA	CHORDATA	AMPHIBIA	ANURA	HYLIDAE	Charadrahyla	FALSE	TRUE	TRUE
Smilisca phaeota	0.009144617	not threatened	not threatened	LC	ANIMALIA	CHORDATA	AMPHIBIA	ANURA	HYLIDAE	Smilisca	FALSE	TRUE	TRUE
Hyla perrini	0.176891806	not threatened	not threatened	LC	ANIMALIA	CHORDATA	AMPHIBIA	ANURA	HYLIDAE	Hyla	FALSE	TRUE	TRUE
Ptychohyla leonhardschultzei	0.591767545	threatened	not threatened	LC	ANIMALIA	CHORDATA	AMPHIBIA	ANURA	HYLIDAE	Ptychohyla	FALSE	TRUE	TRUE
Boana rufitela	0.256276335	not threatened	not threatened	LC	ANIMALIA	CHORDATA	AMPHIBIA	ANURA	HYLIDAE	Boana	FALSE	TRUE	TRUE
Dryophytes walkeri	0.784365493	threatened	threatened	VU	ANIMALIA	CHORDATA	AMPHIBIA	ANURA	HYLIDAE	Dryophytes	FALSE	TRUE	TRUE
Osteopilus dominicensis	0.026631102	not threatened	not threatened	LC	ANIMALIA	CHORDATA	AMPHIBIA	ANURA	HYLIDAE	Osteopilus	FALSE	TRUE	TRUE
Hyloscirtus denticulentus	0.58980005	threatened	threatened	VU	ANIMALIA	CHORDATA	AMPHIBIA	ANURA	HYLIDAE	Hyloscirtus	FALSE	TRUE	TRUE
Exerodonta perkinsi	0.927692814	threatened	threatened	EN	ANIMALIA	CHORDATA	AMPHIBIA	ANURA	HYLIDAE	Exerodonta	FALSE	TRUE	TRUE
Ptychohyla macrotympanum	0.734303217	threatened	threatened	VU	ANIMALIA	CHORDATA	AMPHIBIA	ANURA	HYLIDAE	Ptychohyla	FALSE	TRUE	TRUE
Ptychohyla zophodes	0.600770561	threatened	threatened	VU	ANIMALIA	CHORDATA	AMPHIBIA	ANURA	HYLIDAE	Ptychohyla	FALSE	TRUE	TRUE
Sarcohyla hazelae	0.924285443	threatened	threatened	VU	ANIMALIA	CHORDATA	AMPHIBIA	ANURA	HYLIDAE	Sarcohyla	FALSE	TRUE	TRUE
Hyloscirtus piceigularis	0.834687011	threatened	threatened	EN	ANIMALIA	CHORDATA	AMPHIBIA	ANURA	HYLIDAE	Hyloscirtus	FALSE	TRUE	TRUE
Dendropsophus garagoensis	0.818446152	threatened	not threatened	LC	ANIMALIA	CHORDATA	AMPHIBIA	ANURA	HYLIDAE	Dendropsophus	FALSE	TRUE	TRUE
Trachycephalus hadroceps	0.009947043	not threatened	not threatened	LC	ANIMALIA	CHORDATA	AMPHIBIA	ANURA	HYLIDAE	Trachycephalus	FALSE	TRUE	FALSE
Hyloscirtus albopunctulatus	0.015325824	not threatened	not threatened	LC	ANIMALIA	CHORDATA	AMPHIBIA	ANURA	HYLIDAE	Hyloscirtus	FALSE	TRUE	FALSE
Dendropsophus meridensis	0.86876098	threatened	threatened	EN	ANIMALIA	CHORDATA	AMPHIBIA	ANURA	HYLIDAE	Dendropsophus	FALSE	TRUE	TRUE
Hyloscirtus staufferorum	0.597110511	threatened	threatened	EN	ANIMALIA	CHORDATA	AMPHIBIA	ANURA	HYLIDAE	Hyloscirtus	FALSE	TRUE	TRUE
Quilticohyla zoque	0.897009616	threatened	threatened	EN	ANIMALIA	CHORDATA	AMPHIBIA	ANURA	HYLIDAE	Quilticohyla	FALSE	TRUE	TRUE
Tepuihyla shushupe	0.087804909	not threatened	not threatened	LC	ANIMALIA	CHORDATA	AMPHIBIA	ANURA	HYLIDAE	Tepuihyla	FALSE	TRUE	FALSE
Dryophytes avivoca	0.012818273	not threatened	not threatened	LC	ANIMALIA	CHORDATA	AMPHIBIA	ANURA	HYLIDAE	Dryophytes	FALSE	TRUE	TRUE
Boana jimenezi	0.15958723	not threatened	not threatened	LC	ANIMALIA	CHORDATA	AMPHIBIA	ANURA	HYLIDAE	Boana	FALSE	TRUE	TRUE
Duellmanohyla soralia	0.788250613	threatened	threatened	EN	ANIMALIA	CHORDATA	AMPHIBIA	ANURA	HYLIDAE	Duellmanohyla	FALSE	TRUE	TRUE
Boana pugnax	0.013336815	not threatened	not threatened	LC	ANIMALIA	CHORDATA	AMPHIBIA	ANURA	HYLIDAE	Boana	FALSE	TRUE	TRUE
Isthmohyla rivularis	0.794985385	threatened	threatened	EN	ANIMALIA	CHORDATA	AMPHIBIA	ANURA	HYLIDAE	Isthmohyla	FALSE	TRUE	TRUE
Boana rhythmica	0.452033653	threatened	not threatened	NT	ANIMALIA	CHORDATA	AMPHIBIA	ANURA	HYLIDAE	Boana	FALSE	TRUE	TRUE
Exerodonta bivocata	0.880612447	threatened	threatened	EN	ANIMALIA	CHORDATA	AMPHIBIA	ANURA	HYLIDAE	Exerodonta	FALSE	TRUE	TRUE
Osteopilus vastus	0.092582675	not threatened	threatened	VU	ANIMALIA	CHORDATA	AMPHIBIA	ANURA	HYLIDAE	Osteopilus	FALSE	TRUE	TRUE
Myersiohyla loveridgei	0.382228732	threatened	not threatened	NT	ANIMALIA	CHORDATA	AMPHIBIA	ANURA	HYLIDAE	Myersiohyla	FALSE	TRUE	TRUE
Dendropsophus juliani	0.161554763	not threatened	not threatened	LC	ANIMALIA	CHORDATA	AMPHIBIA	ANURA	HYLIDAE	Dendropsophus	FALSE	TRUE	TRUE
Smilisca sila	0.010831063	not threatened	not threatened	LC	ANIMALIA	CHORDATA	AMPHIBIA	ANURA	HYLIDAE	Smilisca	FALSE	TRUE	TRUE
Bokermannohyla sagarana	0.828888233	threatened	not threatened	NT	ANIMALIA	CHORDATA	AMPHIBIA	ANURA	HYLIDAE	Bokermannohyla	FALSE	TRUE	TRUE
Boana albonigra	0.153440238	not threatened	not threatened	LC	ANIMALIA	CHORDATA	AMPHIBIA	ANURA	HYLIDAE	Boana	FALSE	TRUE	TRUE
Osteopilus marianae	0.928451509	threatened	threatened	EN	ANIMALIA	CHORDATA	AMPHIBIA	ANURA	HYLIDAE	Osteopilus	FALSE	TRUE	FALSE
Dryophytes chrysoscelis	0.006971854	not threatened	not threatened	LC	ANIMALIA	CHORDATA	AMPHIBIA	ANURA	HYLIDAE	Dryophytes	FALSE	TRUE	TRUE
Dendropsophus columbianus	0.419169025	threatened	not threatened	LC	ANIMALIA	CHORDATA	AMPHIBIA	ANURA	HYLIDAE	Dendropsophus	FALSE	TRUE	TRUE
Plectrohyla psiloderma	0.917252169	threatened	threatened	EN	ANIMALIA	CHORDATA	AMPHIBIA	ANURA	HYLIDAE	Plectrohyla	FALSE	TRUE	TRUE
Rheohyla miotympanum	0.022454321	not threatened	not threatened	LC	ANIMALIA	CHORDATA	AMPHIBIA	ANURA	HYLIDAE	Rheohyla	FALSE	TRUE	TRUE
Hyloscirtus callipeza	0.852826457	threatened	threatened	VU	ANIMALIA	CHORDATA	AMPHIBIA	ANURA	HYLIDAE	Hyloscirtus	FALSE	TRUE	TRUE
Scinax iquitorum	0.021618862	not threatened	not threatened	LC	ANIMALIA	CHORDATA	AMPHIBIA	ANURA	HYLIDAE	Scinax	FALSE	TRUE	TRUE
Cacosternum boettgeri	0.01224146	not threatened	not threatened	LC	ANIMALIA	CHORDATA	AMPHIBIA	ANURA	PYXICEPHALIDAE	Cacosternum	FALSE	TRUE	TRUE
Amietia johnstoni	0.890204243	threatened	threatened	EN	ANIMALIA	CHORDATA	AMPHIBIA	ANURA	PYXICEPHALIDAE	Amietia	FALSE	TRUE	TRUE
Amietia angolensis	0.018713606	not threatened	not threatened	LC	ANIMALIA	CHORDATA	AMPHIBIA	ANURA	PYXICEPHALIDAE	Amietia	FALSE	TRUE	TRUE
Arthroleptella subvoce	0.892971216	threatened	threatened	CR	ANIMALIA	CHORDATA	AMPHIBIA	ANURA	PYXICEPHALIDAE	Arthroleptella	FALSE	TRUE	FALSE
Aubria masako	0.01528105	not threatened	not threatened	LC	ANIMALIA	CHORDATA	AMPHIBIA	ANURA	PYXICEPHALIDAE	Aubria	FALSE	TRUE	TRUE
Nothophryne ribauensis	0.947681672	threatened	threatened	EN	ANIMALIA	CHORDATA	AMPHIBIA	ANURA	PYXICEPHALIDAE	Nothophryne	FALSE	TRUE	TRUE
Tomopterna natalensis	0.019461669	not threatened	not threatened	LC	ANIMALIA	CHORDATA	AMPHIBIA	ANURA	PYXICEPHALIDAE	Tomopterna	FALSE	TRUE	TRUE
Cacosternum parvum	0.03857269	not threatened	not threatened	LC	ANIMALIA	CHORDATA	AMPHIBIA	ANURA	PYXICEPHALIDAE	Cacosternum	FALSE	TRUE	TRUE
Strongylopus wageri	0.118352012	not threatened	not threatened	LC	ANIMALIA	CHORDATA	AMPHIBIA	ANURA	PYXICEPHALIDAE	Strongylopus	FALSE	TRUE	TRUE
Cacosternum namaquense	0.041516722	not threatened	not threatened	LC	ANIMALIA	CHORDATA	AMPHIBIA	ANURA	PYXICEPHALIDAE	Cacosternum	FALSE	TRUE	TRUE
Cacosternum capense	0.526938847	threatened	not threatened	NT	ANIMALIA	CHORDATA	AMPHIBIA	ANURA	PYXICEPHALIDAE	Cacosternum	FALSE	TRUE	TRUE
Strongylopus bonaespei	0.055706755	not threatened	not threatened	LC	ANIMALIA	CHORDATA	AMPHIBIA	ANURA	PYXICEPHALIDAE	Strongylopus	FALSE	TRUE	TRUE
Strongylopus fuelleborni	0.028393779	not threatened	not threatened	LC	ANIMALIA	CHORDATA	AMPHIBIA	ANURA	PYXICEPHALIDAE	Strongylopus	FALSE	TRUE	TRUE
Amietia poyntoni	0.014003626	not threatened	not threatened	LC	ANIMALIA	CHORDATA	AMPHIBIA	ANURA	PYXICEPHALIDAE	Amietia	FALSE	TRUE	TRUE
Aubria subsigillata	0.018309519	not threatened	not threatened	LC	ANIMALIA	CHORDATA	AMPHIBIA	ANURA	PYXICEPHALIDAE	Aubria	FALSE	TRUE	TRUE
Amietia vertebralis	0.210618234	not threatened	not threatened	LC	ANIMALIA	CHORDATA	AMPHIBIA	ANURA	PYXICEPHALIDAE	Amietia	FALSE	TRUE	TRUE
Ericabatrachus baleensis	0.942021228	threatened	threatened	CR	ANIMALIA	CHORDATA	AMPHIBIA	ANURA	PYXICEPHALIDAE	Ericabatrachus	FALSE	TRUE	TRUE
Pyxicephalus angusticeps	0.013473453	not threatened	not threatened	LC	ANIMALIA	CHORDATA	AMPHIBIA	ANURA	PYXICEPHALIDAE	Pyxicephalus	FALSE	TRUE	TRUE
Tomopterna wambensis	0.044653191	not threatened	not threatened	LC	ANIMALIA	CHORDATA	AMPHIBIA	ANURA	PYXICEPHALIDAE	Tomopterna	FALSE	TRUE	TRUE
Caecilia pachynema	0.212436988	not threatened	not threatened	LC	ANIMALIA	CHORDATA	AMPHIBIA	GYMNOPHIONA	CAECILIIDAE	Caecilia	FALSE	TRUE	TRUE
Caecilia orientalis	0.530647045	threatened	not threatened	LC	ANIMALIA	CHORDATA	AMPHIBIA	GYMNOPHIONA	CAECILIIDAE	Caecilia	FALSE	TRUE	TRUE
Caecilia disossea	0.013675439	not threatened	not threatened	LC	ANIMALIA	CHORDATA	AMPHIBIA	GYMNOPHIONA	CAECILIIDAE	Caecilia	FALSE	TRUE	FALSE
Caecilia leucocephala	0.018403005	not threatened	not threatened	LC	ANIMALIA	CHORDATA	AMPHIBIA	GYMNOPHIONA	CAECILIIDAE	Caecilia	FALSE	TRUE	FALSE
Oscaecilia osae	0.518958443	threatened	not threatened	LC	ANIMALIA	CHORDATA	AMPHIBIA	GYMNOPHIONA	CAECILIIDAE	Oscaecilia	FALSE	TRUE	FALSE
Cynops orphicus	0.918024577	threatened	threatened	EN	ANIMALIA	CHORDATA	AMPHIBIA	CAUDATA	SALAMANDRIDAE	Cynops	FALSE	TRUE	TRUE
Tylototriton shanjing	0.13728156	not threatened	threatened	VU	ANIMALIA	CHORDATA	AMPHIBIA	CAUDATA	SALAMANDRIDAE	Tylototriton	FALSE	TRUE	TRUE
Paramesotriton longliensis	0.868865035	threatened	threatened	VU	ANIMALIA	CHORDATA	AMPHIBIA	CAUDATA	SALAMANDRIDAE	Paramesotriton	FALSE	TRUE	TRUE
Tylototriton vietnamensis	0.912672319	threatened	threatened	EN	ANIMALIA	CHORDATA	AMPHIBIA	CAUDATA	SALAMANDRIDAE	Tylototriton	FALSE	TRUE	TRUE
Pachytriton moi	0.91953149	threatened	threatened	EN	ANIMALIA	CHORDATA	AMPHIBIA	CAUDATA	SALAMANDRIDAE	Pachytriton	FALSE	TRUE	TRUE
Notophthalmus viridescens	0.010026397	not threatened	not threatened	LC	ANIMALIA	CHORDATA	AMPHIBIA	CAUDATA	SALAMANDRIDAE	Notophthalmus	FALSE	TRUE	TRUE
Paramesotriton hongkongensis	0.203405966	not threatened	not threatened	NT	ANIMALIA	CHORDATA	AMPHIBIA	CAUDATA	SALAMANDRIDAE	Paramesotriton	FALSE	TRUE	TRUE
Tylototriton kweichowensis	0.26113156	not threatened	threatened	VU	ANIMALIA	CHORDATA	AMPHIBIA	CAUDATA	SALAMANDRIDAE	Tylototriton	FALSE	TRUE	TRUE
Cynops glaucus	0.917735492	threatened	threatened	CR	ANIMALIA	CHORDATA	AMPHIBIA	CAUDATA	SALAMANDRIDAE	Cynops	FALSE	TRUE	TRUE
Pachytriton granulosus	0.089429356	not threatened	not threatened	LC	ANIMALIA	CHORDATA	AMPHIBIA	CAUDATA	SALAMANDRIDAE	Pachytriton	FALSE	TRUE	TRUE
Tylototriton pseudoverrucosus	0.819528151	threatened	threatened	EN	ANIMALIA	CHORDATA	AMPHIBIA	CAUDATA	SALAMANDRIDAE	Tylototriton	FALSE	TRUE	TRUE
Cynops fudingensis	0.933943024	threatened	threatened	CR	ANIMALIA	CHORDATA	AMPHIBIA	CAUDATA	SALAMANDRIDAE	Cynops	FALSE	TRUE	TRUE
Mantella manery	0.90642039	threatened	threatened	VU	ANIMALIA	CHORDATA	AMPHIBIA	ANURA	MANTELLIDAE	Mantella	FALSE	TRUE	TRUE
Boophis septentrionalis	0.531032802	threatened	not threatened	LC	ANIMALIA	CHORDATA	AMPHIBIA	ANURA	MANTELLIDAE	Boophis	FALSE	TRUE	TRUE
Boophis ankaratra	0.0978344	not threatened	not threatened	LC	ANIMALIA	CHORDATA	AMPHIBIA	ANURA	MANTELLIDAE	Boophis	FALSE	TRUE	TRUE
Mantidactylus ambreensis	0.702096936	threatened	not threatened	LC	ANIMALIA	CHORDATA	AMPHIBIA	ANURA	MANTELLIDAE	Mantidactylus	FALSE	TRUE	TRUE
Blommersia blommersae	0.123643028	not threatened	not threatened	LC	ANIMALIA	CHORDATA	AMPHIBIA	ANURA	MANTELLIDAE	Blommersia	FALSE	TRUE	TRUE
Boophis reticulatus	0.01964728	not threatened	not threatened	LC	ANIMALIA	CHORDATA	AMPHIBIA	ANURA	MANTELLIDAE	Boophis	FALSE	TRUE	TRUE
Boophis roseipalmatus	0.9206577	threatened	not threatened	LC	ANIMALIA	CHORDATA	AMPHIBIA	ANURA	MANTELLIDAE	Boophis	FALSE	TRUE	TRUE
Spinomantis nussbaumi	0.945531822	threatened	threatened	CR	ANIMALIA	CHORDATA	AMPHIBIA	ANURA	MANTELLIDAE	Spinomantis	FALSE	TRUE	TRUE
Spinomantis aglavei	0.015532852	not threatened	not threatened	LC	ANIMALIA	CHORDATA	AMPHIBIA	ANURA	MANTELLIDAE	Spinomantis	FALSE	TRUE	TRUE
Gephyromantis leucomaculatus	0.215967185	not threatened	not threatened	LC	ANIMALIA	CHORDATA	AMPHIBIA	ANURA	MANTELLIDAE	Gephyromantis	FALSE	TRUE	FALSE
Gephyromantis salegy	0.736317656	threatened	threatened	VU	ANIMALIA	CHORDATA	AMPHIBIA	ANURA	MANTELLIDAE	Gephyromantis	FALSE	TRUE	FALSE
Guibemantis timidus	0.296605864	not threatened	not threatened	LC	ANIMALIA	CHORDATA	AMPHIBIA	ANURA	MANTELLIDAE	Guibemantis	FALSE	TRUE	TRUE
Boophis pyrrhus	0.03305791	not threatened	not threatened	LC	ANIMALIA	CHORDATA	AMPHIBIA	ANURA	MANTELLIDAE	Boophis	FALSE	TRUE	TRUE
Mantella pulchra	0.315592053	not threatened	not threatened	NT	ANIMALIA	CHORDATA	AMPHIBIA	ANURA	MANTELLIDAE	Mantella	FALSE	TRUE	TRUE
Boophis axelmeyeri	0.611318553	threatened	not threatened	LC	ANIMALIA	CHORDATA	AMPHIBIA	ANURA	MANTELLIDAE	Boophis	FALSE	TRUE	TRUE
Gephyromantis rivicola	0.727094239	threatened	threatened	VU	ANIMALIA	CHORDATA	AMPHIBIA	ANURA	MANTELLIDAE	Gephyromantis	FALSE	TRUE	FALSE
Gephyromantis mafy	0.919623976	threatened	threatened	CR	ANIMALIA	CHORDATA	AMPHIBIA	ANURA	MANTELLIDAE	Gephyromantis	FALSE	TRUE	FALSE
Boophis doulioti	0.019263621	not threatened	not threatened	LC	ANIMALIA	CHORDATA	AMPHIBIA	ANURA	MANTELLIDAE	Boophis	FALSE	TRUE	TRUE
Blommersia grandisonae	0.01386444	not threatened	not threatened	LC	ANIMALIA	CHORDATA	AMPHIBIA	ANURA	MANTELLIDAE	Blommersia	FALSE	TRUE	TRUE
Boophis quasiboehmei	0.582816508	threatened	not threatened	NT	ANIMALIA	CHORDATA	AMPHIBIA	ANURA	MANTELLIDAE	Boophis	FALSE	TRUE	TRUE
Guibemantis kathrinae	0.862610777	threatened	threatened	VU	ANIMALIA	CHORDATA	AMPHIBIA	ANURA	MANTELLIDAE	Guibemantis	FALSE	TRUE	TRUE
Gephyromantis azzurrae	0.711211048	threatened	threatened	EN	ANIMALIA	CHORDATA	AMPHIBIA	ANURA	MANTELLIDAE	Gephyromantis	FALSE	TRUE	TRUE
Mantidactylus melanopleura	0.01430799	not threatened	not threatened	LC	ANIMALIA	CHORDATA	AMPHIBIA	ANURA	MANTELLIDAE	Mantidactylus	FALSE	TRUE	TRUE
Gephyromantis silvanus	0.797081636	threatened	threatened	VU	ANIMALIA	CHORDATA	AMPHIBIA	ANURA	MANTELLIDAE	Gephyromantis	FALSE	TRUE	FALSE
Spinomantis tavaratra	0.900039187	threatened	threatened	VU	ANIMALIA	CHORDATA	AMPHIBIA	ANURA	MANTELLIDAE	Spinomantis	FALSE	TRUE	TRUE
Gephyromantis schilfi	0.907937004	threatened	threatened	VU	ANIMALIA	CHORDATA	AMPHIBIA	ANURA	MANTELLIDAE	Gephyromantis	FALSE	TRUE	FALSE
Boophis solomaso	0.803528271	threatened	threatened	EN	ANIMALIA	CHORDATA	AMPHIBIA	ANURA	MANTELLIDAE	Boophis	FALSE	TRUE	TRUE
Mantidactylus alutus	0.128826607	not threatened	not threatened	LC	ANIMALIA	CHORDATA	AMPHIBIA	ANURA	MANTELLIDAE	Mantidactylus	FALSE	TRUE	TRUE
Mantidactylus zipperi	0.090683032	not threatened	not threatened	LC	ANIMALIA	CHORDATA	AMPHIBIA	ANURA	MANTELLIDAE	Mantidactylus	FALSE	TRUE	TRUE
Boophis andohahela	0.546495938	threatened	threatened	VU	ANIMALIA	CHORDATA	AMPHIBIA	ANURA	MANTELLIDAE	Boophis	FALSE	TRUE	TRUE
Spinomantis peraccae	0.017111091	not threatened	not threatened	LC	ANIMALIA	CHORDATA	AMPHIBIA	ANURA	MANTELLIDAE	Spinomantis	FALSE	TRUE	TRUE
Boophis luciae	0.884675378	threatened	not threatened	LC	ANIMALIA	CHORDATA	AMPHIBIA	ANURA	MANTELLIDAE	Boophis	FALSE	TRUE	TRUE
Mantidactylus ulcerosus	0.030826805	not threatened	not threatened	LC	ANIMALIA	CHORDATA	AMPHIBIA	ANURA	MANTELLIDAE	Mantidactylus	FALSE	TRUE	TRUE
Gephyromantis granulatus	0.6159447	threatened	not threatened	LC	ANIMALIA	CHORDATA	AMPHIBIA	ANURA	MANTELLIDAE	Gephyromantis	FALSE	TRUE	FALSE
Mantella expectata	0.747145634	threatened	threatened	EN	ANIMALIA	CHORDATA	AMPHIBIA	ANURA	MANTELLIDAE	Mantella	FALSE	TRUE	TRUE
Boophis feonnyala	0.669894318	threatened	threatened	EN	ANIMALIA	CHORDATA	AMPHIBIA	ANURA	MANTELLIDAE	Boophis	FALSE	TRUE	TRUE
Mantella haraldmeieri	0.931463703	threatened	threatened	EN	ANIMALIA	CHORDATA	AMPHIBIA	ANURA	MANTELLIDAE	Mantella	FALSE	TRUE	TRUE
Gephyromantis hintelmannae	0.921608765	threatened	threatened	EN	ANIMALIA	CHORDATA	AMPHIBIA	ANURA	MANTELLIDAE	Gephyromantis	FALSE	TRUE	FALSE
Mantidactylus opiparis	0.016515578	not threatened	not threatened	LC	ANIMALIA	CHORDATA	AMPHIBIA	ANURA	MANTELLIDAE	Mantidactylus	FALSE	TRUE	TRUE
Boophis sambirano	0.910112741	threatened	threatened	EN	ANIMALIA	CHORDATA	AMPHIBIA	ANURA	MANTELLIDAE	Boophis	FALSE	TRUE	TRUE
Boophis goudotii	0.080982617	not threatened	not threatened	LC	ANIMALIA	CHORDATA	AMPHIBIA	ANURA	MANTELLIDAE	Boophis	FALSE	TRUE	TRUE
Mantella laevigata	0.227616249	not threatened	not threatened	LC	ANIMALIA	CHORDATA	AMPHIBIA	ANURA	MANTELLIDAE	Mantella	FALSE	TRUE	FALSE
Mantidactylus delormei	0.898497969	threatened	threatened	EN	ANIMALIA	CHORDATA	AMPHIBIA	ANURA	MANTELLIDAE	Mantidactylus	FALSE	TRUE	TRUE
Guibemantis punctatus	0.924112694	threatened	threatened	CR	ANIMALIA	CHORDATA	AMPHIBIA	ANURA	MANTELLIDAE	Guibemantis	FALSE	TRUE	FALSE
Mantidactylus guttulatus	0.013691246	not threatened	not threatened	LC	ANIMALIA	CHORDATA	AMPHIBIA	ANURA	MANTELLIDAE	Mantidactylus	FALSE	TRUE	TRUE
Gephyromantis thelenae	0.895077514	threatened	threatened	EN	ANIMALIA	CHORDATA	AMPHIBIA	ANURA	MANTELLIDAE	Gephyromantis	FALSE	TRUE	FALSE
Gephyromantis striatus	0.650937141	threatened	threatened	VU	ANIMALIA	CHORDATA	AMPHIBIA	ANURA	MANTELLIDAE	Gephyromantis	FALSE	TRUE	TRUE
Boophis arcanus	0.91932691	threatened	threatened	EN	ANIMALIA	CHORDATA	AMPHIBIA	ANURA	MANTELLIDAE	Boophis	FALSE	TRUE	TRUE
Boophis brachychir	0.171479989	not threatened	threatened	VU	ANIMALIA	CHORDATA	AMPHIBIA	ANURA	MANTELLIDAE	Boophis	FALSE	TRUE	TRUE
Mantidactylus majori	0.119170005	not threatened	not threatened	LC	ANIMALIA	CHORDATA	AMPHIBIA	ANURA	MANTELLIDAE	Mantidactylus	FALSE	TRUE	TRUE
Mantella nigricans	0.039378119	not threatened	not threatened	LC	ANIMALIA	CHORDATA	AMPHIBIA	ANURA	MANTELLIDAE	Mantella	FALSE	TRUE	TRUE
Limnonectes macrodon	0.088389598	not threatened	not threatened	LC	ANIMALIA	CHORDATA	AMPHIBIA	ANURA	DICROGLOSSIDAE	Limnonectes	FALSE	TRUE	TRUE
Fejervarya iskandari	0.822852411	threatened	not threatened	LC	ANIMALIA	CHORDATA	AMPHIBIA	ANURA	DICROGLOSSIDAE	Fejervarya	FALSE	TRUE	TRUE
Occidozyga laevis	0.01068236	not threatened	not threatened	LC	ANIMALIA	CHORDATA	AMPHIBIA	ANURA	DICROGLOSSIDAE	Occidozyga	FALSE	TRUE	TRUE
Occidozyga celebensis	0.011249675	not threatened	not threatened	LC	ANIMALIA	CHORDATA	AMPHIBIA	ANURA	DICROGLOSSIDAE	Occidozyga	FALSE	TRUE	TRUE
Limnonectes nitidus	0.810583634	threatened	threatened	EN	ANIMALIA	CHORDATA	AMPHIBIA	ANURA	DICROGLOSSIDAE	Limnonectes	FALSE	TRUE	TRUE
Fejervarya triora	0.416679028	threatened	not threatened	LC	ANIMALIA	CHORDATA	AMPHIBIA	ANURA	DICROGLOSSIDAE	Fejervarya	FALSE	TRUE	TRUE
Occidozyga semipalmata	0.012843606	not threatened	not threatened	LC	ANIMALIA	CHORDATA	AMPHIBIA	ANURA	DICROGLOSSIDAE	Occidozyga	FALSE	TRUE	TRUE
Quasipaa exilispinosa	0.049353467	not threatened	not threatened	LC	ANIMALIA	CHORDATA	AMPHIBIA	ANURA	DICROGLOSSIDAE	Quasipaa	FALSE	TRUE	TRUE
Limnonectes megastomias	0.561719816	threatened	threatened	VU	ANIMALIA	CHORDATA	AMPHIBIA	ANURA	DICROGLOSSIDAE	Limnonectes	FALSE	TRUE	TRUE
Limnonectes finchi	0.017414898	not threatened	not threatened	LC	ANIMALIA	CHORDATA	AMPHIBIA	ANURA	DICROGLOSSIDAE	Limnonectes	FALSE	TRUE	TRUE
Minervarya greenii	0.954446808	threatened	threatened	EN	ANIMALIA	CHORDATA	AMPHIBIA	ANURA	DICROGLOSSIDAE	Minervarya	FALSE	TRUE	TRUE
Limnonectes taylori	0.036016584	not threatened	not threatened	LC	ANIMALIA	CHORDATA	AMPHIBIA	ANURA	DICROGLOSSIDAE	Limnonectes	FALSE	TRUE	TRUE
Nannophrys marmorata	0.914088538	threatened	threatened	EN	ANIMALIA	CHORDATA	AMPHIBIA	ANURA	DICROGLOSSIDAE	Nannophrys	FALSE	TRUE	TRUE
Limnonectes microtympanum	0.851780802	threatened	threatened	EN	ANIMALIA	CHORDATA	AMPHIBIA	ANURA	DICROGLOSSIDAE	Limnonectes	FALSE	TRUE	TRUE
Limnonectes grunniens	0.008377694	not threatened	not threatened	LC	ANIMALIA	CHORDATA	AMPHIBIA	ANURA	DICROGLOSSIDAE	Limnonectes	FALSE	TRUE	TRUE
Limnonectes acanthi	0.304622416	not threatened	not threatened	NT	ANIMALIA	CHORDATA	AMPHIBIA	ANURA	DICROGLOSSIDAE	Limnonectes	FALSE	TRUE	TRUE
Limnonectes visayanus	0.373039689	threatened	not threatened	NT	ANIMALIA	CHORDATA	AMPHIBIA	ANURA	DICROGLOSSIDAE	Limnonectes	FALSE	TRUE	TRUE
Limnonectes modestus	0.01076501	not threatened	not threatened	LC	ANIMALIA	CHORDATA	AMPHIBIA	ANURA	DICROGLOSSIDAE	Limnonectes	FALSE	TRUE	TRUE
Limnonectes microdiscus	0.047958209	not threatened	not threatened	LC	ANIMALIA	CHORDATA	AMPHIBIA	ANURA	DICROGLOSSIDAE	Limnonectes	FALSE	TRUE	TRUE
Quasipaa acanthophora	0.86440544	threatened	threatened	VU	ANIMALIA	CHORDATA	AMPHIBIA	ANURA	DICROGLOSSIDAE	Quasipaa	FALSE	TRUE	TRUE
Phrynobatrachus pallidus	0.554345159	threatened	not threatened	LC	ANIMALIA	CHORDATA	AMPHIBIA	ANURA	PHRYNOBATRACHIDAE	Phrynobatrachus	FALSE	TRUE	TRUE
Phrynobatrachus danko	0.869480296	threatened	threatened	EN	ANIMALIA	CHORDATA	AMPHIBIA	ANURA	PHRYNOBATRACHIDAE	Phrynobatrachus	FALSE	TRUE	TRUE
Phrynobatrachus perpalmatus	0.007569537	not threatened	not threatened	LC	ANIMALIA	CHORDATA	AMPHIBIA	ANURA	PHRYNOBATRACHIDAE	Phrynobatrachus	FALSE	TRUE	TRUE
Phrynobatrachus krefftii	0.918918642	threatened	threatened	EN	ANIMALIA	CHORDATA	AMPHIBIA	ANURA	PHRYNOBATRACHIDAE	Phrynobatrachus	FALSE	TRUE	TRUE
Phrynobatrachus dendrobates	0.031135737	not threatened	not threatened	LC	ANIMALIA	CHORDATA	AMPHIBIA	ANURA	PHRYNOBATRACHIDAE	Phrynobatrachus	FALSE	TRUE	FALSE
Phrynobatrachus ghanensis	0.169602718	not threatened	not threatened	NT	ANIMALIA	CHORDATA	AMPHIBIA	ANURA	PHRYNOBATRACHIDAE	Phrynobatrachus	FALSE	TRUE	TRUE
Phrynobatrachus versicolor	0.120969324	not threatened	not threatened	LC	ANIMALIA	CHORDATA	AMPHIBIA	ANURA	PHRYNOBATRACHIDAE	Phrynobatrachus	FALSE	TRUE	TRUE
Phrynobatrachus cricogaster	0.634454293	threatened	not threatened	NT	ANIMALIA	CHORDATA	AMPHIBIA	ANURA	PHRYNOBATRACHIDAE	Phrynobatrachus	FALSE	TRUE	TRUE
Phrynobatrachus horsti	0.079277653	not threatened	not threatened	NT	ANIMALIA	CHORDATA	AMPHIBIA	ANURA	PHRYNOBATRACHIDAE	Phrynobatrachus	FALSE	TRUE	TRUE
Phrynobatrachus villiersi	0.161518852	not threatened	not threatened	LC	ANIMALIA	CHORDATA	AMPHIBIA	ANURA	PHRYNOBATRACHIDAE	Phrynobatrachus	FALSE	TRUE	TRUE
Phrynobatrachus werneri	0.638692222	threatened	not threatened	LC	ANIMALIA	CHORDATA	AMPHIBIA	ANURA	PHRYNOBATRACHIDAE	Phrynobatrachus	FALSE	TRUE	TRUE
Phrynobatrachus sandersoni	0.053681286	not threatened	not threatened	LC	ANIMALIA	CHORDATA	AMPHIBIA	ANURA	PHRYNOBATRACHIDAE	Phrynobatrachus	FALSE	TRUE	TRUE
Phrynobatrachus ungujae	0.720348207	threatened	threatened	EN	ANIMALIA	CHORDATA	AMPHIBIA	ANURA	PHRYNOBATRACHIDAE	Phrynobatrachus	FALSE	TRUE	TRUE
Phrynobatrachus scheffleri	0.018881458	not threatened	not threatened	LC	ANIMALIA	CHORDATA	AMPHIBIA	ANURA	PHRYNOBATRACHIDAE	Phrynobatrachus	FALSE	TRUE	TRUE
Phrynobatrachus jimzimkusi	0.777873839	threatened	threatened	CR	ANIMALIA	CHORDATA	AMPHIBIA	ANURA	PHRYNOBATRACHIDAE	Phrynobatrachus	FALSE	TRUE	TRUE
Phrynobatrachus mababiensis	0.008730906	not threatened	not threatened	LC	ANIMALIA	CHORDATA	AMPHIBIA	ANURA	PHRYNOBATRACHIDAE	Phrynobatrachus	FALSE	TRUE	TRUE
Rheobates palmatus	0.025354635	not threatened	not threatened	LC	ANIMALIA	CHORDATA	AMPHIBIA	ANURA	AROMOBATIDAE	Rheobates	FALSE	TRUE	TRUE
Anomaloglossus moffetti	0.23176903	not threatened	not threatened	NT	ANIMALIA	CHORDATA	AMPHIBIA	ANURA	AROMOBATIDAE	Anomaloglossus	FALSE	TRUE	TRUE
Anomaloglossus shrevei	0.11535626	not threatened	not threatened	NT	ANIMALIA	CHORDATA	AMPHIBIA	ANURA	AROMOBATIDAE	Anomaloglossus	FALSE	TRUE	TRUE
Mannophryne speeri	0.930707343	threatened	threatened	CR	ANIMALIA	CHORDATA	AMPHIBIA	ANURA	AROMOBATIDAE	Mannophryne	FALSE	TRUE	TRUE
Anomaloglossus breweri	0.387891235	threatened	not threatened	NT	ANIMALIA	CHORDATA	AMPHIBIA	ANURA	AROMOBATIDAE	Anomaloglossus	FALSE	TRUE	TRUE
Aromobates cannatellai	0.899843014	threatened	threatened	CR	ANIMALIA	CHORDATA	AMPHIBIA	ANURA	AROMOBATIDAE	Aromobates	FALSE	TRUE	TRUE
Allobates zaparo	0.04338604	not threatened	not threatened	LC	ANIMALIA	CHORDATA	AMPHIBIA	ANURA	AROMOBATIDAE	Allobates	FALSE	TRUE	TRUE
Mannophryne molinai	0.916889411	threatened	threatened	EN	ANIMALIA	CHORDATA	AMPHIBIA	ANURA	AROMOBATIDAE	Mannophryne	FALSE	TRUE	TRUE
Aromobates mayorgai	0.839625416	threatened	threatened	EN	ANIMALIA	CHORDATA	AMPHIBIA	ANURA	AROMOBATIDAE	Aromobates	FALSE	TRUE	TRUE
Mannophryne caquetio	0.901242786	threatened	threatened	EN	ANIMALIA	CHORDATA	AMPHIBIA	ANURA	AROMOBATIDAE	Mannophryne	FALSE	TRUE	TRUE
Anomaloglossus kaiei	0.624078346	threatened	threatened	EN	ANIMALIA	CHORDATA	AMPHIBIA	ANURA	AROMOBATIDAE	Anomaloglossus	FALSE	TRUE	FALSE
Allobates pittieri	0.341620284	threatened	not threatened	LC	ANIMALIA	CHORDATA	AMPHIBIA	ANURA	AROMOBATIDAE	Allobates	FALSE	TRUE	TRUE
Anomaloglossus ayarzaguenai	0.507743713	threatened	threatened	VU	ANIMALIA	CHORDATA	AMPHIBIA	ANURA	AROMOBATIDAE	Anomaloglossus	FALSE	TRUE	TRUE
Aromobates molinarii	0.929051589	threatened	threatened	CR	ANIMALIA	CHORDATA	AMPHIBIA	ANURA	AROMOBATIDAE	Aromobates	FALSE	TRUE	TRUE
Mannophryne riveroi	0.835779271	threatened	threatened	EN	ANIMALIA	CHORDATA	AMPHIBIA	ANURA	AROMOBATIDAE	Mannophryne	FALSE	TRUE	TRUE
Allobates picachos	0.710232023	threatened	threatened	EN	ANIMALIA	CHORDATA	AMPHIBIA	ANURA	AROMOBATIDAE	Allobates	FALSE	TRUE	TRUE
Aromobates meridensis	0.9200104	threatened	threatened	CR	ANIMALIA	CHORDATA	AMPHIBIA	ANURA	AROMOBATIDAE	Aromobates	FALSE	TRUE	TRUE
Allobates granti	0.091541955	not threatened	not threatened	LC	ANIMALIA	CHORDATA	AMPHIBIA	ANURA	AROMOBATIDAE	Allobates	FALSE	TRUE	FALSE
Lechriodus platyceps	0.010457654	not threatened	not threatened	LC	ANIMALIA	CHORDATA	AMPHIBIA	ANURA	LIMNODYNASTIDAE	Lechriodus	FALSE	TRUE	TRUE
Platymantis sierramadrensis	0.516375139	threatened	threatened	VU	ANIMALIA	CHORDATA	AMPHIBIA	ANURA	CERATOBATRACHIDAE	Platymantis	FALSE	TRUE	FALSE
Platymantis montanus	0.68506161	threatened	threatened	VU	ANIMALIA	CHORDATA	AMPHIBIA	ANURA	CERATOBATRACHIDAE	Platymantis	FALSE	TRUE	FALSE
Cornufer papuensis	0.010258916	not threatened	not threatened	LC	ANIMALIA	CHORDATA	AMPHIBIA	ANURA	CERATOBATRACHIDAE	Cornufer	FALSE	TRUE	TRUE
Cornufer cryptotis	0.541050176	threatened	not threatened	LC	ANIMALIA	CHORDATA	AMPHIBIA	ANURA	CERATOBATRACHIDAE	Cornufer	FALSE	TRUE	FALSE
Cornufer macrosceles	0.136300448	not threatened	not threatened	LC	ANIMALIA	CHORDATA	AMPHIBIA	ANURA	CERATOBATRACHIDAE	Cornufer	FALSE	TRUE	FALSE
Platymantis panayensis	0.865816004	threatened	threatened	EN	ANIMALIA	CHORDATA	AMPHIBIA	ANURA	CERATOBATRACHIDAE	Platymantis	FALSE	TRUE	FALSE
Platymantis corrugatus	0.013728604	not threatened	not threatened	LC	ANIMALIA	CHORDATA	AMPHIBIA	ANURA	CERATOBATRACHIDAE	Platymantis	FALSE	TRUE	FALSE
Cornufer magnus	0.139152831	not threatened	not threatened	LC	ANIMALIA	CHORDATA	AMPHIBIA	ANURA	CERATOBATRACHIDAE	Cornufer	FALSE	TRUE	TRUE
Cornufer citrinospilus	0.255896556	not threatened	threatened	VU	ANIMALIA	CHORDATA	AMPHIBIA	ANURA	CERATOBATRACHIDAE	Cornufer	FALSE	TRUE	FALSE
Alcalus sariba	0.548947908	threatened	threatened	EN	ANIMALIA	CHORDATA	AMPHIBIA	ANURA	CERATOBATRACHIDAE	Alcalus	FALSE	TRUE	FALSE
Platymantis subterrestris	0.623437093	threatened	threatened	EN	ANIMALIA	CHORDATA	AMPHIBIA	ANURA	CERATOBATRACHIDAE	Platymantis	FALSE	TRUE	FALSE
Cornufer vogti	0.118117579	not threatened	not threatened	LC	ANIMALIA	CHORDATA	AMPHIBIA	ANURA	CERATOBATRACHIDAE	Cornufer	FALSE	TRUE	TRUE
Cornufer heffernani	0.079750564	not threatened	not threatened	LC	ANIMALIA	CHORDATA	AMPHIBIA	ANURA	CERATOBATRACHIDAE	Cornufer	FALSE	TRUE	FALSE
Cornufer elegans	0.304958021	not threatened	not threatened	LC	ANIMALIA	CHORDATA	AMPHIBIA	ANURA	CERATOBATRACHIDAE	Cornufer	FALSE	TRUE	FALSE
Platymantis polillensis	0.216896501	not threatened	not threatened	LC	ANIMALIA	CHORDATA	AMPHIBIA	ANURA	CERATOBATRACHIDAE	Platymantis	FALSE	TRUE	FALSE
Platymantis mimulus	0.310789951	not threatened	not threatened	LC	ANIMALIA	CHORDATA	AMPHIBIA	ANURA	CERATOBATRACHIDAE	Platymantis	FALSE	TRUE	FALSE
Platymantis naomii	0.213019408	not threatened	not threatened	NT	ANIMALIA	CHORDATA	AMPHIBIA	ANURA	CERATOBATRACHIDAE	Platymantis	FALSE	TRUE	FALSE
Cornufer mamusiorum	0.231787801	not threatened	not threatened	LC	ANIMALIA	CHORDATA	AMPHIBIA	ANURA	CERATOBATRACHIDAE	Cornufer	FALSE	TRUE	FALSE
Platymantis isarog	0.830076271	threatened	not threatened	LC	ANIMALIA	CHORDATA	AMPHIBIA	ANURA	CERATOBATRACHIDAE	Platymantis	FALSE	TRUE	FALSE
Platymantis guentheri	0.016950737	not threatened	not threatened	LC	ANIMALIA	CHORDATA	AMPHIBIA	ANURA	CERATOBATRACHIDAE	Platymantis	FALSE	TRUE	FALSE
Cornufer malukuna	0.596237875	threatened	not threatened	LC	ANIMALIA	CHORDATA	AMPHIBIA	ANURA	CERATOBATRACHIDAE	Cornufer	FALSE	TRUE	TRUE
Scaphiopus holbrookii	0.013747881	not threatened	not threatened	LC	ANIMALIA	CHORDATA	AMPHIBIA	ANURA	SCAPHIOPODIDAE	Scaphiopus	FALSE	TRUE	TRUE
Batrachuperus tibetanus	0.038356786	not threatened	threatened	VU	ANIMALIA	CHORDATA	AMPHIBIA	CAUDATA	HYNOBIIDAE	Batrachuperus	FALSE	TRUE	TRUE
Hynobius lichenatus	0.290156171	not threatened	not threatened	LC	ANIMALIA	CHORDATA	AMPHIBIA	CAUDATA	HYNOBIIDAE	Hynobius	FALSE	TRUE	TRUE
Hynobius yiwuensis	0.323255888	not threatened	not threatened	LC	ANIMALIA	CHORDATA	AMPHIBIA	CAUDATA	HYNOBIIDAE	Hynobius	FALSE	TRUE	TRUE
Hynobius retardatus	0.064787754	not threatened	not threatened	LC	ANIMALIA	CHORDATA	AMPHIBIA	CAUDATA	HYNOBIIDAE	Hynobius	FALSE	TRUE	TRUE
Batrachuperus londongensis	0.895252801	threatened	threatened	EN	ANIMALIA	CHORDATA	AMPHIBIA	CAUDATA	HYNOBIIDAE	Batrachuperus	FALSE	TRUE	TRUE
Pseudohynobius kuankuoshuiensis	0.897897889	threatened	threatened	CR	ANIMALIA	CHORDATA	AMPHIBIA	CAUDATA	HYNOBIIDAE	Pseudohynobius	FALSE	TRUE	TRUE
Hynobius formosanus	0.673963239	threatened	threatened	EN	ANIMALIA	CHORDATA	AMPHIBIA	CAUDATA	HYNOBIIDAE	Hynobius	FALSE	TRUE	TRUE
Pseudohynobius puxiongensis	0.916819931	threatened	threatened	CR	ANIMALIA	CHORDATA	AMPHIBIA	CAUDATA	HYNOBIIDAE	Pseudohynobius	FALSE	TRUE	TRUE
Pseudohynobius jinfo	0.63446829	threatened	threatened	EN	ANIMALIA	CHORDATA	AMPHIBIA	CAUDATA	HYNOBIIDAE	Pseudohynobius	FALSE	TRUE	TRUE
Eleutherodactylus hedricki	0.90156088	threatened	threatened	EN	ANIMALIA	CHORDATA	AMPHIBIA	ANURA	ELEUTHERODACTYLIDAE	Eleutherodactylus	FALSE	TRUE	FALSE
Eleutherodactylus nitidus	0.012921442	not threatened	not threatened	LC	ANIMALIA	CHORDATA	AMPHIBIA	ANURA	ELEUTHERODACTYLIDAE	Eleutherodactylus	FALSE	TRUE	FALSE
Eleutherodactylus unicolor	0.917571783	threatened	threatened	VU	ANIMALIA	CHORDATA	AMPHIBIA	ANURA	ELEUTHERODACTYLIDAE	Eleutherodactylus	FALSE	TRUE	FALSE
Diasporus ventrimaculatus	0.590273141	threatened	not threatened	LC	ANIMALIA	CHORDATA	AMPHIBIA	ANURA	ELEUTHERODACTYLIDAE	Diasporus	FALSE	TRUE	FALSE
Eleutherodactylus jamaicensis	0.393747892	threatened	threatened	EN	ANIMALIA	CHORDATA	AMPHIBIA	ANURA	ELEUTHERODACTYLIDAE	Eleutherodactylus	FALSE	TRUE	FALSE
Eleutherodactylus juanariveroi	0.902362795	threatened	threatened	CR	ANIMALIA	CHORDATA	AMPHIBIA	ANURA	ELEUTHERODACTYLIDAE	Eleutherodactylus	FALSE	TRUE	FALSE
Diasporus pequeno	0.801373279	threatened	threatened	CR	ANIMALIA	CHORDATA	AMPHIBIA	ANURA	ELEUTHERODACTYLIDAE	Diasporus	FALSE	TRUE	FALSE
Diasporus sapo	0.624849941	threatened	threatened	CR	ANIMALIA	CHORDATA	AMPHIBIA	ANURA	ELEUTHERODACTYLIDAE	Diasporus	FALSE	TRUE	FALSE
Eleutherodactylus sisyphodemus	0.947732853	threatened	threatened	CR	ANIMALIA	CHORDATA	AMPHIBIA	ANURA	ELEUTHERODACTYLIDAE	Eleutherodactylus	FALSE	TRUE	FALSE
Eleutherodactylus diplasius	0.843607864	threatened	threatened	EN	ANIMALIA	CHORDATA	AMPHIBIA	ANURA	ELEUTHERODACTYLIDAE	Eleutherodactylus	FALSE	TRUE	FALSE
Diasporus tinker	0.036689152	not threatened	not threatened	LC	ANIMALIA	CHORDATA	AMPHIBIA	ANURA	ELEUTHERODACTYLIDAE	Diasporus	FALSE	TRUE	FALSE
Eleutherodactylus syristes	0.507523787	threatened	not threatened	LC	ANIMALIA	CHORDATA	AMPHIBIA	ANURA	ELEUTHERODACTYLIDAE	Eleutherodactylus	FALSE	TRUE	FALSE
Diasporus amirae	0.526720702	threatened	not threatened	LC	ANIMALIA	CHORDATA	AMPHIBIA	ANURA	ELEUTHERODACTYLIDAE	Diasporus	FALSE	TRUE	FALSE
Eleutherodactylus griphus	0.951655256	threatened	threatened	CR	ANIMALIA	CHORDATA	AMPHIBIA	ANURA	ELEUTHERODACTYLIDAE	Eleutherodactylus	FALSE	TRUE	FALSE
Eleutherodactylus pallidus	0.119563973	not threatened	not threatened	LC	ANIMALIA	CHORDATA	AMPHIBIA	ANURA	ELEUTHERODACTYLIDAE	Eleutherodactylus	FALSE	TRUE	FALSE
Eleutherodactylus riparius	0.026981584	not threatened	not threatened	LC	ANIMALIA	CHORDATA	AMPHIBIA	ANURA	ELEUTHERODACTYLIDAE	Eleutherodactylus	FALSE	TRUE	TRUE
Diasporus hylaeformis	0.221342845	not threatened	not threatened	LC	ANIMALIA	CHORDATA	AMPHIBIA	ANURA	ELEUTHERODACTYLIDAE	Diasporus	FALSE	TRUE	FALSE
Diasporus majeensis	0.901384381	threatened	threatened	CR	ANIMALIA	CHORDATA	AMPHIBIA	ANURA	ELEUTHERODACTYLIDAE	Diasporus	FALSE	TRUE	FALSE
Eleutherodactylus cooki	0.892443073	threatened	threatened	VU	ANIMALIA	CHORDATA	AMPHIBIA	ANURA	ELEUTHERODACTYLIDAE	Eleutherodactylus	FALSE	TRUE	FALSE
Eleutherodactylus brittoni	0.535298373	threatened	not threatened	LC	ANIMALIA	CHORDATA	AMPHIBIA	ANURA	ELEUTHERODACTYLIDAE	Eleutherodactylus	FALSE	TRUE	FALSE
Eleutherodactylus albolabris	0.476341938	threatened	not threatened	LC	ANIMALIA	CHORDATA	AMPHIBIA	ANURA	ELEUTHERODACTYLIDAE	Eleutherodactylus	FALSE	TRUE	FALSE
Eleutherodactylus maurus	0.848347165	threatened	threatened	VU	ANIMALIA	CHORDATA	AMPHIBIA	ANURA	ELEUTHERODACTYLIDAE	Eleutherodactylus	FALSE	TRUE	FALSE
Diasporus gularis	0.02347356	not threatened	not threatened	LC	ANIMALIA	CHORDATA	AMPHIBIA	ANURA	ELEUTHERODACTYLIDAE	Diasporus	FALSE	TRUE	FALSE
Discoglossus montalentii	0.420269616	threatened	not threatened	NT	ANIMALIA	CHORDATA	AMPHIBIA	ANURA	ALYTIDAE	Discoglossus	FALSE	TRUE	TRUE
Rhinoderma darwinii	0.040016033	not threatened	threatened	EN	ANIMALIA	CHORDATA	AMPHIBIA	ANURA	RHINODERMATIDAE	Rhinoderma	FALSE	TRUE	FALSE
Sooglossus thomasseti	0.595585095	threatened	threatened	CR	ANIMALIA	CHORDATA	AMPHIBIA	ANURA	SOOGLOSSIDAE	Sooglossus	FALSE	TRUE	TRUE
Hylorina sylvatica	0.038144301	not threatened	not threatened	LC	ANIMALIA	CHORDATA	AMPHIBIA	ANURA	BATRACHYLIDAE	Hylorina	FALSE	TRUE	TRUE
Chaltenobatrachus grandisonae	0.083261581	not threatened	not threatened	LC	ANIMALIA	CHORDATA	AMPHIBIA	ANURA	BATRACHYLIDAE	Chaltenobatrachus	FALSE	TRUE	TRUE
Atelognathus praebasalticus	0.638336156	threatened	threatened	EN	ANIMALIA	CHORDATA	AMPHIBIA	ANURA	BATRACHYLIDAE	Atelognathus	FALSE	TRUE	TRUE
Leiopelma pakeka	0.788021725	threatened	threatened	VU	ANIMALIA	CHORDATA	AMPHIBIA	ANURA	LEIOPELMATIDAE	Leiopelma	FALSE	TRUE	FALSE
Pseudobranchus axanthus	0.031085114	not threatened	not threatened	LC	ANIMALIA	CHORDATA	AMPHIBIA	CAUDATA	SIRENIDAE	Pseudobranchus	FALSE	FALSE	TRUE
Stefania coxi	0.75824687	threatened	threatened	VU	ANIMALIA	CHORDATA	AMPHIBIA	ANURA	HEMIPHRACTIDAE	Stefania	FALSE	TRUE	FALSE
Gastrotheca nebulanastes	0.60070895	threatened	threatened	EN	ANIMALIA	CHORDATA	AMPHIBIA	ANURA	HEMIPHRACTIDAE	Gastrotheca	FALSE	TRUE	FALSE
Gastrotheca lojana	0.802563092	threatened	threatened	VU	ANIMALIA	CHORDATA	AMPHIBIA	ANURA	HEMIPHRACTIDAE	Gastrotheca	FALSE	TRUE	TRUE
Gastrotheca aguaruna	0.875518159	threatened	not threatened	NT	ANIMALIA	CHORDATA	AMPHIBIA	ANURA	HEMIPHRACTIDAE	Gastrotheca	FALSE	TRUE	TRUE
Hemiphractus proboscideus	0.010651578	not threatened	not threatened	LC	ANIMALIA	CHORDATA	AMPHIBIA	ANURA	HEMIPHRACTIDAE	Hemiphractus	FALSE	TRUE	FALSE
Gastrotheca rebeccae	0.841244789	threatened	threatened	EN	ANIMALIA	CHORDATA	AMPHIBIA	ANURA	HEMIPHRACTIDAE	Gastrotheca	FALSE	TRUE	FALSE
Stefania ginesi	0.552402901	threatened	not threatened	NT	ANIMALIA	CHORDATA	AMPHIBIA	ANURA	HEMIPHRACTIDAE	Stefania	FALSE	TRUE	TRUE
Stefania goini	0.43745996	threatened	not threatened	NT	ANIMALIA	CHORDATA	AMPHIBIA	ANURA	HEMIPHRACTIDAE	Stefania	FALSE	TRUE	TRUE
Gastrotheca espeletia	0.697275925	threatened	threatened	EN	ANIMALIA	CHORDATA	AMPHIBIA	ANURA	HEMIPHRACTIDAE	Gastrotheca	FALSE	TRUE	TRUE
Gastrotheca lateonota	0.406870032	threatened	threatened	VU	ANIMALIA	CHORDATA	AMPHIBIA	ANURA	HEMIPHRACTIDAE	Gastrotheca	FALSE	TRUE	TRUE
Gastrotheca litonedis	0.851948008	threatened	threatened	EN	ANIMALIA	CHORDATA	AMPHIBIA	ANURA	HEMIPHRACTIDAE	Gastrotheca	FALSE	TRUE	TRUE
Gastrotheca bufona	0.811974363	threatened	threatened	VU	ANIMALIA	CHORDATA	AMPHIBIA	ANURA	HEMIPHRACTIDAE	Gastrotheca	FALSE	TRUE	FALSE
Gastrotheca weinlandii	0.02401801	not threatened	not threatened	LC	ANIMALIA	CHORDATA	AMPHIBIA	ANURA	HEMIPHRACTIDAE	Gastrotheca	FALSE	TRUE	FALSE
Stefania riae	0.244729575	not threatened	not threatened	NT	ANIMALIA	CHORDATA	AMPHIBIA	ANURA	HEMIPHRACTIDAE	Stefania	FALSE	TRUE	TRUE
Gastrotheca orophylax	0.572676892	threatened	threatened	VU	ANIMALIA	CHORDATA	AMPHIBIA	ANURA	HEMIPHRACTIDAE	Gastrotheca	FALSE	TRUE	FALSE
Gastrotheca christiani	0.88009348	threatened	threatened	CR	ANIMALIA	CHORDATA	AMPHIBIA	ANURA	HEMIPHRACTIDAE	Gastrotheca	FALSE	TRUE	FALSE
Stefania scalae	0.022357008	not threatened	not threatened	LC	ANIMALIA	CHORDATA	AMPHIBIA	ANURA	HEMIPHRACTIDAE	Stefania	FALSE	TRUE	TRUE
Pelodytes punctatus	0.023423859	not threatened	not threatened	LC	ANIMALIA	CHORDATA	AMPHIBIA	ANURA	PELODYTIDAE	Pelodytes	FALSE	TRUE	TRUE
Grandisonia sechellensis	0.436580476	threatened	not threatened	LC	ANIMALIA	CHORDATA	AMPHIBIA	GYMNOPHIONA	INDOTYPHLIDAE	Grandisonia	FALSE	TRUE	TRUE
Callulina dawida	0.937170924	threatened	threatened	CR	ANIMALIA	CHORDATA	AMPHIBIA	ANURA	BREVICIPITIDAE	Callulina	FALSE	TRUE	FALSE
Callulina meteora	0.923949331	threatened	threatened	CR	ANIMALIA	CHORDATA	AMPHIBIA	ANURA	BREVICIPITIDAE	Callulina	FALSE	TRUE	FALSE
Breviceps gibbosus	0.397738563	threatened	not threatened	NT	ANIMALIA	CHORDATA	AMPHIBIA	ANURA	BREVICIPITIDAE	Breviceps	FALSE	TRUE	FALSE
Breviceps sopranus	0.118460003	not threatened	not threatened	LC	ANIMALIA	CHORDATA	AMPHIBIA	ANURA	BREVICIPITIDAE	Breviceps	FALSE	TRUE	FALSE
Breviceps adspersus	0.009232756	not threatened	not threatened	LC	ANIMALIA	CHORDATA	AMPHIBIA	ANURA	BREVICIPITIDAE	Breviceps	FALSE	TRUE	FALSE
Balebreviceps hillmani	0.941233411	threatened	threatened	CR	ANIMALIA	CHORDATA	AMPHIBIA	ANURA	BREVICIPITIDAE	Balebreviceps	FALSE	TRUE	FALSE
Callulina kreffti	0.10174674	not threatened	not threatened	LC	ANIMALIA	CHORDATA	AMPHIBIA	ANURA	BREVICIPITIDAE	Callulina	FALSE	TRUE	FALSE
Callulina stanleyi	0.924879489	threatened	threatened	CR	ANIMALIA	CHORDATA	AMPHIBIA	ANURA	BREVICIPITIDAE	Callulina	FALSE	TRUE	FALSE
Alsodes verrucosus	0.817411225	threatened	threatened	EN	ANIMALIA	CHORDATA	AMPHIBIA	ANURA	ALSODIDAE	Alsodes	FALSE	TRUE	TRUE
Eupsophus emiliopugini	0.054433239	not threatened	not threatened	LC	ANIMALIA	CHORDATA	AMPHIBIA	ANURA	ALSODIDAE	Eupsophus	FALSE	TRUE	TRUE
Alsodes pehuenche	0.685893028	threatened	threatened	CR	ANIMALIA	CHORDATA	AMPHIBIA	ANURA	ALSODIDAE	Alsodes	FALSE	FALSE	TRUE
Eupsophus vertebralis	0.151639972	not threatened	not threatened	LC	ANIMALIA	CHORDATA	AMPHIBIA	ANURA	ALSODIDAE	Eupsophus	FALSE	TRUE	TRUE
Eupsophus insularis	0.767809494	threatened	threatened	CR	ANIMALIA	CHORDATA	AMPHIBIA	ANURA	ALSODIDAE	Eupsophus	FALSE	TRUE	TRUE
Ambystoma rivulare	0.946412915	threatened	threatened	EN	ANIMALIA	CHORDATA	AMPHIBIA	CAUDATA	AMBYSTOMATIDAE	Ambystoma	FALSE	FALSE	TRUE
Ambystoma leorae	0.956113463	threatened	threatened	CR	ANIMALIA	CHORDATA	AMPHIBIA	CAUDATA	AMBYSTOMATIDAE	Ambystoma	FALSE	TRUE	TRUE
Ambystoma jeffersonianum	0.092418751	not threatened	not threatened	LC	ANIMALIA	CHORDATA	AMPHIBIA	CAUDATA	AMBYSTOMATIDAE	Ambystoma	FALSE	TRUE	TRUE
Ambystoma gracile	0.012287275	not threatened	not threatened	LC	ANIMALIA	CHORDATA	AMPHIBIA	CAUDATA	AMBYSTOMATIDAE	Ambystoma	FALSE	TRUE	TRUE
Ambystoma texanum	0.081462548	not threatened	not threatened	LC	ANIMALIA	CHORDATA	AMPHIBIA	CAUDATA	AMBYSTOMATIDAE	Ambystoma	FALSE	TRUE	TRUE
Ambystoma flavipiperatum	0.93840093	threatened	threatened	EN	ANIMALIA	CHORDATA	AMPHIBIA	CAUDATA	AMBYSTOMATIDAE	Ambystoma	FALSE	TRUE	TRUE
Xenopus clivii	0.025074547	not threatened	not threatened	LC	ANIMALIA	CHORDATA	AMPHIBIA	ANURA	PIPIDAE	Xenopus	FALSE	TRUE	TRUE
Xenopus pygmaeus	0.013142259	not threatened	not threatened	LC	ANIMALIA	CHORDATA	AMPHIBIA	ANURA	PIPIDAE	Xenopus	FALSE	TRUE	TRUE
Xenopus tropicalis	0.007786189	not threatened	not threatened	LC	ANIMALIA	CHORDATA	AMPHIBIA	ANURA	PIPIDAE	Xenopus	FALSE	TRUE	TRUE
Xenopus fischbergi	0.007848118	not threatened	not threatened	LC	ANIMALIA	CHORDATA	AMPHIBIA	ANURA	PIPIDAE	Xenopus	FALSE	TRUE	TRUE
Xenopus longipes	0.897914172	threatened	threatened	CR	ANIMALIA	CHORDATA	AMPHIBIA	ANURA	PIPIDAE	Xenopus	FALSE	FALSE	TRUE
Xenopus parafraseri	0.026638407	not threatened	not threatened	LC	ANIMALIA	CHORDATA	AMPHIBIA	ANURA	PIPIDAE	Xenopus	FALSE	TRUE	TRUE
Xenopus amieti	0.693130197	threatened	threatened	VU	ANIMALIA	CHORDATA	AMPHIBIA	ANURA	PIPIDAE	Xenopus	FALSE	TRUE	TRUE
Xenopus victorianus	0.010670844	not threatened	not threatened	LC	ANIMALIA	CHORDATA	AMPHIBIA	ANURA	PIPIDAE	Xenopus	FALSE	TRUE	TRUE
Gymnopis syntrema	0.214342521	not threatened	not threatened	NT	ANIMALIA	CHORDATA	AMPHIBIA	GYMNOPHIONA	DERMOPHIIDAE	Gymnopis	FALSE	TRUE	FALSE
Dermophis glandulosus	0.033917671	not threatened	not threatened	LC	ANIMALIA	CHORDATA	AMPHIBIA	GYMNOPHIONA	DERMOPHIIDAE	Dermophis	FALSE	TRUE	FALSE
Schistometopum gregorii	0.12541532	not threatened	not threatened	LC	ANIMALIA	CHORDATA	AMPHIBIA	GYMNOPHIONA	DERMOPHIIDAE	Schistometopum	FALSE	TRUE	FALSE
Boulengerula boulengeri	0.875374845	threatened	not threatened	LC	ANIMALIA	CHORDATA	AMPHIBIA	GYMNOPHIONA	HERPELIDAE	Boulengerula	FALSE	TRUE	FALSE
Boulengerula fischeri	0.895045718	threatened	threatened	VU	ANIMALIA	CHORDATA	AMPHIBIA	GYMNOPHIONA	HERPELIDAE	Boulengerula	FALSE	TRUE	FALSE
Arthroleptides yakusini	0.474578513	threatened	threatened	EN	ANIMALIA	CHORDATA	AMPHIBIA	ANURA	PETROPEDETIDAE	Arthroleptides	FALSE	TRUE	TRUE
Petropedetes perreti	0.954818546	threatened	threatened	CR	ANIMALIA	CHORDATA	AMPHIBIA	ANURA	PETROPEDETIDAE	Petropedetes	FALSE	TRUE	TRUE
Petropedetes cameronensis	0.21772509	not threatened	not threatened	LC	ANIMALIA	CHORDATA	AMPHIBIA	ANURA	PETROPEDETIDAE	Petropedetes	FALSE	TRUE	TRUE
Ichthyophis hypocyaneus	0.855489345	threatened	not threatened	LC	ANIMALIA	CHORDATA	AMPHIBIA	GYMNOPHIONA	ICHTHYOPHIIDAE	Ichthyophis	FALSE	TRUE	TRUE
Ichthyophis pauli	0.141612599	not threatened	not threatened	LC	ANIMALIA	CHORDATA	AMPHIBIA	GYMNOPHIONA	ICHTHYOPHIIDAE	Ichthyophis	FALSE	TRUE	TRUE
Ichthyophis orthoplicatus	0.90188108	threatened	threatened	EN	ANIMALIA	CHORDATA	AMPHIBIA	GYMNOPHIONA	ICHTHYOPHIIDAE	Ichthyophis	FALSE	TRUE	TRUE
Lankanectes corrugatus	0.641169725	threatened	not threatened	NT	ANIMALIA	CHORDATA	AMPHIBIA	ANURA	NYCTIBATRACHIDAE	Lankanectes	FALSE	TRUE	TRUE
Ceratophrys stolzmanni	0.09072376	not threatened	threatened	VU	ANIMALIA	CHORDATA	AMPHIBIA	ANURA	CERATOPHRYIDAE	Ceratophrys	FALSE	TRUE	TRUE
Necturus punctatus	0.022006816	not threatened	not threatened	LC	ANIMALIA	CHORDATA	AMPHIBIA	CAUDATA	PROTEIDAE	Necturus	FALSE	TRUE	TRUE
Conraua goliath	0.040138132	not threatened	threatened	EN	ANIMALIA	CHORDATA	AMPHIBIA	ANURA	CONRAUIDAE	Conraua	FALSE	TRUE	TRUE
Conraua beccarii	0.035647827	not threatened	not threatened	LC	ANIMALIA	CHORDATA	AMPHIBIA	ANURA	CONRAUIDAE	Conraua	FALSE	TRUE	TRUE
Heleophryne orientalis	0.457213143	threatened	not threatened	LC	ANIMALIA	CHORDATA	AMPHIBIA	ANURA	HELEOPHRYNIDAE	Heleophryne	FALSE	TRUE	TRUE
Barbourula busuangensis	0.4131202	threatened	not threatened	NT	ANIMALIA	CHORDATA	AMPHIBIA	ANURA	BOMBINATORIDAE	Barbourula	FALSE	TRUE	TRUE
Hemisus guineensis	0.006512635	not threatened	not threatened	LC	ANIMALIA	CHORDATA	AMPHIBIA	ANURA	HEMISOTIDAE	Hemisus	FALSE	TRUE	TRUE
Hemisus marmoratus	0.006560142	not threatened	not threatened	LC	ANIMALIA	CHORDATA	AMPHIBIA	ANURA	HEMISOTIDAE	Hemisus	FALSE	TRUE	TRUE
Odontobatrachus fouta	0.955369542	threatened	threatened	EN	ANIMALIA	CHORDATA	AMPHIBIA	ANURA	ODONTOBATRACHIDAE	Odontobatrachus	FALSE	TRUE	TRUE
Rhinatrema shiv	0.627971139	threatened	threatened	EN	ANIMALIA	CHORDATA	AMPHIBIA	GYMNOPHIONA	RHINATREMATIDAE	Rhinatrema	FALSE	TRUE	FALSE
Epicrionops bicolor	0.013982721	not threatened	not threatened	LC	ANIMALIA	CHORDATA	AMPHIBIA	GYMNOPHIONA	RHINATREMATIDAE	Epicrionops	FALSE	TRUE	TRUE
Microcaecilia unicolor	0.028667384	not threatened	not threatened	LC	ANIMALIA	CHORDATA	AMPHIBIA	GYMNOPHIONA	SIPHONOPIDAE	Microcaecilia	FALSE	TRUE	FALSE
Microcaecilia nicefori	0.312172393	not threatened	not threatened	LC	ANIMALIA	CHORDATA	AMPHIBIA	GYMNOPHIONA	SIPHONOPIDAE	Microcaecilia	FALSE	TRUE	TRUE
Telmatobufo bullocki	0.896930407	threatened	threatened	EN	ANIMALIA	CHORDATA	AMPHIBIA	ANURA	CALYPTOCEPHALELLIDAE	Telmatobufo	FALSE	TRUE	TRUE
Ascaphus montanus	0.022591584	not threatened	not threatened	LC	ANIMALIA	CHORDATA	AMPHIBIA	ANURA	ASCAPHIDAE	Ascaphus	FALSE	TRUE	TRUE
Tetraodon lineatus	0.019743083	not threatened	not threatened	LC	ANIMALIA	CHORDATA	ACTINOPTERYGII	TETRAODONTIFORMES	TETRAODONTIDAE	Tetraodon	FALSE	FALSE	TRUE
Enneacampus ansorgii	0.013117805	not threatened	not threatened	LC	ANIMALIA	CHORDATA	ACTINOPTERYGII	SYNGNATHIFORMES	SYNGNATHIDAE	Enneacampus	FALSE	FALSE	TRUE
Fimbristylis bisumbellata	0.016184966	not threatened	not threatened	LC	PLANTAE	TRACHEOPHYTA	LILIOPSIDA	POALES	CYPERACEAE	Fimbristylis	FALSE	TRUE	TRUE
Eleocharis setifolia	0.013018642	not threatened	not threatened	LC	PLANTAE	TRACHEOPHYTA	LILIOPSIDA	POALES	CYPERACEAE	Eleocharis	FALSE	TRUE	TRUE
Carex paniculata	0.008411189	not threatened	not threatened	LC	PLANTAE	TRACHEOPHYTA	LILIOPSIDA	POALES	CYPERACEAE	Carex	FALSE	TRUE	TRUE
Schoenoplectus triqueter	0.020576348	not threatened	not threatened	LC	PLANTAE	TRACHEOPHYTA	LILIOPSIDA	POALES	CYPERACEAE	Schoenoplectus	FALSE	TRUE	TRUE
Bulbostylis angolensis	0.011121834	not threatened	not threatened	LC	PLANTAE	TRACHEOPHYTA	LILIOPSIDA	POALES	CYPERACEAE	Bulbostylis	FALSE	TRUE	TRUE
Fimbristylis quinquangularis	0.012610721	not threatened	not threatened	LC	PLANTAE	TRACHEOPHYTA	LILIOPSIDA	POALES	CYPERACEAE	Fimbristylis	FALSE	TRUE	TRUE
Diplacrum africanum	0.012251021	not threatened	not threatened	LC	PLANTAE	TRACHEOPHYTA	LILIOPSIDA	POALES	CYPERACEAE	Diplacrum	FALSE	TRUE	TRUE
Eleocharis decoriglumis	0.020351979	not threatened	not threatened	LC	PLANTAE	TRACHEOPHYTA	LILIOPSIDA	POALES	CYPERACEAE	Eleocharis	FALSE	TRUE	TRUE
Cyperus pulchellus	0.009348924	not threatened	not threatened	LC	PLANTAE	TRACHEOPHYTA	LILIOPSIDA	POALES	CYPERACEAE	Cyperus	FALSE	FALSE	TRUE
Cyperus alopecuroides	0.009559463	not threatened	not threatened	LC	PLANTAE	TRACHEOPHYTA	LILIOPSIDA	POALES	CYPERACEAE	Cyperus	FALSE	FALSE	TRUE
Bulbostylis briziformis	0.011172707	not threatened	not threatened	LC	PLANTAE	TRACHEOPHYTA	LILIOPSIDA	POALES	CYPERACEAE	Bulbostylis	FALSE	TRUE	TRUE
Schoenoplectus litoralis	0.010195098	not threatened	not threatened	LC	PLANTAE	TRACHEOPHYTA	LILIOPSIDA	POALES	CYPERACEAE	Schoenoplectus	FALSE	TRUE	TRUE
Carex limosa	0.009078168	not threatened	not threatened	LC	PLANTAE	TRACHEOPHYTA	LILIOPSIDA	POALES	CYPERACEAE	Carex	FALSE	FALSE	TRUE
Pycreus compressiformis	0.516399671	threatened	threatened	EN	PLANTAE	TRACHEOPHYTA	LILIOPSIDA	POALES	CYPERACEAE	Pycreus	FALSE	TRUE	TRUE
Fimbristylis squarrosa	0.009959527	not threatened	not threatened	LC	PLANTAE	TRACHEOPHYTA	LILIOPSIDA	POALES	CYPERACEAE	Fimbristylis	FALSE	TRUE	TRUE
Cyperus intactus	0.060700598	not threatened	not threatened	LC	PLANTAE	TRACHEOPHYTA	LILIOPSIDA	POALES	CYPERACEAE	Cyperus	FALSE	FALSE	TRUE
Cyperus macrostachyos	0.020826308	not threatened	not threatened	LC	PLANTAE	TRACHEOPHYTA	LILIOPSIDA	POALES	CYPERACEAE	Cyperus	FALSE	FALSE	TRUE
Fimbristylis debilis	0.016804335	not threatened	not threatened	LC	PLANTAE	TRACHEOPHYTA	LILIOPSIDA	POALES	CYPERACEAE	Fimbristylis	FALSE	TRUE	TRUE
Cyperus glomeratus	0.020299347	not threatened	not threatened	LC	PLANTAE	TRACHEOPHYTA	LILIOPSIDA	POALES	CYPERACEAE	Cyperus	FALSE	TRUE	TRUE
Fimbristylis aphylla	0.014392861	not threatened	not threatened	LC	PLANTAE	TRACHEOPHYTA	LILIOPSIDA	POALES	CYPERACEAE	Fimbristylis	FALSE	TRUE	TRUE
Schoenoplectiella erecta	0.016630993	not threatened	not threatened	LC	PLANTAE	TRACHEOPHYTA	LILIOPSIDA	POALES	CYPERACEAE	Schoenoplectiella	FALSE	TRUE	TRUE
Eleocharis quinqueflora	0.010012762	not threatened	not threatened	LC	PLANTAE	TRACHEOPHYTA	LILIOPSIDA	POALES	CYPERACEAE	Eleocharis	FALSE	TRUE	TRUE
Rhynchospora gracillima	0.010161233	not threatened	not threatened	LC	PLANTAE	TRACHEOPHYTA	LILIOPSIDA	POALES	CYPERACEAE	Rhynchospora	FALSE	TRUE	TRUE
Cyperus flavescens	0.01551321	not threatened	not threatened	LC	PLANTAE	TRACHEOPHYTA	LILIOPSIDA	POALES	CYPERACEAE	Cyperus	FALSE	FALSE	TRUE
Carex luridiformis	0.077488258	not threatened	not threatened	LC	PLANTAE	TRACHEOPHYTA	LILIOPSIDA	POALES	CYPERACEAE	Carex	FALSE	TRUE	TRUE
Carex lasiocarpa	0.008656229	not threatened	not threatened	LC	PLANTAE	TRACHEOPHYTA	LILIOPSIDA	POALES	CYPERACEAE	Carex	FALSE	FALSE	TRUE
Bolboschoenus glaucus	0.011655821	not threatened	not threatened	LC	PLANTAE	TRACHEOPHYTA	LILIOPSIDA	POALES	CYPERACEAE	Bolboschoenus	FALSE	FALSE	TRUE
Cyperus podocarpus	0.011966274	not threatened	not threatened	LC	PLANTAE	TRACHEOPHYTA	LILIOPSIDA	POALES	CYPERACEAE	Cyperus	FALSE	FALSE	TRUE
Bolboschoenus grandispicus	0.816076648	threatened	threatened	CR	PLANTAE	TRACHEOPHYTA	LILIOPSIDA	POALES	CYPERACEAE	Bolboschoenus	FALSE	TRUE	TRUE
Cyperus procerus	0.014111692	not threatened	not threatened	LC	PLANTAE	TRACHEOPHYTA	LILIOPSIDA	POALES	CYPERACEAE	Cyperus	FALSE	TRUE	TRUE
Cladium mariscus	0.116542775	not threatened	not threatened	LC	PLANTAE	TRACHEOPHYTA	LILIOPSIDA	POALES	CYPERACEAE	Cladium	FALSE	FALSE	TRUE
Cyperus cancrorum	0.809256851	threatened	threatened	VU	PLANTAE	TRACHEOPHYTA	LILIOPSIDA	POALES	CYPERACEAE	Cyperus	FALSE	FALSE	TRUE
Schoenoplectiella juncea	0.013273116	not threatened	not threatened	LC	PLANTAE	TRACHEOPHYTA	LILIOPSIDA	POALES	CYPERACEAE	Schoenoplectiella	FALSE	FALSE	TRUE
Eleocharis variegata	0.010935339	not threatened	not threatened	LC	PLANTAE	TRACHEOPHYTA	LILIOPSIDA	POALES	CYPERACEAE	Eleocharis	FALSE	TRUE	TRUE
Cyperus polystachyos	0.019562289	not threatened	not threatened	LC	PLANTAE	TRACHEOPHYTA	LILIOPSIDA	POALES	CYPERACEAE	Cyperus	FALSE	FALSE	TRUE
Bellamya ecclesi	0.236410184	not threatened	threatened	CR	ANIMALIA	MOLLUSCA	GASTROPODA	ARCHITAENIOGLOSSA	VIVIPARIDAE	Bellamya	FALSE	FALSE	TRUE
Campeloma decisum	0.022499461	not threatened	not threatened	LC	ANIMALIA	MOLLUSCA	GASTROPODA	ARCHITAENIOGLOSSA	VIVIPARIDAE	Campeloma	FALSE	FALSE	TRUE
Sinotaia mandahlbarthi	0.234019721	not threatened	not threatened	LC	ANIMALIA	MOLLUSCA	GASTROPODA	ARCHITAENIOGLOSSA	VIVIPARIDAE	Sinotaia	FALSE	FALSE	TRUE
Bellamya unicolor	0.007327976	not threatened	not threatened	LC	ANIMALIA	MOLLUSCA	GASTROPODA	ARCHITAENIOGLOSSA	VIVIPARIDAE	Bellamya	FALSE	FALSE	TRUE
Notopala essingtonensis	0.016574227	not threatened	not threatened	LC	ANIMALIA	MOLLUSCA	GASTROPODA	ARCHITAENIOGLOSSA	VIVIPARIDAE	Notopala	FALSE	FALSE	TRUE
Nannocharax lineomaculatus	0.029459237	not threatened	not threatened	LC	ANIMALIA	CHORDATA	ACTINOPTERYGII	CHARACIFORMES	DISTICHODONTIDAE	Nannocharax	FALSE	FALSE	TRUE
Paradistichodus dimidiatus	0.011634231	not threatened	not threatened	LC	ANIMALIA	CHORDATA	ACTINOPTERYGII	CHARACIFORMES	DISTICHODONTIDAE	Paradistichodus	FALSE	FALSE	TRUE
Nannocharax fasciatus	0.010454466	not threatened	not threatened	LC	ANIMALIA	CHORDATA	ACTINOPTERYGII	CHARACIFORMES	DISTICHODONTIDAE	Nannocharax	FALSE	FALSE	TRUE
Neolebias powelli	0.921645866	threatened	threatened	EN	ANIMALIA	CHORDATA	ACTINOPTERYGII	CHARACIFORMES	DISTICHODONTIDAE	Neolebias	FALSE	FALSE	TRUE
Distichodus brevipinnis	0.015108268	not threatened	not threatened	LC	ANIMALIA	CHORDATA	ACTINOPTERYGII	CHARACIFORMES	DISTICHODONTIDAE	Distichodus	FALSE	FALSE	TRUE
Asprocottus parmiferus	0.026178399	not threatened	not threatened	LC	ANIMALIA	CHORDATA	ACTINOPTERYGII	SCORPAENIFORMES	COTTIDAE	Asprocottus	FALSE	FALSE	TRUE
Cottus tenuis	0.539615921	threatened	threatened	VU	ANIMALIA	CHORDATA	ACTINOPTERYGII	SCORPAENIFORMES	COTTIDAE	Cottus	FALSE	FALSE	TRUE
Batrachocottus baicalensis	0.026623403	not threatened	not threatened	LC	ANIMALIA	CHORDATA	ACTINOPTERYGII	SCORPAENIFORMES	COTTIDAE	Batrachocottus	FALSE	FALSE	TRUE
Batrachocottus multiradiatus	0.026010011	not threatened	not threatened	LC	ANIMALIA	CHORDATA	ACTINOPTERYGII	SCORPAENIFORMES	COTTIDAE	Batrachocottus	FALSE	FALSE	TRUE
Cottus kuznetzovi	0.038537481	not threatened	not threatened	LC	ANIMALIA	CHORDATA	ACTINOPTERYGII	SCORPAENIFORMES	COTTIDAE	Cottus	FALSE	FALSE	TRUE
Cottus carolinae	0.01751778	not threatened	not threatened	LC	ANIMALIA	CHORDATA	ACTINOPTERYGII	SCORPAENIFORMES	COTTIDAE	Cottus	FALSE	FALSE	TRUE
Cottus greenei	0.766228493	threatened	not threatened	NT	ANIMALIA	CHORDATA	ACTINOPTERYGII	SCORPAENIFORMES	COTTIDAE	Cottus	FALSE	FALSE	TRUE
Cottus girardi	0.03186612	not threatened	not threatened	LC	ANIMALIA	CHORDATA	ACTINOPTERYGII	SCORPAENIFORMES	COTTIDAE	Cottus	FALSE	FALSE	TRUE
Abyssocottus gibbosus	0.02366144	not threatened	not threatened	LC	ANIMALIA	CHORDATA	ACTINOPTERYGII	SCORPAENIFORMES	COTTIDAE	Abyssocottus	FALSE	FALSE	TRUE
Asprocottus abyssalis	0.024216915	not threatened	not threatened	LC	ANIMALIA	CHORDATA	ACTINOPTERYGII	SCORPAENIFORMES	COTTIDAE	Asprocottus	FALSE	FALSE	TRUE
Asprocottus intermedius	0.125581086	not threatened	not threatened	LC	ANIMALIA	CHORDATA	ACTINOPTERYGII	SCORPAENIFORMES	COTTIDAE	Asprocottus	FALSE	FALSE	TRUE
Procottus gotoi	0.555847285	threatened	threatened	EN	ANIMALIA	CHORDATA	ACTINOPTERYGII	SCORPAENIFORMES	COTTIDAE	Procottus	FALSE	FALSE	TRUE
Limnocottus griseus	0.031914876	not threatened	not threatened	LC	ANIMALIA	CHORDATA	ACTINOPTERYGII	SCORPAENIFORMES	COTTIDAE	Limnocottus	FALSE	FALSE	TRUE
Cottus nasalis	0.472740708	threatened	not threatened	LC	ANIMALIA	CHORDATA	ACTINOPTERYGII	SCORPAENIFORMES	COTTIDAE	Cottus	FALSE	FALSE	TRUE
Limnocottus bergianus	0.024626267	not threatened	not threatened	LC	ANIMALIA	CHORDATA	ACTINOPTERYGII	SCORPAENIFORMES	COTTIDAE	Limnocottus	FALSE	FALSE	TRUE
Cottus spinulosus	0.136942188	not threatened	not threatened	LC	ANIMALIA	CHORDATA	ACTINOPTERYGII	SCORPAENIFORMES	COTTIDAE	Cottus	FALSE	FALSE	TRUE
Limnocottus godlewskii	0.032157022	not threatened	not threatened	LC	ANIMALIA	CHORDATA	ACTINOPTERYGII	SCORPAENIFORMES	COTTIDAE	Limnocottus	FALSE	FALSE	TRUE
Cottus jaxartensis	0.507150958	threatened	not threatened	LC	ANIMALIA	CHORDATA	ACTINOPTERYGII	SCORPAENIFORMES	COTTIDAE	Cottus	FALSE	FALSE	TRUE
Risiocnemis hamalaineni	0.760260386	threatened	threatened	EN	ANIMALIA	ARTHROPODA	INSECTA	ODONATA	PLATYCNEMIDIDAE	Risiocnemis	FALSE	TRUE	TRUE
Risiocnemis corbeti	0.803697928	threatened	threatened	EN	ANIMALIA	ARTHROPODA	INSECTA	ODONATA	PLATYCNEMIDIDAE	Risiocnemis	FALSE	TRUE	TRUE
Proplatycnemis pseudalatipes	0.422597344	threatened	not threatened	LC	ANIMALIA	ARTHROPODA	INSECTA	ODONATA	PLATYCNEMIDIDAE	Proplatycnemis	FALSE	TRUE	TRUE
Risiocnemis moroensis	0.721469484	threatened	threatened	EN	ANIMALIA	ARTHROPODA	INSECTA	ODONATA	PLATYCNEMIDIDAE	Risiocnemis	FALSE	TRUE	TRUE
Calicnemia chaseni	0.059673381	not threatened	not threatened	LC	ANIMALIA	ARTHROPODA	INSECTA	ODONATA	PLATYCNEMIDIDAE	Calicnemia	FALSE	TRUE	TRUE
Nososticta hiroakii	0.60565851	threatened	not threatened	LC	ANIMALIA	ARTHROPODA	INSECTA	ODONATA	PLATYCNEMIDIDAE	Nososticta	FALSE	TRUE	TRUE
Prodasineura dorsalis	0.010460996	not threatened	not threatened	LC	ANIMALIA	ARTHROPODA	INSECTA	ODONATA	PLATYCNEMIDIDAE	Prodasineura	FALSE	TRUE	TRUE
Rhyacocnemis sufficiens	0.511413551	threatened	threatened	VU	ANIMALIA	ARTHROPODA	INSECTA	ODONATA	PLATYCNEMIDIDAE	Rhyacocnemis	FALSE	TRUE	TRUE
Stenocnemis pachystigma	0.087744066	not threatened	not threatened	LC	ANIMALIA	ARTHROPODA	INSECTA	ODONATA	PLATYCNEMIDIDAE	Stenocnemis	FALSE	TRUE	TRUE
Idiocnemis louisiadensis	0.681285716	threatened	not threatened	LC	ANIMALIA	ARTHROPODA	INSECTA	ODONATA	PLATYCNEMIDIDAE	Idiocnemis	FALSE	TRUE	TRUE
Asthenocnemis stephanodera	0.904750778	threatened	threatened	EN	ANIMALIA	ARTHROPODA	INSECTA	ODONATA	PLATYCNEMIDIDAE	Asthenocnemis	FALSE	TRUE	TRUE
Coeliccia kenyah	0.059749438	not threatened	not threatened	NT	ANIMALIA	ARTHROPODA	INSECTA	ODONATA	PLATYCNEMIDIDAE	Coeliccia	FALSE	TRUE	TRUE
Palaiargia charmosyna	0.008630878	not threatened	not threatened	LC	ANIMALIA	ARTHROPODA	INSECTA	ODONATA	PLATYCNEMIDIDAE	Palaiargia	FALSE	TRUE	TRUE
[truncated: 4,858 more rows]
