# Supplementary material for: More than half of data deficient species predicted to be threatened by extinction
Source: Commun Biol. 2022 Aug 4;5:679. doi: 10.1038/s42003-022-03638-9 (PMC9352662; doi:10.1038/s42003-022-03638-9)
Supplement: Supplementary file 4 — Supplementary Data 2 [file 42003_2022_3638_MOESM4_ESM.csv]

Species	Probability	PredictedGroup	RedListGroup	RedListCategory	Kingdom	Phylum	Class	Order	Family	Genus	Marine	Terrestrial	Freshwater
Engystomops montubio	0.304629284	not threatened	not threatened	LC	ANIMALIA	CHORDATA	AMPHIBIA	ANURA	LEPTODACTYLIDAE	Engystomops	FALSE	TRUE	TRUE
Agalychnis medinae	0.932728649	threatened	threatened	EN	ANIMALIA	CHORDATA	AMPHIBIA	ANURA	PHYLLOMEDUSIDAE	Agalychnis	FALSE	TRUE	TRUE
Hyperolius ferreirai	0.933965009	threatened	DD	DD	ANIMALIA	CHORDATA	AMPHIBIA	ANURA	HYPEROLIIDAE	Hyperolius	FALSE	TRUE	TRUE
Thorius omiltemi	0.947243253	threatened	threatened	EN	ANIMALIA	CHORDATA	AMPHIBIA	CAUDATA	PLETHODONTIDAE	Thorius	FALSE	TRUE	FALSE
Ptychadena perplicata	0.01123828	not threatened	not threatened	LC	ANIMALIA	CHORDATA	AMPHIBIA	ANURA	PTYCHADENIDAE	Ptychadena	FALSE	TRUE	TRUE
Telmatobius hauthali	0.906599495	threatened	threatened	EN	ANIMALIA	CHORDATA	AMPHIBIA	ANURA	TELMATOBIIDAE	Telmatobius	FALSE	FALSE	TRUE
Anodonthyla pollicaris	0.904815819	threatened	DD	DD	ANIMALIA	CHORDATA	AMPHIBIA	ANURA	MICROHYLIDAE	Anodonthyla	FALSE	TRUE	TRUE
Cardioglossa nigromaculata	0.120549036	not threatened	not threatened	LC	ANIMALIA	CHORDATA	AMPHIBIA	ANURA	ARTHROLEPTIDAE	Cardioglossa	FALSE	TRUE	TRUE
Andinobates bombetes	0.874676313	threatened	threatened	VU	ANIMALIA	CHORDATA	AMPHIBIA	ANURA	DENDROBATIDAE	Andinobates	FALSE	TRUE	FALSE
Kassina cassinoides	0.011648408	not threatened	not threatened	LC	ANIMALIA	CHORDATA	AMPHIBIA	ANURA	HYPEROLIIDAE	Kassina	FALSE	TRUE	TRUE
Leptodactylus didymus	0.008622621	not threatened	not threatened	LC	ANIMALIA	CHORDATA	AMPHIBIA	ANURA	LEPTODACTYLIDAE	Leptodactylus	FALSE	TRUE	TRUE
Oreophryne sibilans	0.154142651	not threatened	DD	DD	ANIMALIA	CHORDATA	AMPHIBIA	ANURA	MICROHYLIDAE	Oreophryne	FALSE	TRUE	FALSE
Niceforonia fallaciosa	0.676906117	threatened	DD	DD	ANIMALIA	CHORDATA	AMPHIBIA	ANURA	CRAUGASTORIDAE	Niceforonia	FALSE	TRUE	FALSE
Craugastor xucanebi	0.789264275	threatened	threatened	VU	ANIMALIA	CHORDATA	AMPHIBIA	ANURA	CRAUGASTORIDAE	Craugastor	FALSE	TRUE	FALSE
Leptodactylus chaquensis	0.007837407	not threatened	not threatened	LC	ANIMALIA	CHORDATA	AMPHIBIA	ANURA	LEPTODACTYLIDAE	Leptodactylus	FALSE	TRUE	TRUE
Proceratophrys boiei	0.010378878	not threatened	not threatened	LC	ANIMALIA	CHORDATA	AMPHIBIA	ANURA	ODONTOPHRYNIDAE	Proceratophrys	FALSE	TRUE	TRUE
Leptobrachium ailaonicum	0.674692002	threatened	not threatened	NT	ANIMALIA	CHORDATA	AMPHIBIA	ANURA	MEGOPHRYIDAE	Leptobrachium	FALSE	TRUE	TRUE
Sclerophrys regularis	0.007044421	not threatened	not threatened	LC	ANIMALIA	CHORDATA	AMPHIBIA	ANURA	BUFONIDAE	Sclerophrys	FALSE	TRUE	TRUE
Hylarana taipehensis	0.030170355	not threatened	not threatened	LC	ANIMALIA	CHORDATA	AMPHIBIA	ANURA	RANIDAE	Hylarana	FALSE	TRUE	TRUE
Afrixalus weidholzi	0.00886282	not threatened	not threatened	LC	ANIMALIA	CHORDATA	AMPHIBIA	ANURA	HYPEROLIIDAE	Afrixalus	FALSE	TRUE	TRUE
Hyperolius argus	0.009132224	not threatened	not threatened	LC	ANIMALIA	CHORDATA	AMPHIBIA	ANURA	HYPEROLIIDAE	Hyperolius	FALSE	TRUE	TRUE
Plethodon neomexicanus	0.784623647	threatened	not threatened	NT	ANIMALIA	CHORDATA	AMPHIBIA	CAUDATA	PLETHODONTIDAE	Plethodon	FALSE	TRUE	FALSE
Litoria jungguy	0.087618919	not threatened	not threatened	NT	ANIMALIA	CHORDATA	AMPHIBIA	ANURA	PELODRYADIDAE	Litoria	FALSE	TRUE	TRUE
Scolecomorphus uluguruensis	0.94046272	threatened	threatened	EN	ANIMALIA	CHORDATA	AMPHIBIA	GYMNOPHIONA	SCOLECOMORPHIDAE	Scolecomorphus	FALSE	TRUE	FALSE
Zhangixalus owstoni	0.589099771	threatened	not threatened	LC	ANIMALIA	CHORDATA	AMPHIBIA	ANURA	RHACOPHORIDAE	Zhangixalus	FALSE	TRUE	TRUE
Hylodes regius	0.880536803	threatened	DD	DD	ANIMALIA	CHORDATA	AMPHIBIA	ANURA	HYLODIDAE	Hylodes	FALSE	TRUE	TRUE
Uperoleia talpa	0.071254651	not threatened	not threatened	LC	ANIMALIA	CHORDATA	AMPHIBIA	ANURA	MYOBATRACHIDAE	Uperoleia	FALSE	TRUE	TRUE
Choerophryne proboscidea	0.012136907	not threatened	not threatened	LC	ANIMALIA	CHORDATA	AMPHIBIA	ANURA	MICROHYLIDAE	Choerophryne	FALSE	TRUE	FALSE
Micrixalus phyllophilus	0.784782769	threatened	threatened	VU	ANIMALIA	CHORDATA	AMPHIBIA	ANURA	MICRIXALIDAE	Micrixalus	FALSE	TRUE	TRUE
Odorrana lungshengensis	0.196589901	not threatened	not threatened	LC	ANIMALIA	CHORDATA	AMPHIBIA	ANURA	RANIDAE	Odorrana	FALSE	TRUE	TRUE
Nymphargus chami	0.197678031	not threatened	not threatened	NT	ANIMALIA	CHORDATA	AMPHIBIA	ANURA	CENTROLENIDAE	Nymphargus	FALSE	TRUE	TRUE
Scinax hayii	0.017953109	not threatened	not threatened	LC	ANIMALIA	CHORDATA	AMPHIBIA	ANURA	HYLIDAE	Scinax	FALSE	TRUE	TRUE
Oreophryne rookmaakeri	0.889876789	threatened	threatened	EN	ANIMALIA	CHORDATA	AMPHIBIA	ANURA	MICROHYLIDAE	Oreophryne	FALSE	TRUE	FALSE
Ischnocnema gualteri	0.875253503	threatened	not threatened	LC	ANIMALIA	CHORDATA	AMPHIBIA	ANURA	BRACHYCEPHALIDAE	Ischnocnema	FALSE	TRUE	FALSE
Cycloramphus faustoi	0.721032709	threatened	threatened	CR	ANIMALIA	CHORDATA	AMPHIBIA	ANURA	CYCLORAMPHIDAE	Cycloramphus	FALSE	TRUE	FALSE
Arthroleptella bicolor	0.492528833	threatened	not threatened	LC	ANIMALIA	CHORDATA	AMPHIBIA	ANURA	PYXICEPHALIDAE	Arthroleptella	FALSE	TRUE	TRUE
Ischnocnema nasuta	0.012080193	not threatened	not threatened	LC	ANIMALIA	CHORDATA	AMPHIBIA	ANURA	BRACHYCEPHALIDAE	Ischnocnema	FALSE	TRUE	FALSE
Litoria vocivincens	0.016556332	not threatened	not threatened	LC	ANIMALIA	CHORDATA	AMPHIBIA	ANURA	PELODRYADIDAE	Litoria	FALSE	TRUE	TRUE
Pristimantis pirrensis	0.264084271	not threatened	not threatened	NT	ANIMALIA	CHORDATA	AMPHIBIA	ANURA	CRAUGASTORIDAE	Pristimantis	FALSE	TRUE	FALSE
Epipedobates machalilla	0.093643116	not threatened	not threatened	LC	ANIMALIA	CHORDATA	AMPHIBIA	ANURA	DENDROBATIDAE	Epipedobates	FALSE	TRUE	TRUE
Caecilia occidentalis	0.330661112	threatened	not threatened	NT	ANIMALIA	CHORDATA	AMPHIBIA	GYMNOPHIONA	CAECILIIDAE	Caecilia	FALSE	TRUE	FALSE
Pristimantis celator	0.842049921	threatened	threatened	VU	ANIMALIA	CHORDATA	AMPHIBIA	ANURA	CRAUGASTORIDAE	Pristimantis	FALSE	TRUE	FALSE
Triturus marmoratus	0.030829852	not threatened	not threatened	LC	ANIMALIA	CHORDATA	AMPHIBIA	CAUDATA	SALAMANDRIDAE	Triturus	FALSE	TRUE	TRUE
Gephyromantis malagasius	0.020442865	not threatened	not threatened	LC	ANIMALIA	CHORDATA	AMPHIBIA	ANURA	MANTELLIDAE	Gephyromantis	FALSE	TRUE	FALSE
Anodonthyla vallani	0.944314483	threatened	threatened	CR	ANIMALIA	CHORDATA	AMPHIBIA	ANURA	MICROHYLIDAE	Anodonthyla	FALSE	TRUE	TRUE
Melanophryniscus pachyrhynus	0.7632467	threatened	DD	DD	ANIMALIA	CHORDATA	AMPHIBIA	ANURA	BUFONIDAE	Melanophryniscus	FALSE	TRUE	TRUE
Scaphiophryne boribory	0.91557726	threatened	threatened	VU	ANIMALIA	CHORDATA	AMPHIBIA	ANURA	MICROHYLIDAE	Scaphiophryne	FALSE	TRUE	TRUE
Leptodactylodon axillaris	0.942862609	threatened	threatened	CR	ANIMALIA	CHORDATA	AMPHIBIA	ANURA	ARTHROLEPTIDAE	Leptodactylodon	FALSE	TRUE	TRUE
Allopaa hazarensis	0.109386296	not threatened	not threatened	LC	ANIMALIA	CHORDATA	AMPHIBIA	ANURA	DICROGLOSSIDAE	Allopaa	FALSE	TRUE	TRUE
Oreophryne crucifer	0.08296142	not threatened	not threatened	LC	ANIMALIA	CHORDATA	AMPHIBIA	ANURA	MICROHYLIDAE	Oreophryne	FALSE	TRUE	FALSE
Pristimantis maculosus	0.889594147	threatened	threatened	VU	ANIMALIA	CHORDATA	AMPHIBIA	ANURA	CRAUGASTORIDAE	Pristimantis	FALSE	TRUE	FALSE
Tepuihyla rimarum	0.857657856	threatened	threatened	VU	ANIMALIA	CHORDATA	AMPHIBIA	ANURA	HYLIDAE	Tepuihyla	FALSE	TRUE	TRUE
Raorchestes chlorosomma	0.862983103	threatened	threatened	CR	ANIMALIA	CHORDATA	AMPHIBIA	ANURA	RHACOPHORIDAE	Raorchestes	FALSE	TRUE	FALSE
Leptobrachella dringi	0.015331857	not threatened	not threatened	LC	ANIMALIA	CHORDATA	AMPHIBIA	ANURA	MEGOPHRYIDAE	Leptobrachella	FALSE	TRUE	TRUE
Melanophryniscus admirabilis	0.878954103	threatened	threatened	CR	ANIMALIA	CHORDATA	AMPHIBIA	ANURA	BUFONIDAE	Melanophryniscus	FALSE	TRUE	TRUE
Pristimantis atrabracus	0.856372493	threatened	DD	DD	ANIMALIA	CHORDATA	AMPHIBIA	ANURA	CRAUGASTORIDAE	Pristimantis	FALSE	TRUE	FALSE
Pseudophryne raveni	0.042304632	not threatened	not threatened	LC	ANIMALIA	CHORDATA	AMPHIBIA	ANURA	MYOBATRACHIDAE	Pseudophryne	FALSE	TRUE	TRUE
Pristimantis hoogmoedi	0.933232733	threatened	threatened	CR	ANIMALIA	CHORDATA	AMPHIBIA	ANURA	CRAUGASTORIDAE	Pristimantis	FALSE	TRUE	TRUE
Phrynobatrachus intermedius	0.906764192	threatened	threatened	CR	ANIMALIA	CHORDATA	AMPHIBIA	ANURA	PHRYNOBATRACHIDAE	Phrynobatrachus	FALSE	TRUE	TRUE
Pulchrana banjarana	0.083396127	not threatened	not threatened	NT	ANIMALIA	CHORDATA	AMPHIBIA	ANURA	RANIDAE	Pulchrana	FALSE	TRUE	TRUE
Telmatobius atahualpai	0.721636705	threatened	threatened	VU	ANIMALIA	CHORDATA	AMPHIBIA	ANURA	TELMATOBIIDAE	Telmatobius	FALSE	TRUE	TRUE
Mantophryne insignis	0.758784013	threatened	threatened	VU	ANIMALIA	CHORDATA	AMPHIBIA	ANURA	MICROHYLIDAE	Mantophryne	FALSE	TRUE	FALSE
Ptychadena filwoha	0.872556154	threatened	DD	DD	ANIMALIA	CHORDATA	AMPHIBIA	ANURA	PTYCHADENIDAE	Ptychadena	FALSE	TRUE	TRUE
Tachycnemis seychellensis	0.246817014	not threatened	not threatened	LC	ANIMALIA	CHORDATA	AMPHIBIA	ANURA	HYPEROLIIDAE	Tachycnemis	FALSE	TRUE	TRUE
Pseudacris streckeri	0.010105913	not threatened	not threatened	LC	ANIMALIA	CHORDATA	AMPHIBIA	ANURA	HYLIDAE	Pseudacris	FALSE	TRUE	TRUE
Rhombophryne longicrus	0.938581488	threatened	threatened	EN	ANIMALIA	CHORDATA	AMPHIBIA	ANURA	MICROHYLIDAE	Rhombophryne	FALSE	TRUE	FALSE
Dryophytes immaculatus	0.026445612	not threatened	not threatened	LC	ANIMALIA	CHORDATA	AMPHIBIA	ANURA	HYLIDAE	Dryophytes	FALSE	TRUE	TRUE
Leptodactylus colombiensis	0.009875141	not threatened	not threatened	LC	ANIMALIA	CHORDATA	AMPHIBIA	ANURA	LEPTODACTYLIDAE	Leptodactylus	FALSE	TRUE	FALSE
Zhangixalus minimus	0.911534923	threatened	threatened	EN	ANIMALIA	CHORDATA	AMPHIBIA	ANURA	RHACOPHORIDAE	Zhangixalus	FALSE	TRUE	TRUE
Mantella manery	0.90642039	threatened	threatened	VU	ANIMALIA	CHORDATA	AMPHIBIA	ANURA	MANTELLIDAE	Mantella	FALSE	TRUE	TRUE
Oreolalax jingdongensis	0.75528937	threatened	threatened	VU	ANIMALIA	CHORDATA	AMPHIBIA	ANURA	MEGOPHRYIDAE	Oreolalax	FALSE	TRUE	TRUE
Ichthyophis paucidentulus	0.724916465	threatened	DD	DD	ANIMALIA	CHORDATA	AMPHIBIA	GYMNOPHIONA	ICHTHYOPHIIDAE	Ichthyophis	FALSE	TRUE	TRUE
Hyloxalus ruizi	0.908194635	threatened	threatened	CR	ANIMALIA	CHORDATA	AMPHIBIA	ANURA	DENDROBATIDAE	Hyloxalus	FALSE	TRUE	TRUE
Limnonectes rhacodus	0.027285529	not threatened	not threatened	LC	ANIMALIA	CHORDATA	AMPHIBIA	ANURA	DICROGLOSSIDAE	Limnonectes	FALSE	TRUE	TRUE
Copiula annanoreenae	0.069575973	not threatened	not threatened	LC	ANIMALIA	CHORDATA	AMPHIBIA	ANURA	MICROHYLIDAE	Copiula	FALSE	TRUE	FALSE
Allobates femoralis	0.006822761	not threatened	not threatened	LC	ANIMALIA	CHORDATA	AMPHIBIA	ANURA	AROMOBATIDAE	Allobates	FALSE	TRUE	TRUE
Arenophryne rotunda	0.294991036	not threatened	not threatened	LC	ANIMALIA	CHORDATA	AMPHIBIA	ANURA	MYOBATRACHIDAE	Arenophryne	FALSE	TRUE	FALSE
Oreobates lehri	0.822190799	threatened	threatened	EN	ANIMALIA	CHORDATA	AMPHIBIA	ANURA	CRAUGASTORIDAE	Oreobates	FALSE	TRUE	FALSE
Charadrahyla pinorum	0.913252965	threatened	threatened	VU	ANIMALIA	CHORDATA	AMPHIBIA	ANURA	HYLIDAE	Charadrahyla	FALSE	TRUE	TRUE
Aparasphenodon brunoi	0.024427782	not threatened	not threatened	LC	ANIMALIA	CHORDATA	AMPHIBIA	ANURA	HYLIDAE	Aparasphenodon	FALSE	TRUE	TRUE
Austrochaperina mehelyi	0.051437517	not threatened	not threatened	LC	ANIMALIA	CHORDATA	AMPHIBIA	ANURA	MICROHYLIDAE	Austrochaperina	FALSE	TRUE	FALSE
Megophrys sangzhiensis	0.9380652	threatened	threatened	CR	ANIMALIA	CHORDATA	AMPHIBIA	ANURA	MEGOPHRYIDAE	Megophrys	FALSE	TRUE	TRUE
Leptodactylus stenodema	0.006745097	not threatened	not threatened	LC	ANIMALIA	CHORDATA	AMPHIBIA	ANURA	LEPTODACTYLIDAE	Leptodactylus	FALSE	TRUE	TRUE
Hyloxalus maculosus	0.597353978	threatened	DD	DD	ANIMALIA	CHORDATA	AMPHIBIA	ANURA	DENDROBATIDAE	Hyloxalus	FALSE	TRUE	FALSE
Platyplectrum ornatum	0.010807915	not threatened	not threatened	LC	ANIMALIA	CHORDATA	AMPHIBIA	ANURA	LIMNODYNASTIDAE	Platyplectrum	FALSE	TRUE	TRUE
Microhyla arboricola	0.909367321	threatened	threatened	VU	ANIMALIA	CHORDATA	AMPHIBIA	ANURA	MICROHYLIDAE	Microhyla	FALSE	TRUE	FALSE
Rhinella festae	0.016349253	not threatened	not threatened	LC	ANIMALIA	CHORDATA	AMPHIBIA	ANURA	BUFONIDAE	Rhinella	FALSE	TRUE	FALSE
Cacosternum boettgeri	0.01224146	not threatened	not threatened	LC	ANIMALIA	CHORDATA	AMPHIBIA	ANURA	PYXICEPHALIDAE	Cacosternum	FALSE	TRUE	TRUE
Cophyla karenae	0.848314443	threatened	threatened	CR	ANIMALIA	CHORDATA	AMPHIBIA	ANURA	MICROHYLIDAE	Cophyla	FALSE	TRUE	FALSE
Anomaloglossus degranvillei	0.861148203	threatened	threatened	CR	ANIMALIA	CHORDATA	AMPHIBIA	ANURA	AROMOBATIDAE	Anomaloglossus	FALSE	TRUE	TRUE
Duttaphrynus melanostictus	0.018491053	not threatened	not threatened	LC	ANIMALIA	CHORDATA	AMPHIBIA	ANURA	BUFONIDAE	Duttaphrynus	FALSE	TRUE	TRUE
Platymantis luzonensis	0.208851915	not threatened	not threatened	NT	ANIMALIA	CHORDATA	AMPHIBIA	ANURA	CERATOBATRACHIDAE	Platymantis	FALSE	TRUE	FALSE
Zhangixalus duboisi	0.851483072	threatened	DD	DD	ANIMALIA	CHORDATA	AMPHIBIA	ANURA	RHACOPHORIDAE	Zhangixalus	FALSE	TRUE	TRUE
Scaphiopus hurterii	0.00960466	not threatened	not threatened	LC	ANIMALIA	CHORDATA	AMPHIBIA	ANURA	SCAPHIOPODIDAE	Scaphiopus	FALSE	TRUE	TRUE
Plethodontohyla guentheri	0.916317588	threatened	threatened	EN	ANIMALIA	CHORDATA	AMPHIBIA	ANURA	MICROHYLIDAE	Plethodontohyla	FALSE	TRUE	FALSE
Tomopterna milletihorsini	0.859865694	threatened	DD	DD	ANIMALIA	CHORDATA	AMPHIBIA	ANURA	PYXICEPHALIDAE	Tomopterna	FALSE	TRUE	FALSE
Ecnomiohyla fimbrimembra	0.747268655	threatened	threatened	VU	ANIMALIA	CHORDATA	AMPHIBIA	ANURA	HYLIDAE	Ecnomiohyla	FALSE	TRUE	FALSE
Physalaemus insperatus	0.943265083	threatened	DD	DD	ANIMALIA	CHORDATA	AMPHIBIA	ANURA	LEPTODACTYLIDAE	Physalaemus	FALSE	TRUE	TRUE
Cacosternum australis	0.090646317	not threatened	not threatened	LC	ANIMALIA	CHORDATA	AMPHIBIA	ANURA	PYXICEPHALIDAE	Cacosternum	FALSE	TRUE	TRUE
Batrachuperus pinchonii	0.053060817	not threatened	threatened	VU	ANIMALIA	CHORDATA	AMPHIBIA	CAUDATA	HYNOBIIDAE	Batrachuperus	FALSE	TRUE	TRUE
Pristimantis viridis	0.873752244	threatened	threatened	EN	ANIMALIA	CHORDATA	AMPHIBIA	ANURA	CRAUGASTORIDAE	Pristimantis	FALSE	TRUE	FALSE
Oedipina nimaso	0.556934163	threatened	DD	DD	ANIMALIA	CHORDATA	AMPHIBIA	CAUDATA	PLETHODONTIDAE	Oedipina	FALSE	TRUE	FALSE
Atelopus limosus	0.844990155	threatened	threatened	CR	ANIMALIA	CHORDATA	AMPHIBIA	ANURA	BUFONIDAE	Atelopus	FALSE	TRUE	TRUE
Oreophryne brachypus	0.114805227	not threatened	not threatened	LC	ANIMALIA	CHORDATA	AMPHIBIA	ANURA	MICROHYLIDAE	Oreophryne	FALSE	TRUE	FALSE
Natalobatrachus bonebergi	0.758541504	threatened	threatened	EN	ANIMALIA	CHORDATA	AMPHIBIA	ANURA	PYXICEPHALIDAE	Natalobatrachus	FALSE	TRUE	TRUE
Philautus abditus	0.884433265	threatened	DD	DD	ANIMALIA	CHORDATA	AMPHIBIA	ANURA	RHACOPHORIDAE	Philautus	FALSE	TRUE	FALSE
Ingerana charlesdarwini	0.671181891	threatened	threatened	CR	ANIMALIA	CHORDATA	AMPHIBIA	ANURA	DICROGLOSSIDAE	Ingerana	FALSE	TRUE	FALSE
Boophis septentrionalis	0.531032802	threatened	not threatened	LC	ANIMALIA	CHORDATA	AMPHIBIA	ANURA	MANTELLIDAE	Boophis	FALSE	TRUE	TRUE
Austrochaperina fryi	0.116339906	not threatened	not threatened	LC	ANIMALIA	CHORDATA	AMPHIBIA	ANURA	MICROHYLIDAE	Austrochaperina	FALSE	TRUE	FALSE
Boophis ankaratra	0.0978344	not threatened	not threatened	LC	ANIMALIA	CHORDATA	AMPHIBIA	ANURA	MANTELLIDAE	Boophis	FALSE	TRUE	TRUE
Eleutherodactylus counouspeus	0.843352658	threatened	threatened	EN	ANIMALIA	CHORDATA	AMPHIBIA	ANURA	ELEUTHERODACTYLIDAE	Eleutherodactylus	FALSE	TRUE	FALSE
Odorrana aureola	0.934241108	threatened	DD	DD	ANIMALIA	CHORDATA	AMPHIBIA	ANURA	RANIDAE	Odorrana	FALSE	TRUE	TRUE
Philautus hosii	0.022176777	not threatened	not threatened	LC	ANIMALIA	CHORDATA	AMPHIBIA	ANURA	RHACOPHORIDAE	Philautus	FALSE	TRUE	FALSE
Hyloxalus subpunctatus	0.117143943	not threatened	not threatened	LC	ANIMALIA	CHORDATA	AMPHIBIA	ANURA	DENDROBATIDAE	Hyloxalus	FALSE	TRUE	TRUE
Pedostibes tuberculosus	0.549756008	threatened	threatened	EN	ANIMALIA	CHORDATA	AMPHIBIA	ANURA	BUFONIDAE	Pedostibes	FALSE	TRUE	TRUE
Cophixalus tenuidactylus	0.106954435	not threatened	not threatened	NT	ANIMALIA	CHORDATA	AMPHIBIA	ANURA	MICROHYLIDAE	Cophixalus	FALSE	TRUE	FALSE
Philoria loveridgei	0.907751809	threatened	threatened	EN	ANIMALIA	CHORDATA	AMPHIBIA	ANURA	LIMNODYNASTIDAE	Philoria	FALSE	TRUE	TRUE
Phrynopus pesantesi	0.905960095	threatened	DD	DD	ANIMALIA	CHORDATA	AMPHIBIA	ANURA	CRAUGASTORIDAE	Phrynopus	FALSE	TRUE	FALSE
Discoglossus galganoi	0.032452203	not threatened	not threatened	LC	ANIMALIA	CHORDATA	AMPHIBIA	ANURA	ALYTIDAE	Discoglossus	FALSE	TRUE	TRUE
Thorius magnipes	0.965815287	threatened	threatened	CR	ANIMALIA	CHORDATA	AMPHIBIA	CAUDATA	PLETHODONTIDAE	Thorius	FALSE	TRUE	FALSE
Pristimantis rozei	0.850518413	threatened	DD	DD	ANIMALIA	CHORDATA	AMPHIBIA	ANURA	CRAUGASTORIDAE	Pristimantis	FALSE	TRUE	FALSE
Megophrys palpebralespinosa	0.147266509	not threatened	not threatened	LC	ANIMALIA	CHORDATA	AMPHIBIA	ANURA	MEGOPHRYIDAE	Megophrys	FALSE	TRUE	TRUE
Rhinoderma rufum	0.815993515	threatened	threatened	CR	ANIMALIA	CHORDATA	AMPHIBIA	ANURA	RHINODERMATIDAE	Rhinoderma	FALSE	TRUE	TRUE
Tepuihyla luteolabris	0.446645604	threatened	threatened	VU	ANIMALIA	CHORDATA	AMPHIBIA	ANURA	HYLIDAE	Tepuihyla	FALSE	TRUE	TRUE
Rhacophorus gadingensis	0.294655472	not threatened	not threatened	LC	ANIMALIA	CHORDATA	AMPHIBIA	ANURA	RHACOPHORIDAE	Rhacophorus	FALSE	TRUE	TRUE
Cycloramphus diringshofeni	0.817944656	threatened	DD	DD	ANIMALIA	CHORDATA	AMPHIBIA	ANURA	CYCLORAMPHIDAE	Cycloramphus	FALSE	TRUE	FALSE
Bolitoglossa lozanoi	0.045980249	not threatened	not threatened	LC	ANIMALIA	CHORDATA	AMPHIBIA	CAUDATA	PLETHODONTIDAE	Bolitoglossa	FALSE	TRUE	TRUE
Mantidactylus ambreensis	0.702096936	threatened	not threatened	LC	ANIMALIA	CHORDATA	AMPHIBIA	ANURA	MANTELLIDAE	Mantidactylus	FALSE	TRUE	TRUE
Pristimantis condor	0.492255691	threatened	not threatened	LC	ANIMALIA	CHORDATA	AMPHIBIA	ANURA	CRAUGASTORIDAE	Pristimantis	FALSE	TRUE	FALSE
Papurana attigua	0.025601588	not threatened	not threatened	LC	ANIMALIA	CHORDATA	AMPHIBIA	ANURA	RANIDAE	Papurana	FALSE	TRUE	TRUE
Bolitoglossa celaque	0.945785848	threatened	threatened	CR	ANIMALIA	CHORDATA	AMPHIBIA	CAUDATA	PLETHODONTIDAE	Bolitoglossa	FALSE	TRUE	FALSE
Sooglossus thomasseti	0.595585095	threatened	threatened	CR	ANIMALIA	CHORDATA	AMPHIBIA	ANURA	SOOGLOSSIDAE	Sooglossus	FALSE	TRUE	TRUE
Trachycephalus atlas	0.066289838	not threatened	not threatened	LC	ANIMALIA	CHORDATA	AMPHIBIA	ANURA	HYLIDAE	Trachycephalus	FALSE	TRUE	TRUE
Eleutherodactylus lentus	0.890954523	threatened	threatened	EN	ANIMALIA	CHORDATA	AMPHIBIA	ANURA	ELEUTHERODACTYLIDAE	Eleutherodactylus	FALSE	TRUE	FALSE
Bolitoglossa suchitanensis	0.954726885	threatened	threatened	CR	ANIMALIA	CHORDATA	AMPHIBIA	CAUDATA	PLETHODONTIDAE	Bolitoglossa	FALSE	TRUE	FALSE
Sylvirana maosonensis	0.047279344	not threatened	not threatened	LC	ANIMALIA	CHORDATA	AMPHIBIA	ANURA	RANIDAE	Sylvirana	FALSE	TRUE	TRUE
Cophyla tetra	0.885185393	threatened	threatened	EN	ANIMALIA	CHORDATA	AMPHIBIA	ANURA	MICROHYLIDAE	Cophyla	FALSE	TRUE	FALSE
Hyloscirtus torrenticola	0.322077621	not threatened	threatened	VU	ANIMALIA	CHORDATA	AMPHIBIA	ANURA	HYLIDAE	Hyloscirtus	FALSE	TRUE	TRUE
Rhyacotriton olympicus	0.120753786	not threatened	threatened	VU	ANIMALIA	CHORDATA	AMPHIBIA	CAUDATA	RHYACOTRITONIDAE	Rhyacotriton	FALSE	TRUE	TRUE
Lithobates zweifeli	0.021509038	not threatened	not threatened	LC	ANIMALIA	CHORDATA	AMPHIBIA	ANURA	RANIDAE	Lithobates	FALSE	TRUE	TRUE
Duellmanohyla rufioculis	0.08138489	not threatened	not threatened	LC	ANIMALIA	CHORDATA	AMPHIBIA	ANURA	HYLIDAE	Duellmanohyla	FALSE	TRUE	TRUE
Litoria verreauxii	0.013941074	not threatened	not threatened	LC	ANIMALIA	CHORDATA	AMPHIBIA	ANURA	PELODRYADIDAE	Litoria	FALSE	TRUE	TRUE
Opisthothylax immaculatus	0.008582997	not threatened	not threatened	LC	ANIMALIA	CHORDATA	AMPHIBIA	ANURA	HYPEROLIIDAE	Opisthothylax	FALSE	TRUE	TRUE
Scaphiophryne marmorata	0.709745419	threatened	threatened	VU	ANIMALIA	CHORDATA	AMPHIBIA	ANURA	MICROHYLIDAE	Scaphiophryne	FALSE	TRUE	TRUE
Pristimantis adnus	0.327029748	threatened	not threatened	NT	ANIMALIA	CHORDATA	AMPHIBIA	ANURA	CRAUGASTORIDAE	Pristimantis	FALSE	TRUE	FALSE
Oreolalax liangbeiensis	0.935741255	threatened	threatened	CR	ANIMALIA	CHORDATA	AMPHIBIA	ANURA	MEGOPHRYIDAE	Oreolalax	FALSE	TRUE	TRUE
Arthroleptis francei	0.806846062	threatened	threatened	VU	ANIMALIA	CHORDATA	AMPHIBIA	ANURA	ARTHROLEPTIDAE	Arthroleptis	FALSE	TRUE	FALSE
Rhombophryne serratopalpebrosa	0.938615183	threatened	threatened	EN	ANIMALIA	CHORDATA	AMPHIBIA	ANURA	MICROHYLIDAE	Rhombophryne	FALSE	TRUE	FALSE
Leptodactylus albilabris	0.060045748	not threatened	not threatened	LC	ANIMALIA	CHORDATA	AMPHIBIA	ANURA	LEPTODACTYLIDAE	Leptodactylus	FALSE	TRUE	TRUE
Pristimantis cremnobates	0.828689481	threatened	threatened	EN	ANIMALIA	CHORDATA	AMPHIBIA	ANURA	CRAUGASTORIDAE	Pristimantis	FALSE	TRUE	TRUE
Leptopelis crystallinoron	0.809238257	threatened	DD	DD	ANIMALIA	CHORDATA	AMPHIBIA	ANURA	ARTHROLEPTIDAE	Leptopelis	FALSE	TRUE	TRUE
Myersiohyla inparquesi	0.415660767	threatened	not threatened	NT	ANIMALIA	CHORDATA	AMPHIBIA	ANURA	HYLIDAE	Myersiohyla	FALSE	TRUE	TRUE
Batrachyla leptopus	0.024786183	not threatened	not threatened	LC	ANIMALIA	CHORDATA	AMPHIBIA	ANURA	BATRACHYLIDAE	Batrachyla	FALSE	TRUE	TRUE
Pristimantis kichwarum	0.027805704	not threatened	not threatened	LC	ANIMALIA	CHORDATA	AMPHIBIA	ANURA	CRAUGASTORIDAE	Pristimantis	FALSE	TRUE	FALSE
Ghatixalus variabilis	0.816442714	threatened	threatened	EN	ANIMALIA	CHORDATA	AMPHIBIA	ANURA	RHACOPHORIDAE	Ghatixalus	FALSE	TRUE	TRUE
Macrogenioglottus alipioi	0.012177608	not threatened	not threatened	LC	ANIMALIA	CHORDATA	AMPHIBIA	ANURA	ODONTOPHRYNIDAE	Macrogenioglottus	FALSE	TRUE	TRUE
Metaphrynella sundana	0.011682541	not threatened	not threatened	LC	ANIMALIA	CHORDATA	AMPHIBIA	ANURA	MICROHYLIDAE	Metaphrynella	FALSE	TRUE	FALSE
Xenorhina arndti	0.147809698	not threatened	DD	DD	ANIMALIA	CHORDATA	AMPHIBIA	ANURA	MICROHYLIDAE	Xenorhina	FALSE	TRUE	FALSE
Adenomera coca	0.865148263	threatened	not threatened	LC	ANIMALIA	CHORDATA	AMPHIBIA	ANURA	LEPTODACTYLIDAE	Adenomera	FALSE	TRUE	FALSE
Eleutherodactylus pentasyringos	0.902390226	threatened	threatened	VU	ANIMALIA	CHORDATA	AMPHIBIA	ANURA	ELEUTHERODACTYLIDAE	Eleutherodactylus	FALSE	TRUE	FALSE
Leiopelma pakeka	0.788021725	threatened	threatened	VU	ANIMALIA	CHORDATA	AMPHIBIA	ANURA	LEIOPELMATIDAE	Leiopelma	FALSE	TRUE	FALSE
Philautus mjobergi	0.038213199	not threatened	not threatened	LC	ANIMALIA	CHORDATA	AMPHIBIA	ANURA	RHACOPHORIDAE	Philautus	FALSE	TRUE	FALSE
Chirixalus baladika	0.72579139	threatened	not threatened	NT	ANIMALIA	CHORDATA	AMPHIBIA	ANURA	RHACOPHORIDAE	Chirixalus	FALSE	TRUE	TRUE
Pseudobranchus axanthus	0.031085114	not threatened	not threatened	LC	ANIMALIA	CHORDATA	AMPHIBIA	CAUDATA	SIRENIDAE	Pseudobranchus	FALSE	FALSE	TRUE
Tylototriton hainanensis	0.927413674	threatened	threatened	EN	ANIMALIA	CHORDATA	AMPHIBIA	CAUDATA	SALAMANDRIDAE	Tylototriton	FALSE	TRUE	TRUE
Phrynobatrachus stewartae	0.116339671	not threatened	not threatened	LC	ANIMALIA	CHORDATA	AMPHIBIA	ANURA	PHRYNOBATRACHIDAE	Phrynobatrachus	FALSE	TRUE	TRUE
Pelophryne linanitensis	0.344558537	threatened	threatened	CR	ANIMALIA	CHORDATA	AMPHIBIA	ANURA	BUFONIDAE	Pelophryne	FALSE	TRUE	FALSE
Bolitoglossa subpalmata	0.250698629	not threatened	not threatened	LC	ANIMALIA	CHORDATA	AMPHIBIA	CAUDATA	PLETHODONTIDAE	Bolitoglossa	FALSE	TRUE	FALSE
Amolops xinduqiao	0.121029394	not threatened	not threatened	LC	ANIMALIA	CHORDATA	AMPHIBIA	ANURA	RANIDAE	Amolops	FALSE	TRUE	TRUE
Gephyromantis redimitus	0.016582113	not threatened	not threatened	LC	ANIMALIA	CHORDATA	AMPHIBIA	ANURA	MANTELLIDAE	Gephyromantis	FALSE	TRUE	FALSE
Hydromantes shastae	0.800681376	threatened	threatened	VU	ANIMALIA	CHORDATA	AMPHIBIA	CAUDATA	PLETHODONTIDAE	Hydromantes	FALSE	TRUE	TRUE
Nidirana daunchina	0.122849765	not threatened	not threatened	LC	ANIMALIA	CHORDATA	AMPHIBIA	ANURA	RANIDAE	Nidirana	FALSE	TRUE	TRUE
Gastrotheca dendronastes	0.857509873	threatened	threatened	EN	ANIMALIA	CHORDATA	AMPHIBIA	ANURA	HEMIPHRACTIDAE	Gastrotheca	FALSE	TRUE	TRUE
Phytotriades auratus	0.843561097	threatened	threatened	EN	ANIMALIA	CHORDATA	AMPHIBIA	ANURA	HYLIDAE	Phytotriades	FALSE	TRUE	FALSE
Mantella milotympanum	0.93528863	threatened	threatened	CR	ANIMALIA	CHORDATA	AMPHIBIA	ANURA	MANTELLIDAE	Mantella	FALSE	TRUE	TRUE
Hyloxalus anthracinus	0.880757115	threatened	threatened	CR	ANIMALIA	CHORDATA	AMPHIBIA	ANURA	DENDROBATIDAE	Hyloxalus	FALSE	TRUE	TRUE
Plethodon yonahlossee	0.113904439	not threatened	not threatened	LC	ANIMALIA	CHORDATA	AMPHIBIA	CAUDATA	PLETHODONTIDAE	Plethodon	FALSE	TRUE	FALSE
Ameerega pepperi	0.786835116	threatened	threatened	VU	ANIMALIA	CHORDATA	AMPHIBIA	ANURA	DENDROBATIDAE	Ameerega	FALSE	TRUE	TRUE
Amietia desaegeri	0.058655238	not threatened	not threatened	LC	ANIMALIA	CHORDATA	AMPHIBIA	ANURA	PYXICEPHALIDAE	Amietia	FALSE	TRUE	TRUE
Thorius pinicola	0.945452142	threatened	threatened	EN	ANIMALIA	CHORDATA	AMPHIBIA	CAUDATA	PLETHODONTIDAE	Thorius	FALSE	TRUE	FALSE
Sclerophrys cristiglans	0.847947806	threatened	DD	DD	ANIMALIA	CHORDATA	AMPHIBIA	ANURA	BUFONIDAE	Sclerophrys	FALSE	TRUE	TRUE
Oreophryne kampeni	0.184208423	not threatened	DD	DD	ANIMALIA	CHORDATA	AMPHIBIA	ANURA	MICROHYLIDAE	Oreophryne	FALSE	TRUE	FALSE
Pristimantis insignitus	0.413920619	threatened	not threatened	NT	ANIMALIA	CHORDATA	AMPHIBIA	ANURA	CRAUGASTORIDAE	Pristimantis	FALSE	TRUE	FALSE
Pristimantis cosnipatae	0.569472919	threatened	threatened	CR	ANIMALIA	CHORDATA	AMPHIBIA	ANURA	CRAUGASTORIDAE	Pristimantis	FALSE	TRUE	FALSE
Allobates fratisenescus	0.768953409	threatened	DD	DD	ANIMALIA	CHORDATA	AMPHIBIA	ANURA	AROMOBATIDAE	Allobates	FALSE	TRUE	TRUE
Platymantis sierramadrensis	0.516375139	threatened	threatened	VU	ANIMALIA	CHORDATA	AMPHIBIA	ANURA	CERATOBATRACHIDAE	Platymantis	FALSE	TRUE	FALSE
Anaxyrus nelsoni	0.813083659	threatened	threatened	EN	ANIMALIA	CHORDATA	AMPHIBIA	ANURA	BUFONIDAE	Anaxyrus	FALSE	TRUE	TRUE
Hylodes phyllodes	0.204465074	not threatened	not threatened	LC	ANIMALIA	CHORDATA	AMPHIBIA	ANURA	HYLODIDAE	Hylodes	FALSE	TRUE	TRUE
Pristimantis paulodutrai	0.153614683	not threatened	not threatened	LC	ANIMALIA	CHORDATA	AMPHIBIA	ANURA	CRAUGASTORIDAE	Pristimantis	FALSE	TRUE	FALSE
Hyperolius balfouri	0.009447005	not threatened	not threatened	LC	ANIMALIA	CHORDATA	AMPHIBIA	ANURA	HYPEROLIIDAE	Hyperolius	FALSE	TRUE	TRUE
Cruziohyla craspedopus	0.01162882	not threatened	not threatened	LC	ANIMALIA	CHORDATA	AMPHIBIA	ANURA	PHYLLOMEDUSIDAE	Cruziohyla	FALSE	TRUE	TRUE
Brachycephalus pernix	0.873741271	threatened	DD	DD	ANIMALIA	CHORDATA	AMPHIBIA	ANURA	BRACHYCEPHALIDAE	Brachycephalus	FALSE	TRUE	FALSE
Scinax boulengeri	0.126210182	not threatened	not threatened	LC	ANIMALIA	CHORDATA	AMPHIBIA	ANURA	HYLIDAE	Scinax	FALSE	TRUE	TRUE
Dendropsophus rossalleni	0.012326507	not threatened	not threatened	LC	ANIMALIA	CHORDATA	AMPHIBIA	ANURA	HYLIDAE	Dendropsophus	FALSE	TRUE	TRUE
Cardioglossa cyaneospila	0.115025046	not threatened	not threatened	NT	ANIMALIA	CHORDATA	AMPHIBIA	ANURA	ARTHROLEPTIDAE	Cardioglossa	FALSE	TRUE	TRUE
Craugastor cyanochthebius	0.94348087	threatened	threatened	EN	ANIMALIA	CHORDATA	AMPHIBIA	ANURA	CRAUGASTORIDAE	Craugastor	FALSE	TRUE	FALSE
Kalophrynus eok	0.346681792	threatened	DD	DD	ANIMALIA	CHORDATA	AMPHIBIA	ANURA	MICROHYLIDAE	Kalophrynus	FALSE	TRUE	TRUE
Pelodytes atlanticus	0.061482986	not threatened	not threatened	LC	ANIMALIA	CHORDATA	AMPHIBIA	ANURA	PELODYTIDAE	Pelodytes	FALSE	TRUE	TRUE
Grandisonia larvata	0.23455419	not threatened	not threatened	LC	ANIMALIA	CHORDATA	AMPHIBIA	GYMNOPHIONA	INDOTYPHLIDAE	Grandisonia	FALSE	TRUE	TRUE
Bokermannohyla lucianae	0.878695064	threatened	DD	DD	ANIMALIA	CHORDATA	AMPHIBIA	ANURA	HYLIDAE	Bokermannohyla	FALSE	TRUE	TRUE
Kaloula rugifera	0.108433504	not threatened	not threatened	LC	ANIMALIA	CHORDATA	AMPHIBIA	ANURA	MICROHYLIDAE	Kaloula	FALSE	TRUE	TRUE
Paramesotriton fuzhongensis	0.878554847	threatened	threatened	VU	ANIMALIA	CHORDATA	AMPHIBIA	CAUDATA	SALAMANDRIDAE	Paramesotriton	FALSE	TRUE	TRUE
Pristimantis orestes	0.866646328	threatened	threatened	EN	ANIMALIA	CHORDATA	AMPHIBIA	ANURA	CRAUGASTORIDAE	Pristimantis	FALSE	TRUE	FALSE
Meristogenys whiteheadi	0.015697321	not threatened	not threatened	LC	ANIMALIA	CHORDATA	AMPHIBIA	ANURA	RANIDAE	Meristogenys	FALSE	TRUE	TRUE
Micryletta erythropoda	0.888344288	threatened	DD	DD	ANIMALIA	CHORDATA	AMPHIBIA	ANURA	MICROHYLIDAE	Micryletta	FALSE	TRUE	TRUE
Cacosternum platys	0.570486581	threatened	not threatened	NT	ANIMALIA	CHORDATA	AMPHIBIA	ANURA	PYXICEPHALIDAE	Cacosternum	FALSE	TRUE	TRUE
Colostethus furviventris	0.751034092	threatened	DD	DD	ANIMALIA	CHORDATA	AMPHIBIA	ANURA	DENDROBATIDAE	Colostethus	FALSE	TRUE	TRUE
Andinobates tolimensis	0.908200588	threatened	threatened	VU	ANIMALIA	CHORDATA	AMPHIBIA	ANURA	DENDROBATIDAE	Andinobates	FALSE	TRUE	TRUE
Ranitomeya defleri	0.089289114	not threatened	not threatened	LC	ANIMALIA	CHORDATA	AMPHIBIA	ANURA	DENDROBATIDAE	Ranitomeya	FALSE	TRUE	FALSE
Limnonectes macrocephalus	0.019857803	not threatened	not threatened	NT	ANIMALIA	CHORDATA	AMPHIBIA	ANURA	DICROGLOSSIDAE	Limnonectes	FALSE	TRUE	TRUE
Blommersia blommersae	0.123643028	not threatened	not threatened	LC	ANIMALIA	CHORDATA	AMPHIBIA	ANURA	MANTELLIDAE	Blommersia	FALSE	TRUE	TRUE
Lithobates chiricahuensis	0.089916208	not threatened	threatened	VU	ANIMALIA	CHORDATA	AMPHIBIA	ANURA	RANIDAE	Lithobates	FALSE	TRUE	TRUE
Barygenys exsul	0.101378553	not threatened	not threatened	LC	ANIMALIA	CHORDATA	AMPHIBIA	ANURA	MICROHYLIDAE	Barygenys	FALSE	TRUE	FALSE
Bufotes balearicus	0.066415438	not threatened	not threatened	LC	ANIMALIA	CHORDATA	AMPHIBIA	ANURA	BUFONIDAE	Bufotes	FALSE	TRUE	TRUE
Pristimantis riveroi	0.919579148	threatened	DD	DD	ANIMALIA	CHORDATA	AMPHIBIA	ANURA	CRAUGASTORIDAE	Pristimantis	FALSE	TRUE	FALSE
Charadrahyla juanitae	0.790758967	threatened	not threatened	NT	ANIMALIA	CHORDATA	AMPHIBIA	ANURA	HYLIDAE	Charadrahyla	FALSE	TRUE	TRUE
Platymantis montanus	0.68506161	threatened	threatened	VU	ANIMALIA	CHORDATA	AMPHIBIA	ANURA	CERATOBATRACHIDAE	Platymantis	FALSE	TRUE	FALSE
Physalaemus spiniger	0.303340621	not threatened	not threatened	LC	ANIMALIA	CHORDATA	AMPHIBIA	ANURA	LEPTODACTYLIDAE	Physalaemus	FALSE	TRUE	TRUE
Chiropterotriton chiropterus	0.945626144	threatened	threatened	CR	ANIMALIA	CHORDATA	AMPHIBIA	CAUDATA	PLETHODONTIDAE	Chiropterotriton	FALSE	TRUE	FALSE
Cacosternum rhythmum	0.071105035	not threatened	not threatened	LC	ANIMALIA	CHORDATA	AMPHIBIA	ANURA	PYXICEPHALIDAE	Cacosternum	FALSE	TRUE	TRUE
Lithobates miadis	0.830128009	threatened	threatened	CR	ANIMALIA	CHORDATA	AMPHIBIA	ANURA	RANIDAE	Lithobates	FALSE	TRUE	TRUE
Craugastor guerreroensis	0.937957828	threatened	threatened	EN	ANIMALIA	CHORDATA	AMPHIBIA	ANURA	CRAUGASTORIDAE	Craugastor	FALSE	TRUE	FALSE
Dendropsophus jimi	0.128631713	not threatened	not threatened	LC	ANIMALIA	CHORDATA	AMPHIBIA	ANURA	HYLIDAE	Dendropsophus	FALSE	TRUE	TRUE
Pristimantis aaptus	0.011774138	not threatened	not threatened	LC	ANIMALIA	CHORDATA	AMPHIBIA	ANURA	CRAUGASTORIDAE	Pristimantis	FALSE	TRUE	TRUE
Stumpffia hara	0.934829453	threatened	threatened	CR	ANIMALIA	CHORDATA	AMPHIBIA	ANURA	MICROHYLIDAE	Stumpffia	FALSE	TRUE	TRUE
Arcovomer passarellii	0.074926055	not threatened	not threatened	LC	ANIMALIA	CHORDATA	AMPHIBIA	ANURA	MICROHYLIDAE	Arcovomer	FALSE	TRUE	TRUE
Leptodactylus fragilis	0.007056487	not threatened	not threatened	LC	ANIMALIA	CHORDATA	AMPHIBIA	ANURA	LEPTODACTYLIDAE	Leptodactylus	FALSE	TRUE	TRUE
Pristimantis siopelus	0.877308908	threatened	threatened	VU	ANIMALIA	CHORDATA	AMPHIBIA	ANURA	CRAUGASTORIDAE	Pristimantis	FALSE	TRUE	FALSE
Pristimantis rosadoi	0.215599205	not threatened	threatened	VU	ANIMALIA	CHORDATA	AMPHIBIA	ANURA	CRAUGASTORIDAE	Pristimantis	FALSE	TRUE	TRUE
Barygenys parvula	0.431002873	threatened	not threatened	NT	ANIMALIA	CHORDATA	AMPHIBIA	ANURA	MICROHYLIDAE	Barygenys	FALSE	TRUE	FALSE
Sphenophryne similis	0.143348133	not threatened	DD	DD	ANIMALIA	CHORDATA	AMPHIBIA	ANURA	MICROHYLIDAE	Sphenophryne	FALSE	TRUE	FALSE
Pithecopus azureus	0.010108492	not threatened	DD	DD	ANIMALIA	CHORDATA	AMPHIBIA	ANURA	PHYLLOMEDUSIDAE	Pithecopus	FALSE	TRUE	TRUE
Oreophryne alticola	0.29518529	not threatened	DD	DD	ANIMALIA	CHORDATA	AMPHIBIA	ANURA	MICROHYLIDAE	Oreophryne	FALSE	TRUE	FALSE
Choerophryne arndtorum	0.341483168	threatened	DD	DD	ANIMALIA	CHORDATA	AMPHIBIA	ANURA	MICROHYLIDAE	Choerophryne	FALSE	TRUE	FALSE
Chiromantis inexpectatus	0.137653298	not threatened	not threatened	LC	ANIMALIA	CHORDATA	AMPHIBIA	ANURA	RHACOPHORIDAE	Chiromantis	FALSE	TRUE	FALSE
Breviceps macrops	0.047193683	not threatened	not threatened	NT	ANIMALIA	CHORDATA	AMPHIBIA	ANURA	BREVICIPITIDAE	Breviceps	FALSE	TRUE	FALSE
Chiasmocleis anatipes	0.027340708	not threatened	not threatened	LC	ANIMALIA	CHORDATA	AMPHIBIA	ANURA	MICROHYLIDAE	Chiasmocleis	FALSE	TRUE	TRUE
Hyloscirtus alytolylax	0.05623185	not threatened	not threatened	NT	ANIMALIA	CHORDATA	AMPHIBIA	ANURA	HYLIDAE	Hyloscirtus	FALSE	TRUE	TRUE
Oophaga anchicayensis	0.91700708	threatened	threatened	EN	ANIMALIA	CHORDATA	AMPHIBIA	ANURA	DENDROBATIDAE	Oophaga	FALSE	TRUE	FALSE
Pseudophilautus karunarathnai	0.945428002	threatened	threatened	CR	ANIMALIA	CHORDATA	AMPHIBIA	ANURA	RHACOPHORIDAE	Pseudophilautus	FALSE	TRUE	FALSE
Amolops minutus	0.925378576	threatened	threatened	EN	ANIMALIA	CHORDATA	AMPHIBIA	ANURA	RANIDAE	Amolops	FALSE	TRUE	TRUE
Paedophryne kathismaphlox	0.829109308	threatened	threatened	CR	ANIMALIA	CHORDATA	AMPHIBIA	ANURA	MICROHYLIDAE	Paedophryne	FALSE	TRUE	FALSE
Leptodactylus rhodomerus	0.073796736	not threatened	not threatened	LC	ANIMALIA	CHORDATA	AMPHIBIA	ANURA	LEPTODACTYLIDAE	Leptodactylus	FALSE	TRUE	TRUE
Oreophrynella nigra	0.921231841	threatened	threatened	VU	ANIMALIA	CHORDATA	AMPHIBIA	ANURA	BUFONIDAE	Oreophrynella	FALSE	TRUE	TRUE
Lynchius nebulanastes	0.907882502	threatened	threatened	EN	ANIMALIA	CHORDATA	AMPHIBIA	ANURA	CRAUGASTORIDAE	Lynchius	FALSE	TRUE	FALSE
Litoria pygmaea	0.008155875	not threatened	not threatened	LC	ANIMALIA	CHORDATA	AMPHIBIA	ANURA	PELODRYADIDAE	Litoria	FALSE	TRUE	TRUE
Batrachuperus tibetanus	0.038356786	not threatened	threatened	VU	ANIMALIA	CHORDATA	AMPHIBIA	CAUDATA	HYNOBIIDAE	Batrachuperus	FALSE	TRUE	TRUE
Bufo eichwaldi	0.226959995	not threatened	threatened	VU	ANIMALIA	CHORDATA	AMPHIBIA	ANURA	BUFONIDAE	Bufo	FALSE	TRUE	TRUE
Scinax garbei	0.009732527	not threatened	not threatened	LC	ANIMALIA	CHORDATA	AMPHIBIA	ANURA	HYLIDAE	Scinax	FALSE	TRUE	TRUE
Kurixalus lenquanensis	0.694128185	threatened	not threatened	NT	ANIMALIA	CHORDATA	AMPHIBIA	ANURA	RHACOPHORIDAE	Kurixalus	FALSE	TRUE	TRUE
Hyperolius mitchelli	0.011040576	not threatened	not threatened	LC	ANIMALIA	CHORDATA	AMPHIBIA	ANURA	HYPEROLIIDAE	Hyperolius	FALSE	TRUE	TRUE
Pristimantis hybotragus	0.900530636	threatened	threatened	EN	ANIMALIA	CHORDATA	AMPHIBIA	ANURA	CRAUGASTORIDAE	Pristimantis	FALSE	TRUE	TRUE
Xenorhina bouwensi	0.045010204	not threatened	not threatened	LC	ANIMALIA	CHORDATA	AMPHIBIA	ANURA	MICROHYLIDAE	Xenorhina	FALSE	TRUE	FALSE
Rhacophorus harrissoni	0.010943214	not threatened	not threatened	LC	ANIMALIA	CHORDATA	AMPHIBIA	ANURA	RHACOPHORIDAE	Rhacophorus	FALSE	TRUE	FALSE
Bokermannohyla diamantina	0.914125927	threatened	DD	DD	ANIMALIA	CHORDATA	AMPHIBIA	ANURA	HYLIDAE	Bokermannohyla	FALSE	TRUE	TRUE
Litoria albolabris	0.406641026	threatened	DD	DD	ANIMALIA	CHORDATA	AMPHIBIA	ANURA	PELODRYADIDAE	Litoria	FALSE	TRUE	FALSE
Allobates undulatus	0.715299508	threatened	threatened	VU	ANIMALIA	CHORDATA	AMPHIBIA	ANURA	AROMOBATIDAE	Allobates	FALSE	TRUE	TRUE
Nectophrynoides tornieri	0.718737994	threatened	not threatened	LC	ANIMALIA	CHORDATA	AMPHIBIA	ANURA	BUFONIDAE	Nectophrynoides	FALSE	TRUE	FALSE
Chiropterotriton multidentatus	0.755572731	threatened	threatened	EN	ANIMALIA	CHORDATA	AMPHIBIA	CAUDATA	PLETHODONTIDAE	Chiropterotriton	FALSE	TRUE	FALSE
Rhinella amabilis	0.913065805	threatened	threatened	CR	ANIMALIA	CHORDATA	AMPHIBIA	ANURA	BUFONIDAE	Rhinella	FALSE	TRUE	TRUE
Odontophrynus achalensis	0.694431996	threatened	threatened	VU	ANIMALIA	CHORDATA	AMPHIBIA	ANURA	ODONTOPHRYNIDAE	Odontophrynus	FALSE	TRUE	TRUE
Oedipina cyclocauda	0.099701722	not threatened	not threatened	NT	ANIMALIA	CHORDATA	AMPHIBIA	CAUDATA	PLETHODONTIDAE	Oedipina	FALSE	TRUE	FALSE
Physalaemus signifer	0.027425932	not threatened	not threatened	LC	ANIMALIA	CHORDATA	AMPHIBIA	ANURA	LEPTODACTYLIDAE	Physalaemus	FALSE	TRUE	TRUE
Barycholos pulcher	0.409407643	threatened	not threatened	LC	ANIMALIA	CHORDATA	AMPHIBIA	ANURA	CRAUGASTORIDAE	Barycholos	FALSE	TRUE	FALSE
Niceforonia columbiana	0.852350173	threatened	DD	DD	ANIMALIA	CHORDATA	AMPHIBIA	ANURA	CRAUGASTORIDAE	Niceforonia	FALSE	TRUE	FALSE
Crotaphatrema bornmuelleri	0.924630595	threatened	DD	DD	ANIMALIA	CHORDATA	AMPHIBIA	GYMNOPHIONA	SCOLECOMORPHIDAE	Crotaphatrema	FALSE	TRUE	FALSE
Rhombophryne ornata	0.924143789	threatened	threatened	EN	ANIMALIA	CHORDATA	AMPHIBIA	ANURA	MICROHYLIDAE	Rhombophryne	FALSE	TRUE	FALSE
Pristimantis omeviridis	0.038262398	not threatened	not threatened	LC	ANIMALIA	CHORDATA	AMPHIBIA	ANURA	CRAUGASTORIDAE	Pristimantis	FALSE	TRUE	FALSE
Hyperolius igbettensis	0.008813905	not threatened	not threatened	LC	ANIMALIA	CHORDATA	AMPHIBIA	ANURA	HYPEROLIIDAE	Hyperolius	FALSE	TRUE	TRUE
Allobates trilineatus	0.008091427	not threatened	not threatened	LC	ANIMALIA	CHORDATA	AMPHIBIA	ANURA	AROMOBATIDAE	Allobates	FALSE	TRUE	TRUE
Frostius pernambucensis	0.06903993	not threatened	not threatened	LC	ANIMALIA	CHORDATA	AMPHIBIA	ANURA	BUFONIDAE	Frostius	FALSE	TRUE	FALSE
Cochranella riveroi	0.642919146	threatened	threatened	VU	ANIMALIA	CHORDATA	AMPHIBIA	ANURA	CENTROLENIDAE	Cochranella	FALSE	TRUE	FALSE
Desmognathus quadramaculatus	0.078909021	not threatened	not threatened	LC	ANIMALIA	CHORDATA	AMPHIBIA	CAUDATA	PLETHODONTIDAE	Desmognathus	FALSE	TRUE	TRUE
Pelophryne rhopophilia	0.570174701	threatened	threatened	VU	ANIMALIA	CHORDATA	AMPHIBIA	ANURA	BUFONIDAE	Pelophryne	FALSE	TRUE	TRUE
Pristimantis nyctophylax	0.928009266	threatened	threatened	VU	ANIMALIA	CHORDATA	AMPHIBIA	ANURA	CRAUGASTORIDAE	Pristimantis	FALSE	TRUE	FALSE
Philautus amoenus	0.110620212	not threatened	not threatened	LC	ANIMALIA	CHORDATA	AMPHIBIA	ANURA	RHACOPHORIDAE	Philautus	FALSE	TRUE	FALSE
Scinax proboscideus	0.012896929	not threatened	not threatened	LC	ANIMALIA	CHORDATA	AMPHIBIA	ANURA	HYLIDAE	Scinax	FALSE	TRUE	TRUE
Melanophryniscus alipioi	0.876290045	threatened	DD	DD	ANIMALIA	CHORDATA	AMPHIBIA	ANURA	BUFONIDAE	Melanophryniscus	FALSE	TRUE	TRUE
Scinax elaeochroa	0.015842089	not threatened	not threatened	LC	ANIMALIA	CHORDATA	AMPHIBIA	ANURA	HYLIDAE	Scinax	FALSE	TRUE	TRUE
Boana tetete	0.39526511	threatened	threatened	VU	ANIMALIA	CHORDATA	AMPHIBIA	ANURA	HYLIDAE	Boana	FALSE	TRUE	TRUE
Limnonectes macrodon	0.088389598	not threatened	not threatened	LC	ANIMALIA	CHORDATA	AMPHIBIA	ANURA	DICROGLOSSIDAE	Limnonectes	FALSE	TRUE	TRUE
Odorrana chapaensis	0.315442274	not threatened	not threatened	NT	ANIMALIA	CHORDATA	AMPHIBIA	ANURA	RANIDAE	Odorrana	FALSE	TRUE	TRUE
Litoria peronii	0.012047155	not threatened	not threatened	LC	ANIMALIA	CHORDATA	AMPHIBIA	ANURA	PELODRYADIDAE	Litoria	FALSE	TRUE	TRUE
Boophis mandraka	0.936061703	threatened	DD	DD	ANIMALIA	CHORDATA	AMPHIBIA	ANURA	MANTELLIDAE	Boophis	FALSE	TRUE	TRUE
Eleutherodactylus leprus	0.015573653	not threatened	not threatened	LC	ANIMALIA	CHORDATA	AMPHIBIA	ANURA	ELEUTHERODACTYLIDAE	Eleutherodactylus	FALSE	TRUE	FALSE
Guibemantis bicalcaratus	0.127136026	not threatened	not threatened	LC	ANIMALIA	CHORDATA	AMPHIBIA	ANURA	MANTELLIDAE	Guibemantis	FALSE	TRUE	FALSE
Odontophrynus salvatori	0.17603555	not threatened	DD	DD	ANIMALIA	CHORDATA	AMPHIBIA	ANURA	ODONTOPHRYNIDAE	Odontophrynus	FALSE	TRUE	TRUE
Craugastor persimilis	0.298031501	not threatened	not threatened	LC	ANIMALIA	CHORDATA	AMPHIBIA	ANURA	CRAUGASTORIDAE	Craugastor	FALSE	TRUE	FALSE
Bolitoglossa mulleri	0.440508207	threatened	threatened	VU	ANIMALIA	CHORDATA	AMPHIBIA	CAUDATA	PLETHODONTIDAE	Bolitoglossa	FALSE	TRUE	FALSE
Diasporus quidditus	0.011693373	not threatened	not threatened	LC	ANIMALIA	CHORDATA	AMPHIBIA	ANURA	ELEUTHERODACTYLIDAE	Diasporus	FALSE	TRUE	FALSE
Uperoleia tyleri	0.042313591	not threatened	DD	DD	ANIMALIA	CHORDATA	AMPHIBIA	ANURA	MYOBATRACHIDAE	Uperoleia	FALSE	TRUE	TRUE
Xenorhina macrodisca	0.119106118	not threatened	DD	DD	ANIMALIA	CHORDATA	AMPHIBIA	ANURA	MICROHYLIDAE	Xenorhina	FALSE	TRUE	FALSE
Duellmanohyla lythrodes	0.862570157	threatened	threatened	EN	ANIMALIA	CHORDATA	AMPHIBIA	ANURA	HYLIDAE	Duellmanohyla	FALSE	TRUE	TRUE
Gastrotheca psychrophila	0.915292849	threatened	threatened	EN	ANIMALIA	CHORDATA	AMPHIBIA	ANURA	HEMIPHRACTIDAE	Gastrotheca	FALSE	TRUE	FALSE
Leptodactylus rhodonotus	0.009071482	not threatened	not threatened	LC	ANIMALIA	CHORDATA	AMPHIBIA	ANURA	LEPTODACTYLIDAE	Leptodactylus	FALSE	TRUE	TRUE
Sanguirana sanguinea	0.048411892	not threatened	not threatened	LC	ANIMALIA	CHORDATA	AMPHIBIA	ANURA	RANIDAE	Sanguirana	FALSE	TRUE	TRUE
Limnonectes isanensis	0.874414942	threatened	threatened	VU	ANIMALIA	CHORDATA	AMPHIBIA	ANURA	DICROGLOSSIDAE	Limnonectes	FALSE	TRUE	TRUE
Eleutherodactylus hedricki	0.90156088	threatened	threatened	EN	ANIMALIA	CHORDATA	AMPHIBIA	ANURA	ELEUTHERODACTYLIDAE	Eleutherodactylus	FALSE	TRUE	FALSE
Pristimantis humboldti	0.77780369	threatened	DD	DD	ANIMALIA	CHORDATA	AMPHIBIA	ANURA	CRAUGASTORIDAE	Pristimantis	FALSE	TRUE	FALSE
Boophis microtympanum	0.063027083	not threatened	not threatened	LC	ANIMALIA	CHORDATA	AMPHIBIA	ANURA	MANTELLIDAE	Boophis	FALSE	TRUE	TRUE
Litoria christianbergmanni	0.114274565	not threatened	not threatened	LC	ANIMALIA	CHORDATA	AMPHIBIA	ANURA	PELODRYADIDAE	Litoria	FALSE	TRUE	TRUE
Cardioglossa oreas	0.940403562	threatened	threatened	EN	ANIMALIA	CHORDATA	AMPHIBIA	ANURA	ARTHROLEPTIDAE	Cardioglossa	FALSE	TRUE	TRUE
Plectrohyla sagorum	0.759704462	threatened	threatened	VU	ANIMALIA	CHORDATA	AMPHIBIA	ANURA	HYLIDAE	Plectrohyla	FALSE	TRUE	TRUE
Pristimantis boconoensis	0.884625068	threatened	threatened	VU	ANIMALIA	CHORDATA	AMPHIBIA	ANURA	CRAUGASTORIDAE	Pristimantis	FALSE	TRUE	FALSE
Oreophryne unicolor	0.072337216	not threatened	DD	DD	ANIMALIA	CHORDATA	AMPHIBIA	ANURA	MICROHYLIDAE	Oreophryne	FALSE	TRUE	FALSE
Cryptobranchus alleganiensis	0.016631963	not threatened	not threatened	NT	ANIMALIA	CHORDATA	AMPHIBIA	CAUDATA	CRYPTOBRANCHIDAE	Cryptobranchus	FALSE	TRUE	TRUE
Alsodes nodosus	0.131728815	not threatened	not threatened	NT	ANIMALIA	CHORDATA	AMPHIBIA	ANURA	ALSODIDAE	Alsodes	FALSE	TRUE	TRUE
Philautus vermiculatus	0.054776236	not threatened	not threatened	LC	ANIMALIA	CHORDATA	AMPHIBIA	ANURA	RHACOPHORIDAE	Philautus	FALSE	TRUE	FALSE
Adenomera araucaria	0.731117498	threatened	not threatened	LC	ANIMALIA	CHORDATA	AMPHIBIA	ANURA	LEPTODACTYLIDAE	Adenomera	FALSE	TRUE	FALSE
Bolitoglossa hermosa	0.70063575	threatened	not threatened	LC	ANIMALIA	CHORDATA	AMPHIBIA	CAUDATA	PLETHODONTIDAE	Bolitoglossa	FALSE	TRUE	FALSE
Rhinella achalensis	0.826809042	threatened	threatened	EN	ANIMALIA	CHORDATA	AMPHIBIA	ANURA	BUFONIDAE	Rhinella	FALSE	TRUE	TRUE
Boophis reticulatus	0.01964728	not threatened	not threatened	LC	ANIMALIA	CHORDATA	AMPHIBIA	ANURA	MANTELLIDAE	Boophis	FALSE	TRUE	TRUE
Callulops valvifer	0.150356649	not threatened	not threatened	LC	ANIMALIA	CHORDATA	AMPHIBIA	ANURA	MICROHYLIDAE	Callulops	FALSE	TRUE	FALSE
Microhyla karunaratnei	0.953368291	threatened	threatened	EN	ANIMALIA	CHORDATA	AMPHIBIA	ANURA	MICROHYLIDAE	Microhyla	FALSE	TRUE	TRUE
Ambystoma mavortium	0.009823847	not threatened	not threatened	LC	ANIMALIA	CHORDATA	AMPHIBIA	CAUDATA	AMBYSTOMATIDAE	Ambystoma	FALSE	TRUE	TRUE
Ichthyophis khumhzi	0.903830349	threatened	DD	DD	ANIMALIA	CHORDATA	AMPHIBIA	GYMNOPHIONA	ICHTHYOPHIIDAE	Ichthyophis	FALSE	TRUE	TRUE
Hynobius nigrescens	0.169589601	not threatened	not threatened	LC	ANIMALIA	CHORDATA	AMPHIBIA	CAUDATA	HYNOBIIDAE	Hynobius	FALSE	TRUE	TRUE
Cornufer nexipus	0.353750362	threatened	threatened	VU	ANIMALIA	CHORDATA	AMPHIBIA	ANURA	CERATOBATRACHIDAE	Cornufer	FALSE	TRUE	FALSE
Mantidactylus brevipalmatus	0.077655761	not threatened	not threatened	LC	ANIMALIA	CHORDATA	AMPHIBIA	ANURA	MANTELLIDAE	Mantidactylus	FALSE	TRUE	TRUE
Cophixalus phaeobalius	0.110511579	not threatened	not threatened	LC	ANIMALIA	CHORDATA	AMPHIBIA	ANURA	MICROHYLIDAE	Cophixalus	FALSE	TRUE	FALSE
Alsodes verrucosus	0.817411225	threatened	threatened	EN	ANIMALIA	CHORDATA	AMPHIBIA	ANURA	ALSODIDAE	Alsodes	FALSE	TRUE	TRUE
Lysapsus laevis	0.014294097	not threatened	not threatened	LC	ANIMALIA	CHORDATA	AMPHIBIA	ANURA	HYLIDAE	Lysapsus	FALSE	TRUE	TRUE
Phrynobatrachus albomarginatus	0.716302546	threatened	DD	DD	ANIMALIA	CHORDATA	AMPHIBIA	ANURA	PHRYNOBATRACHIDAE	Phrynobatrachus	FALSE	TRUE	TRUE
Leptodactylus leptodactyloides	0.006618705	not threatened	not threatened	LC	ANIMALIA	CHORDATA	AMPHIBIA	ANURA	LEPTODACTYLIDAE	Leptodactylus	FALSE	TRUE	TRUE
Leptopelis marginatus	0.916805592	threatened	DD	DD	ANIMALIA	CHORDATA	AMPHIBIA	ANURA	ARTHROLEPTIDAE	Leptopelis	FALSE	TRUE	TRUE
Lithobates subaquavocalis	0.859837741	threatened	threatened	CR	ANIMALIA	CHORDATA	AMPHIBIA	ANURA	RANIDAE	Lithobates	FALSE	TRUE	TRUE
Flectonotus pygmaeus	0.050779623	not threatened	not threatened	LC	ANIMALIA	CHORDATA	AMPHIBIA	ANURA	HEMIPHRACTIDAE	Flectonotus	FALSE	TRUE	FALSE
Pseudopaludicola canga	0.25684266	not threatened	DD	DD	ANIMALIA	CHORDATA	AMPHIBIA	ANURA	LEPTODACTYLIDAE	Pseudopaludicola	FALSE	TRUE	TRUE
Telmatobius brevirostris	0.930948325	threatened	threatened	EN	ANIMALIA	CHORDATA	AMPHIBIA	ANURA	TELMATOBIIDAE	Telmatobius	FALSE	TRUE	TRUE
Odorrana chloronota	0.060261434	not threatened	not threatened	LC	ANIMALIA	CHORDATA	AMPHIBIA	ANURA	RANIDAE	Odorrana	FALSE	TRUE	TRUE
Kaloula picta	0.014169063	not threatened	not threatened	LC	ANIMALIA	CHORDATA	AMPHIBIA	ANURA	MICROHYLIDAE	Kaloula	FALSE	TRUE	TRUE
Craugastor rivulus	0.84672421	threatened	threatened	VU	ANIMALIA	CHORDATA	AMPHIBIA	ANURA	CRAUGASTORIDAE	Craugastor	FALSE	TRUE	TRUE
Hyperolius parkeri	0.013121135	not threatened	not threatened	LC	ANIMALIA	CHORDATA	AMPHIBIA	ANURA	HYPEROLIIDAE	Hyperolius	FALSE	TRUE	TRUE
Physalaemus henselii	0.052390871	not threatened	not threatened	LC	ANIMALIA	CHORDATA	AMPHIBIA	ANURA	LEPTODACTYLIDAE	Physalaemus	FALSE	TRUE	TRUE
Litoria pallida	0.026139642	not threatened	not threatened	LC	ANIMALIA	CHORDATA	AMPHIBIA	ANURA	PELODRYADIDAE	Litoria	FALSE	TRUE	TRUE
Chalcorana rufipes	0.020599581	not threatened	not threatened	LC	ANIMALIA	CHORDATA	AMPHIBIA	ANURA	RANIDAE	Chalcorana	FALSE	TRUE	TRUE
Pristimantis bicolor	0.809894813	threatened	threatened	VU	ANIMALIA	CHORDATA	AMPHIBIA	ANURA	CRAUGASTORIDAE	Pristimantis	FALSE	TRUE	TRUE
Xenopus petersii	0.008427723	not threatened	not threatened	LC	ANIMALIA	CHORDATA	AMPHIBIA	ANURA	PIPIDAE	Xenopus	FALSE	TRUE	TRUE
Dendropsophus timbeba	0.032020076	not threatened	not threatened	LC	ANIMALIA	CHORDATA	AMPHIBIA	ANURA	HYLIDAE	Dendropsophus	FALSE	TRUE	TRUE
Rhinella bernardoi	0.774468601	threatened	DD	DD	ANIMALIA	CHORDATA	AMPHIBIA	ANURA	BUFONIDAE	Rhinella	FALSE	TRUE	TRUE
Andrias davidianus	0.027888256	not threatened	threatened	CR	ANIMALIA	CHORDATA	AMPHIBIA	CAUDATA	CRYPTOBRANCHIDAE	Andrias	FALSE	FALSE	TRUE
Pseudacris maculata	0.007611577	not threatened	not threatened	LC	ANIMALIA	CHORDATA	AMPHIBIA	ANURA	HYLIDAE	Pseudacris	FALSE	TRUE	TRUE
Chiropterotriton magnipes	0.936431774	threatened	threatened	EN	ANIMALIA	CHORDATA	AMPHIBIA	CAUDATA	PLETHODONTIDAE	Chiropterotriton	FALSE	TRUE	FALSE
Phrynopus paucari	0.920774315	threatened	DD	DD	ANIMALIA	CHORDATA	AMPHIBIA	ANURA	CRAUGASTORIDAE	Phrynopus	FALSE	TRUE	FALSE
Aneides lugubris	0.027014242	not threatened	not threatened	LC	ANIMALIA	CHORDATA	AMPHIBIA	CAUDATA	PLETHODONTIDAE	Aneides	FALSE	TRUE	FALSE
Eleutherodactylus wetmorei	0.201146046	not threatened	threatened	VU	ANIMALIA	CHORDATA	AMPHIBIA	ANURA	ELEUTHERODACTYLIDAE	Eleutherodactylus	FALSE	TRUE	FALSE
Atelognathus reverberii	0.775904341	threatened	threatened	VU	ANIMALIA	CHORDATA	AMPHIBIA	ANURA	BATRACHYLIDAE	Atelognathus	FALSE	TRUE	TRUE
Pseudopaludicola saltica	0.019646476	not threatened	not threatened	LC	ANIMALIA	CHORDATA	AMPHIBIA	ANURA	LEPTODACTYLIDAE	Pseudopaludicola	FALSE	TRUE	TRUE
Spea multiplicata	0.013696011	not threatened	not threatened	LC	ANIMALIA	CHORDATA	AMPHIBIA	ANURA	SCAPHIOPODIDAE	Spea	FALSE	TRUE	TRUE
Lyciasalamandra antalyana	0.887797522	threatened	threatened	EN	ANIMALIA	CHORDATA	AMPHIBIA	CAUDATA	SALAMANDRIDAE	Lyciasalamandra	FALSE	TRUE	FALSE
Phyllomedusa venusta	0.016427016	not threatened	not threatened	LC	ANIMALIA	CHORDATA	AMPHIBIA	ANURA	PHYLLOMEDUSIDAE	Phyllomedusa	FALSE	TRUE	TRUE
Pristimantis tribulosus	0.913060087	threatened	threatened	CR	ANIMALIA	CHORDATA	AMPHIBIA	ANURA	CRAUGASTORIDAE	Pristimantis	FALSE	TRUE	FALSE
Dryophytes versicolor	0.022573402	not threatened	not threatened	LC	ANIMALIA	CHORDATA	AMPHIBIA	ANURA	HYLIDAE	Dryophytes	FALSE	TRUE	TRUE
Telmatobius simonsi	0.135691039	not threatened	threatened	CR	ANIMALIA	CHORDATA	AMPHIBIA	ANURA	TELMATOBIIDAE	Telmatobius	FALSE	TRUE	TRUE
Stumpffia roseifemoralis	0.938628878	threatened	threatened	EN	ANIMALIA	CHORDATA	AMPHIBIA	ANURA	MICROHYLIDAE	Stumpffia	FALSE	TRUE	FALSE
Pristimantis rhabdocnemus	0.850558256	threatened	not threatened	LC	ANIMALIA	CHORDATA	AMPHIBIA	ANURA	CRAUGASTORIDAE	Pristimantis	FALSE	TRUE	FALSE
Cophixalus monticola	0.477987102	threatened	threatened	EN	ANIMALIA	CHORDATA	AMPHIBIA	ANURA	MICROHYLIDAE	Cophixalus	FALSE	TRUE	FALSE
Pristimantis tanyrhynchus	0.727932373	threatened	DD	DD	ANIMALIA	CHORDATA	AMPHIBIA	ANURA	CRAUGASTORIDAE	Pristimantis	FALSE	TRUE	FALSE
Rhombophryne matavy	0.924666741	threatened	threatened	CR	ANIMALIA	CHORDATA	AMPHIBIA	ANURA	MICROHYLIDAE	Rhombophryne	FALSE	TRUE	FALSE
Craugastor talamancae	0.011920174	not threatened	not threatened	LC	ANIMALIA	CHORDATA	AMPHIBIA	ANURA	CRAUGASTORIDAE	Craugastor	FALSE	TRUE	FALSE
Hemisus brachydactylus	0.920483002	threatened	DD	DD	ANIMALIA	CHORDATA	AMPHIBIA	ANURA	HEMISOTIDAE	Hemisus	FALSE	TRUE	TRUE
Niceforonia nana	0.78463278	threatened	threatened	VU	ANIMALIA	CHORDATA	AMPHIBIA	ANURA	CRAUGASTORIDAE	Niceforonia	FALSE	TRUE	FALSE
Odorrana kuangwuensis	0.859724612	threatened	threatened	VU	ANIMALIA	CHORDATA	AMPHIBIA	ANURA	RANIDAE	Odorrana	FALSE	TRUE	TRUE
Craugastor psephosypharus	0.101570228	not threatened	not threatened	NT	ANIMALIA	CHORDATA	AMPHIBIA	ANURA	CRAUGASTORIDAE	Craugastor	FALSE	TRUE	FALSE
Fejervarya raja	0.468525447	threatened	DD	DD	ANIMALIA	CHORDATA	AMPHIBIA	ANURA	DICROGLOSSIDAE	Fejervarya	FALSE	TRUE	TRUE
Kalophrynus orangensis	0.757956933	threatened	DD	DD	ANIMALIA	CHORDATA	AMPHIBIA	ANURA	MICROHYLIDAE	Kalophrynus	FALSE	TRUE	TRUE
Sphaenorhynchus orophilus	0.188415934	not threatened	not threatened	LC	ANIMALIA	CHORDATA	AMPHIBIA	ANURA	HYLIDAE	Sphaenorhynchus	FALSE	TRUE	TRUE
Megophrys liboensis	0.931710388	threatened	DD	DD	ANIMALIA	CHORDATA	AMPHIBIA	ANURA	MEGOPHRYIDAE	Megophrys	FALSE	TRUE	TRUE
Leucostethus ramirezi	0.924479608	threatened	threatened	EN	ANIMALIA	CHORDATA	AMPHIBIA	ANURA	DENDROBATIDAE	Leucostethus	FALSE	TRUE	TRUE
Teratohyla amelie	0.011687196	not threatened	not threatened	LC	ANIMALIA	CHORDATA	AMPHIBIA	ANURA	CENTROLENIDAE	Teratohyla	FALSE	TRUE	TRUE
Pristimantis cruciocularis	0.217759959	not threatened	not threatened	LC	ANIMALIA	CHORDATA	AMPHIBIA	ANURA	CRAUGASTORIDAE	Pristimantis	FALSE	TRUE	FALSE
Cochranella resplendens	0.012564618	not threatened	not threatened	LC	ANIMALIA	CHORDATA	AMPHIBIA	ANURA	CENTROLENIDAE	Cochranella	FALSE	TRUE	TRUE
Bolitoglossa centenorum	0.956642146	threatened	threatened	CR	ANIMALIA	CHORDATA	AMPHIBIA	CAUDATA	PLETHODONTIDAE	Bolitoglossa	FALSE	TRUE	FALSE
Tylototriton taliangensis	0.756950969	threatened	threatened	VU	ANIMALIA	CHORDATA	AMPHIBIA	CAUDATA	SALAMANDRIDAE	Tylototriton	FALSE	TRUE	TRUE
Hildebrandtia ornatissima	0.02073549	not threatened	DD	DD	ANIMALIA	CHORDATA	AMPHIBIA	ANURA	PTYCHADENIDAE	Hildebrandtia	FALSE	TRUE	TRUE
Papurana volkerjane	0.010602771	not threatened	not threatened	LC	ANIMALIA	CHORDATA	AMPHIBIA	ANURA	RANIDAE	Papurana	FALSE	TRUE	TRUE
Arthroleptis krokosua	0.664312318	threatened	threatened	CR	ANIMALIA	CHORDATA	AMPHIBIA	ANURA	ARTHROLEPTIDAE	Arthroleptis	FALSE	TRUE	FALSE
Gymnopis syntrema	0.214342521	not threatened	not threatened	NT	ANIMALIA	CHORDATA	AMPHIBIA	GYMNOPHIONA	DERMOPHIIDAE	Gymnopis	FALSE	TRUE	FALSE
Dendropsophus allenorum	0.028768384	not threatened	not threatened	LC	ANIMALIA	CHORDATA	AMPHIBIA	ANURA	HYLIDAE	Dendropsophus	FALSE	TRUE	TRUE
Bolitoglossa cerroensis	0.269917203	not threatened	not threatened	LC	ANIMALIA	CHORDATA	AMPHIBIA	CAUDATA	PLETHODONTIDAE	Bolitoglossa	FALSE	TRUE	FALSE
Speleomantes strinatii	0.386838205	threatened	not threatened	NT	ANIMALIA	CHORDATA	AMPHIBIA	CAUDATA	PLETHODONTIDAE	Speleomantes	FALSE	TRUE	FALSE
Boana palaestes	0.854000356	threatened	threatened	EN	ANIMALIA	CHORDATA	AMPHIBIA	ANURA	HYLIDAE	Boana	FALSE	TRUE	TRUE
Craugastor inachus	0.923742953	threatened	threatened	CR	ANIMALIA	CHORDATA	AMPHIBIA	ANURA	CRAUGASTORIDAE	Craugastor	FALSE	TRUE	TRUE
Osteocephalus alboguttatus	0.059358177	not threatened	not threatened	LC	ANIMALIA	CHORDATA	AMPHIBIA	ANURA	HYLIDAE	Osteocephalus	FALSE	TRUE	TRUE
Nectophrynoides cryptus	0.940957829	threatened	threatened	EN	ANIMALIA	CHORDATA	AMPHIBIA	ANURA	BUFONIDAE	Nectophrynoides	FALSE	TRUE	FALSE
Mantidactylus ambohimitombi	0.911551993	threatened	DD	DD	ANIMALIA	CHORDATA	AMPHIBIA	ANURA	MANTELLIDAE	Mantidactylus	FALSE	TRUE	TRUE
Litoria auae	0.019879723	not threatened	not threatened	LC	ANIMALIA	CHORDATA	AMPHIBIA	ANURA	PELODRYADIDAE	Litoria	FALSE	TRUE	TRUE
Boulengerula changamwensis	0.830015853	threatened	threatened	EN	ANIMALIA	CHORDATA	AMPHIBIA	GYMNOPHIONA	HERPELIDAE	Boulengerula	FALSE	TRUE	FALSE
Andinobates victimatus	0.873545671	threatened	threatened	EN	ANIMALIA	CHORDATA	AMPHIBIA	ANURA	DENDROBATIDAE	Andinobates	FALSE	TRUE	FALSE
Uperodon systoma	0.085191433	not threatened	not threatened	LC	ANIMALIA	CHORDATA	AMPHIBIA	ANURA	MICROHYLIDAE	Uperodon	FALSE	TRUE	TRUE
Cardioglossa manengouba	0.95035039	threatened	threatened	CR	ANIMALIA	CHORDATA	AMPHIBIA	ANURA	ARTHROLEPTIDAE	Cardioglossa	FALSE	TRUE	TRUE
Rhombophryne laevipes	0.091031213	not threatened	not threatened	LC	ANIMALIA	CHORDATA	AMPHIBIA	ANURA	MICROHYLIDAE	Rhombophryne	FALSE	TRUE	FALSE
Allobates paleovarzensis	0.178943252	not threatened	not threatened	NT	ANIMALIA	CHORDATA	AMPHIBIA	ANURA	AROMOBATIDAE	Allobates	FALSE	TRUE	TRUE
Ecnomiohyla bailarina	0.079397514	not threatened	not threatened	NT	ANIMALIA	CHORDATA	AMPHIBIA	ANURA	HYLIDAE	Ecnomiohyla	FALSE	TRUE	FALSE
Cophixalus concinnus	0.632373408	threatened	threatened	CR	ANIMALIA	CHORDATA	AMPHIBIA	ANURA	MICROHYLIDAE	Cophixalus	FALSE	TRUE	FALSE
Sphaenorhynchus caramaschii	0.060188044	not threatened	not threatened	LC	ANIMALIA	CHORDATA	AMPHIBIA	ANURA	HYLIDAE	Sphaenorhynchus	FALSE	TRUE	TRUE
Hyloscirtus antioquia	0.728208106	threatened	threatened	VU	ANIMALIA	CHORDATA	AMPHIBIA	ANURA	HYLIDAE	Hyloscirtus	FALSE	TRUE	TRUE
Arthroleptis nimbaensis	0.942526799	threatened	DD	DD	ANIMALIA	CHORDATA	AMPHIBIA	ANURA	ARTHROLEPTIDAE	Arthroleptis	FALSE	TRUE	FALSE
Paratelmatobius lutzii	0.932785651	threatened	DD	DD	ANIMALIA	CHORDATA	AMPHIBIA	ANURA	LEPTODACTYLIDAE	Paratelmatobius	FALSE	TRUE	TRUE
Stumpffia tetradactyla	0.488581703	threatened	DD	DD	ANIMALIA	CHORDATA	AMPHIBIA	ANURA	MICROHYLIDAE	Stumpffia	FALSE	TRUE	FALSE
Craugastor charadra	0.840249005	threatened	threatened	VU	ANIMALIA	CHORDATA	AMPHIBIA	ANURA	CRAUGASTORIDAE	Craugastor	FALSE	TRUE	FALSE
Boophis burgeri	0.900174174	threatened	DD	DD	ANIMALIA	CHORDATA	AMPHIBIA	ANURA	MANTELLIDAE	Boophis	FALSE	TRUE	TRUE
Eurycea latitans	0.741754205	threatened	threatened	VU	ANIMALIA	CHORDATA	AMPHIBIA	CAUDATA	PLETHODONTIDAE	Eurycea	FALSE	FALSE	TRUE
Dendropsophus limai	0.863864541	threatened	DD	DD	ANIMALIA	CHORDATA	AMPHIBIA	ANURA	HYLIDAE	Dendropsophus	FALSE	TRUE	TRUE
Ikakogi tayrona	0.645744927	threatened	threatened	VU	ANIMALIA	CHORDATA	AMPHIBIA	ANURA	CENTROLENIDAE	Ikakogi	FALSE	TRUE	TRUE
Oreophryne terrestris	0.19347151	not threatened	DD	DD	ANIMALIA	CHORDATA	AMPHIBIA	ANURA	MICROHYLIDAE	Oreophryne	FALSE	TRUE	FALSE
Scinax maracaya	0.771571894	threatened	DD	DD	ANIMALIA	CHORDATA	AMPHIBIA	ANURA	HYLIDAE	Scinax	FALSE	TRUE	TRUE
Thorius pennatulus	0.929964205	threatened	threatened	EN	ANIMALIA	CHORDATA	AMPHIBIA	CAUDATA	PLETHODONTIDAE	Thorius	FALSE	TRUE	FALSE
Callimedusa duellmani	0.868941316	threatened	DD	DD	ANIMALIA	CHORDATA	AMPHIBIA	ANURA	PHYLLOMEDUSIDAE	Callimedusa	FALSE	TRUE	TRUE
Ameerega pulchripecta	0.110803454	not threatened	DD	DD	ANIMALIA	CHORDATA	AMPHIBIA	ANURA	DENDROBATIDAE	Ameerega	FALSE	TRUE	TRUE
Scinax nebulosus	0.007721225	not threatened	not threatened	LC	ANIMALIA	CHORDATA	AMPHIBIA	ANURA	HYLIDAE	Scinax	FALSE	TRUE	TRUE
Fejervarya iskandari	0.822852411	threatened	not threatened	LC	ANIMALIA	CHORDATA	AMPHIBIA	ANURA	DICROGLOSSIDAE	Fejervarya	FALSE	TRUE	TRUE
Papurana supragrisea	0.007422715	not threatened	not threatened	LC	ANIMALIA	CHORDATA	AMPHIBIA	ANURA	RANIDAE	Papurana	FALSE	TRUE	TRUE
Tepuihyla edelcae	0.085075239	not threatened	not threatened	LC	ANIMALIA	CHORDATA	AMPHIBIA	ANURA	HYLIDAE	Tepuihyla	FALSE	TRUE	TRUE
Pristimantis phoxocephalus	0.127747172	not threatened	not threatened	LC	ANIMALIA	CHORDATA	AMPHIBIA	ANURA	CRAUGASTORIDAE	Pristimantis	FALSE	TRUE	FALSE
Peltophryne florentinoi	0.941322507	threatened	threatened	CR	ANIMALIA	CHORDATA	AMPHIBIA	ANURA	BUFONIDAE	Peltophryne	FALSE	TRUE	TRUE
Rana macrocnemis	0.031472789	not threatened	not threatened	LC	ANIMALIA	CHORDATA	AMPHIBIA	ANURA	RANIDAE	Rana	FALSE	TRUE	TRUE
Pristimantis danae	0.010102695	not threatened	not threatened	LC	ANIMALIA	CHORDATA	AMPHIBIA	ANURA	CRAUGASTORIDAE	Pristimantis	FALSE	TRUE	FALSE
Pseudopaludicola pusilla	0.031055718	not threatened	not threatened	LC	ANIMALIA	CHORDATA	AMPHIBIA	ANURA	LEPTODACTYLIDAE	Pseudopaludicola	FALSE	TRUE	TRUE
Chiromantis xerampelina	0.009045861	not threatened	not threatened	LC	ANIMALIA	CHORDATA	AMPHIBIA	ANURA	RHACOPHORIDAE	Chiromantis	FALSE	TRUE	TRUE
Pristimantis pardalinus	0.928737883	threatened	threatened	EN	ANIMALIA	CHORDATA	AMPHIBIA	ANURA	CRAUGASTORIDAE	Pristimantis	FALSE	TRUE	FALSE
Euparkerella brasiliensis	0.571896319	threatened	not threatened	LC	ANIMALIA	CHORDATA	AMPHIBIA	ANURA	CRAUGASTORIDAE	Euparkerella	FALSE	TRUE	FALSE
Dendropsophus pauiniensis	0.015797982	not threatened	not threatened	LC	ANIMALIA	CHORDATA	AMPHIBIA	ANURA	HYLIDAE	Dendropsophus	FALSE	TRUE	TRUE
Bolitoglossa flaviventris	0.711094893	threatened	threatened	EN	ANIMALIA	CHORDATA	AMPHIBIA	CAUDATA	PLETHODONTIDAE	Bolitoglossa	FALSE	TRUE	FALSE
Occidozyga laevis	0.01068236	not threatened	not threatened	LC	ANIMALIA	CHORDATA	AMPHIBIA	ANURA	DICROGLOSSIDAE	Occidozyga	FALSE	TRUE	TRUE
Bolitoglossa zapoteca	0.921509678	threatened	threatened	EN	ANIMALIA	CHORDATA	AMPHIBIA	CAUDATA	PLETHODONTIDAE	Bolitoglossa	FALSE	TRUE	FALSE
Litoria modica	0.010622211	not threatened	not threatened	LC	ANIMALIA	CHORDATA	AMPHIBIA	ANURA	PELODRYADIDAE	Litoria	FALSE	TRUE	TRUE
Mertensophryne schmidti	0.838492586	threatened	DD	DD	ANIMALIA	CHORDATA	AMPHIBIA	ANURA	BUFONIDAE	Mertensophryne	FALSE	TRUE	TRUE
Bufo stejnegeri	0.041146704	not threatened	not threatened	LC	ANIMALIA	CHORDATA	AMPHIBIA	ANURA	BUFONIDAE	Bufo	FALSE	TRUE	TRUE
Praslinia cooperi	0.786137567	threatened	threatened	EN	ANIMALIA	CHORDATA	AMPHIBIA	GYMNOPHIONA	INDOTYPHLIDAE	Praslinia	FALSE	TRUE	TRUE
Lanzarana largeni	0.148495161	not threatened	not threatened	LC	ANIMALIA	CHORDATA	AMPHIBIA	ANURA	PTYCHADENIDAE	Lanzarana	FALSE	TRUE	TRUE
Limnonectes magnus	0.029911643	not threatened	not threatened	NT	ANIMALIA	CHORDATA	AMPHIBIA	ANURA	DICROGLOSSIDAE	Limnonectes	FALSE	TRUE	TRUE
Meristogenys poecilus	0.017342588	not threatened	not threatened	LC	ANIMALIA	CHORDATA	AMPHIBIA	ANURA	RANIDAE	Meristogenys	FALSE	TRUE	TRUE
Indosylvirana serendipi	0.900227136	threatened	threatened	VU	ANIMALIA	CHORDATA	AMPHIBIA	ANURA	RANIDAE	Indosylvirana	FALSE	TRUE	TRUE
Eurycea bislineata	0.039528361	not threatened	not threatened	LC	ANIMALIA	CHORDATA	AMPHIBIA	CAUDATA	PLETHODONTIDAE	Eurycea	FALSE	TRUE	TRUE
Phrynobatrachus bullans	0.019231679	not threatened	not threatened	LC	ANIMALIA	CHORDATA	AMPHIBIA	ANURA	PHRYNOBATRACHIDAE	Phrynobatrachus	FALSE	TRUE	TRUE
Leptodactylodon stevarti	0.850955671	threatened	threatened	EN	ANIMALIA	CHORDATA	AMPHIBIA	ANURA	ARTHROLEPTIDAE	Leptodactylodon	FALSE	TRUE	TRUE
Pseudis fusca	0.06959089	not threatened	not threatened	LC	ANIMALIA	CHORDATA	AMPHIBIA	ANURA	HYLIDAE	Pseudis	FALSE	TRUE	TRUE
Hyperolius ruvuensis	0.940646003	threatened	threatened	CR	ANIMALIA	CHORDATA	AMPHIBIA	ANURA	HYPEROLIIDAE	Hyperolius	FALSE	TRUE	TRUE
Pachytriton brevipes	0.05863883	not threatened	not threatened	LC	ANIMALIA	CHORDATA	AMPHIBIA	CAUDATA	SALAMANDRIDAE	Pachytriton	FALSE	TRUE	TRUE
Pristimantis phalarus	0.932101306	threatened	threatened	EN	ANIMALIA	CHORDATA	AMPHIBIA	ANURA	CRAUGASTORIDAE	Pristimantis	FALSE	TRUE	FALSE
Cardioglossa melanogaster	0.903001191	threatened	threatened	VU	ANIMALIA	CHORDATA	AMPHIBIA	ANURA	ARTHROLEPTIDAE	Cardioglossa	FALSE	TRUE	TRUE
Chthonerpeton noctinectes	0.935793693	threatened	DD	DD	ANIMALIA	CHORDATA	AMPHIBIA	GYMNOPHIONA	TYPHLONECTIDAE	Chthonerpeton	FALSE	TRUE	TRUE
Rhacophorus annamensis	0.029367048	not threatened	not threatened	LC	ANIMALIA	CHORDATA	AMPHIBIA	ANURA	RHACOPHORIDAE	Rhacophorus	FALSE	TRUE	TRUE
Choerophryne brunhildae	0.06677865	not threatened	not threatened	LC	ANIMALIA	CHORDATA	AMPHIBIA	ANURA	MICROHYLIDAE	Choerophryne	FALSE	TRUE	FALSE
Pristimantis jubatus	0.929237808	threatened	not threatened	NT	ANIMALIA	CHORDATA	AMPHIBIA	ANURA	CRAUGASTORIDAE	Pristimantis	FALSE	TRUE	FALSE
Boophis roseipalmatus	0.9206577	threatened	not threatened	LC	ANIMALIA	CHORDATA	AMPHIBIA	ANURA	MANTELLIDAE	Boophis	FALSE	TRUE	TRUE
Insuetophrynus acarpicus	0.920932114	threatened	threatened	EN	ANIMALIA	CHORDATA	AMPHIBIA	ANURA	RHINODERMATIDAE	Insuetophrynus	FALSE	TRUE	TRUE
Leptodactylus elenae	0.00957396	not threatened	not threatened	LC	ANIMALIA	CHORDATA	AMPHIBIA	ANURA	LEPTODACTYLIDAE	Leptodactylus	FALSE	TRUE	TRUE
Zhangixalus omeimontis	0.065675229	not threatened	not threatened	LC	ANIMALIA	CHORDATA	AMPHIBIA	ANURA	RHACOPHORIDAE	Zhangixalus	FALSE	TRUE	TRUE
Spinomantis nussbaumi	0.945531822	threatened	threatened	CR	ANIMALIA	CHORDATA	AMPHIBIA	ANURA	MANTELLIDAE	Spinomantis	FALSE	TRUE	TRUE
Osteocephalus leoniae	0.022259335	not threatened	not threatened	LC	ANIMALIA	CHORDATA	AMPHIBIA	ANURA	HYLIDAE	Osteocephalus	FALSE	TRUE	FALSE
Cornufer caesiops	0.18251032	not threatened	DD	DD	ANIMALIA	CHORDATA	AMPHIBIA	ANURA	CERATOBATRACHIDAE	Cornufer	FALSE	TRUE	FALSE
Agalychnis callidryas	0.008726628	not threatened	not threatened	LC	ANIMALIA	CHORDATA	AMPHIBIA	ANURA	PHYLLOMEDUSIDAE	Agalychnis	FALSE	TRUE	TRUE
Plectrohyla acanthodes	0.878141935	threatened	threatened	EN	ANIMALIA	CHORDATA	AMPHIBIA	ANURA	HYLIDAE	Plectrohyla	FALSE	TRUE	TRUE
Afrixalus uluguruensis	0.860306369	threatened	threatened	VU	ANIMALIA	CHORDATA	AMPHIBIA	ANURA	HYPEROLIIDAE	Afrixalus	FALSE	TRUE	TRUE
Ectopoglossus absconditus	0.937837279	threatened	DD	DD	ANIMALIA	CHORDATA	AMPHIBIA	ANURA	DENDROBATIDAE	Ectopoglossus	FALSE	TRUE	TRUE
Scutiger tuberculatus	0.860552445	threatened	threatened	VU	ANIMALIA	CHORDATA	AMPHIBIA	ANURA	MEGOPHRYIDAE	Scutiger	FALSE	TRUE	TRUE
Cryptotriton necopinus	0.94372752	threatened	threatened	CR	ANIMALIA	CHORDATA	AMPHIBIA	CAUDATA	PLETHODONTIDAE	Cryptotriton	FALSE	TRUE	FALSE
Boana bischoffi	0.019320542	not threatened	not threatened	LC	ANIMALIA	CHORDATA	AMPHIBIA	ANURA	HYLIDAE	Boana	FALSE	TRUE	TRUE
Gegeneophis ramaswamii	0.613512433	threatened	not threatened	LC	ANIMALIA	CHORDATA	AMPHIBIA	GYMNOPHIONA	INDOTYPHLIDAE	Gegeneophis	FALSE	TRUE	TRUE
Hylophorbus sextus	0.081975418	not threatened	not threatened	LC	ANIMALIA	CHORDATA	AMPHIBIA	ANURA	MICROHYLIDAE	Hylophorbus	FALSE	TRUE	FALSE
Eleutherodactylus mariposa	0.932380199	threatened	threatened	CR	ANIMALIA	CHORDATA	AMPHIBIA	ANURA	ELEUTHERODACTYLIDAE	Eleutherodactylus	FALSE	TRUE	FALSE
Leptopelis xenodactylus	0.83146721	threatened	threatened	EN	ANIMALIA	CHORDATA	AMPHIBIA	ANURA	ARTHROLEPTIDAE	Leptopelis	FALSE	TRUE	TRUE
Arthroleptis troglodytes	0.933189375	threatened	threatened	CR	ANIMALIA	CHORDATA	AMPHIBIA	ANURA	ARTHROLEPTIDAE	Arthroleptis	FALSE	TRUE	FALSE
Ptychadena superciliaris	0.018946626	not threatened	not threatened	LC	ANIMALIA	CHORDATA	AMPHIBIA	ANURA	PTYCHADENIDAE	Ptychadena	FALSE	TRUE	TRUE
Eleutherodactylus goini	0.720792377	threatened	threatened	VU	ANIMALIA	CHORDATA	AMPHIBIA	ANURA	ELEUTHERODACTYLIDAE	Eleutherodactylus	FALSE	TRUE	FALSE
Leptobrachella alpina	0.870382169	threatened	not threatened	NT	ANIMALIA	CHORDATA	AMPHIBIA	ANURA	MEGOPHRYIDAE	Leptobrachella	FALSE	TRUE	TRUE
Gracixalus tianlinensis	0.895786514	threatened	DD	DD	ANIMALIA	CHORDATA	AMPHIBIA	ANURA	RHACOPHORIDAE	Gracixalus	FALSE	TRUE	FALSE
Adenomera heyeri	0.009178338	not threatened	not threatened	LC	ANIMALIA	CHORDATA	AMPHIBIA	ANURA	LEPTODACTYLIDAE	Adenomera	FALSE	TRUE	FALSE
Rhaebo atelopoides	0.907963357	threatened	threatened	CR	ANIMALIA	CHORDATA	AMPHIBIA	ANURA	BUFONIDAE	Rhaebo	FALSE	TRUE	TRUE
Hylodes pipilans	0.924264823	threatened	DD	DD	ANIMALIA	CHORDATA	AMPHIBIA	ANURA	HYLODIDAE	Hylodes	FALSE	TRUE	TRUE
Phrynobatrachus gastoni	0.827452852	threatened	DD	DD	ANIMALIA	CHORDATA	AMPHIBIA	ANURA	PHRYNOBATRACHIDAE	Phrynobatrachus	FALSE	TRUE	TRUE
Cochranella mache	0.040729995	not threatened	not threatened	NT	ANIMALIA	CHORDATA	AMPHIBIA	ANURA	CENTROLENIDAE	Cochranella	FALSE	TRUE	TRUE
Nototriton matama	0.417611649	threatened	not threatened	LC	ANIMALIA	CHORDATA	AMPHIBIA	CAUDATA	PLETHODONTIDAE	Nototriton	FALSE	TRUE	FALSE
Lithobates capito	0.010431108	not threatened	not threatened	NT	ANIMALIA	CHORDATA	AMPHIBIA	ANURA	RANIDAE	Lithobates	FALSE	TRUE	TRUE
Hyperolius sylvaticus	0.019784987	not threatened	not threatened	LC	ANIMALIA	CHORDATA	AMPHIBIA	ANURA	HYPEROLIIDAE	Hyperolius	FALSE	TRUE	TRUE
Atelopus guitarraensis	0.879745896	threatened	DD	DD	ANIMALIA	CHORDATA	AMPHIBIA	ANURA	BUFONIDAE	Atelopus	FALSE	TRUE	TRUE
Zhangixalus lishuiensis	0.842312429	threatened	DD	DD	ANIMALIA	CHORDATA	AMPHIBIA	ANURA	RHACOPHORIDAE	Zhangixalus	FALSE	TRUE	TRUE
Rhacophorus cyanopunctatus	0.010441896	not threatened	not threatened	LC	ANIMALIA	CHORDATA	AMPHIBIA	ANURA	RHACOPHORIDAE	Rhacophorus	FALSE	TRUE	TRUE
Cornufer papuensis	0.010258916	not threatened	not threatened	LC	ANIMALIA	CHORDATA	AMPHIBIA	ANURA	CERATOBATRACHIDAE	Cornufer	FALSE	TRUE	TRUE
Pristimantis carmelitae	0.86510857	threatened	threatened	EN	ANIMALIA	CHORDATA	AMPHIBIA	ANURA	CRAUGASTORIDAE	Pristimantis	FALSE	TRUE	TRUE
Atelopus andinus	0.74341277	threatened	threatened	EN	ANIMALIA	CHORDATA	AMPHIBIA	ANURA	BUFONIDAE	Atelopus	FALSE	TRUE	TRUE
Rhaebo blombergi	0.090834354	not threatened	not threatened	NT	ANIMALIA	CHORDATA	AMPHIBIA	ANURA	BUFONIDAE	Rhaebo	FALSE	TRUE	TRUE
Boana atlantica	0.086581071	not threatened	not threatened	LC	ANIMALIA	CHORDATA	AMPHIBIA	ANURA	HYLIDAE	Boana	FALSE	TRUE	TRUE
Dendropsophus leucophyllatus	0.006742918	not threatened	not threatened	LC	ANIMALIA	CHORDATA	AMPHIBIA	ANURA	HYLIDAE	Dendropsophus	FALSE	TRUE	TRUE
Colostethus pratti	0.008586064	not threatened	not threatened	LC	ANIMALIA	CHORDATA	AMPHIBIA	ANURA	DENDROBATIDAE	Colostethus	FALSE	TRUE	TRUE
Telmatobius halli	0.908459292	threatened	DD	DD	ANIMALIA	CHORDATA	AMPHIBIA	ANURA	TELMATOBIIDAE	Telmatobius	FALSE	FALSE	TRUE
Nymphargus ruizi	0.939013174	threatened	threatened	VU	ANIMALIA	CHORDATA	AMPHIBIA	ANURA	CENTROLENIDAE	Nymphargus	FALSE	TRUE	TRUE
Oreolalax schmidti	0.182514288	not threatened	not threatened	NT	ANIMALIA	CHORDATA	AMPHIBIA	ANURA	MEGOPHRYIDAE	Oreolalax	FALSE	TRUE	TRUE
Chiropterotriton aureus	0.949638733	threatened	threatened	CR	ANIMALIA	CHORDATA	AMPHIBIA	CAUDATA	PLETHODONTIDAE	Chiropterotriton	FALSE	TRUE	FALSE
Ischnocnema randorum	0.92953431	threatened	DD	DD	ANIMALIA	CHORDATA	AMPHIBIA	ANURA	BRACHYCEPHALIDAE	Ischnocnema	FALSE	TRUE	FALSE
Duttaphrynus beddomii	0.70498947	threatened	threatened	EN	ANIMALIA	CHORDATA	AMPHIBIA	ANURA	BUFONIDAE	Duttaphrynus	FALSE	TRUE	TRUE
Incilius valliceps	0.00898413	not threatened	not threatened	LC	ANIMALIA	CHORDATA	AMPHIBIA	ANURA	BUFONIDAE	Incilius	FALSE	TRUE	TRUE
Rana tagoi	0.017644048	not threatened	not threatened	LC	ANIMALIA	CHORDATA	AMPHIBIA	ANURA	RANIDAE	Rana	FALSE	TRUE	TRUE
Cynops orphicus	0.918024577	threatened	threatened	EN	ANIMALIA	CHORDATA	AMPHIBIA	CAUDATA	SALAMANDRIDAE	Cynops	FALSE	TRUE	TRUE
Petropedetes juliawurstnerae	0.934614414	threatened	threatened	EN	ANIMALIA	CHORDATA	AMPHIBIA	ANURA	PETROPEDETIDAE	Petropedetes	FALSE	TRUE	TRUE
Litoria brongersmai	0.085724016	not threatened	not threatened	LC	ANIMALIA	CHORDATA	AMPHIBIA	ANURA	PELODRYADIDAE	Litoria	FALSE	TRUE	TRUE
Eleutherodactylus auriculatoides	0.889817824	threatened	threatened	EN	ANIMALIA	CHORDATA	AMPHIBIA	ANURA	ELEUTHERODACTYLIDAE	Eleutherodactylus	FALSE	TRUE	FALSE
Isthmohyla picadoi	0.18254239	not threatened	not threatened	LC	ANIMALIA	CHORDATA	AMPHIBIA	ANURA	HYLIDAE	Isthmohyla	FALSE	TRUE	FALSE
Rhacophorus vampyrus	0.909638752	threatened	threatened	EN	ANIMALIA	CHORDATA	AMPHIBIA	ANURA	RHACOPHORIDAE	Rhacophorus	FALSE	TRUE	FALSE
Zhangixalus leucofasciatus	0.632947085	threatened	DD	DD	ANIMALIA	CHORDATA	AMPHIBIA	ANURA	RHACOPHORIDAE	Zhangixalus	FALSE	TRUE	TRUE
Oreophryne insulana	0.405508407	threatened	threatened	VU	ANIMALIA	CHORDATA	AMPHIBIA	ANURA	MICROHYLIDAE	Oreophryne	FALSE	TRUE	FALSE
Ichthyophis beddomei	0.56232592	threatened	not threatened	LC	ANIMALIA	CHORDATA	AMPHIBIA	GYMNOPHIONA	ICHTHYOPHIIDAE	Ichthyophis	FALSE	TRUE	TRUE
Astylosternus laurenti	0.90585721	threatened	threatened	EN	ANIMALIA	CHORDATA	AMPHIBIA	ANURA	ARTHROLEPTIDAE	Astylosternus	FALSE	TRUE	TRUE
Breviceps mossambicus	0.008402821	not threatened	not threatened	LC	ANIMALIA	CHORDATA	AMPHIBIA	ANURA	BREVICIPITIDAE	Breviceps	FALSE	TRUE	FALSE
Litoria umarensis	0.315358102	not threatened	DD	DD	ANIMALIA	CHORDATA	AMPHIBIA	ANURA	PELODRYADIDAE	Litoria	FALSE	TRUE	TRUE
Ptychohyla salvadorensis	0.211694821	not threatened	not threatened	NT	ANIMALIA	CHORDATA	AMPHIBIA	ANURA	HYLIDAE	Ptychohyla	FALSE	TRUE	TRUE
Xenorhina fuscigula	0.090272747	not threatened	not threatened	LC	ANIMALIA	CHORDATA	AMPHIBIA	ANURA	MICROHYLIDAE	Xenorhina	FALSE	TRUE	FALSE
Theloderma stellatum	0.018136121	not threatened	not threatened	LC	ANIMALIA	CHORDATA	AMPHIBIA	ANURA	RHACOPHORIDAE	Theloderma	FALSE	TRUE	FALSE
Pristimantis crenunguis	0.839826034	threatened	threatened	EN	ANIMALIA	CHORDATA	AMPHIBIA	ANURA	CRAUGASTORIDAE	Pristimantis	FALSE	TRUE	TRUE
Atelopus muisca	0.931299968	threatened	threatened	CR	ANIMALIA	CHORDATA	AMPHIBIA	ANURA	BUFONIDAE	Atelopus	FALSE	TRUE	TRUE
Callulops mediodiscus	0.066492241	not threatened	not threatened	LC	ANIMALIA	CHORDATA	AMPHIBIA	ANURA	MICROHYLIDAE	Callulops	FALSE	TRUE	FALSE
Tepuihyla galani	0.870990218	threatened	DD	DD	ANIMALIA	CHORDATA	AMPHIBIA	ANURA	HYLIDAE	Tepuihyla	FALSE	TRUE	TRUE
Atelopus chrysocorallus	0.90565702	threatened	threatened	CR	ANIMALIA	CHORDATA	AMPHIBIA	ANURA	BUFONIDAE	Atelopus	FALSE	TRUE	TRUE
Pristimantis avicuporum	0.702950208	threatened	not threatened	LC	ANIMALIA	CHORDATA	AMPHIBIA	ANURA	CRAUGASTORIDAE	Pristimantis	FALSE	TRUE	FALSE
Rhinella ruizi	0.818323216	threatened	threatened	VU	ANIMALIA	CHORDATA	AMPHIBIA	ANURA	BUFONIDAE	Rhinella	FALSE	TRUE	FALSE
Bolitoglossa cuna	0.805262721	threatened	threatened	EN	ANIMALIA	CHORDATA	AMPHIBIA	CAUDATA	PLETHODONTIDAE	Bolitoglossa	FALSE	TRUE	FALSE
Alsodes cantillanensis	0.939130409	threatened	threatened	CR	ANIMALIA	CHORDATA	AMPHIBIA	ANURA	ALSODIDAE	Alsodes	FALSE	TRUE	TRUE
Rhombophryne mangabensis	0.792295876	threatened	threatened	VU	ANIMALIA	CHORDATA	AMPHIBIA	ANURA	MICROHYLIDAE	Rhombophryne	FALSE	TRUE	TRUE
Pristimantis gutturalis	0.010984796	not threatened	not threatened	LC	ANIMALIA	CHORDATA	AMPHIBIA	ANURA	CRAUGASTORIDAE	Pristimantis	FALSE	TRUE	FALSE
Choerophryne laurini	0.246895161	not threatened	not threatened	LC	ANIMALIA	CHORDATA	AMPHIBIA	ANURA	MICROHYLIDAE	Choerophryne	FALSE	TRUE	FALSE
Megophrys gigantica	0.844998198	threatened	threatened	VU	ANIMALIA	CHORDATA	AMPHIBIA	ANURA	MEGOPHRYIDAE	Megophrys	FALSE	TRUE	TRUE
Occidozyga celebensis	0.011249675	not threatened	not threatened	LC	ANIMALIA	CHORDATA	AMPHIBIA	ANURA	DICROGLOSSIDAE	Occidozyga	FALSE	TRUE	TRUE
Phaeognathus hubrichti	0.710763888	threatened	threatened	EN	ANIMALIA	CHORDATA	AMPHIBIA	CAUDATA	PLETHODONTIDAE	Phaeognathus	FALSE	TRUE	FALSE
Pseudophryne dendyi	0.121006514	not threatened	not threatened	LC	ANIMALIA	CHORDATA	AMPHIBIA	ANURA	MYOBATRACHIDAE	Pseudophryne	FALSE	TRUE	TRUE
Spinomantis aglavei	0.015532852	not threatened	not threatened	LC	ANIMALIA	CHORDATA	AMPHIBIA	ANURA	MANTELLIDAE	Spinomantis	FALSE	TRUE	TRUE
Litoria longipes	0.020365338	not threatened	not threatened	LC	ANIMALIA	CHORDATA	AMPHIBIA	ANURA	PELODRYADIDAE	Litoria	FALSE	TRUE	TRUE
Austrochaperina hooglandi	0.187312199	not threatened	not threatened	LC	ANIMALIA	CHORDATA	AMPHIBIA	ANURA	MICROHYLIDAE	Austrochaperina	FALSE	TRUE	FALSE
Pelophryne misera	0.113472711	not threatened	not threatened	LC	ANIMALIA	CHORDATA	AMPHIBIA	ANURA	BUFONIDAE	Pelophryne	FALSE	TRUE	TRUE
Adenomera thomei	0.792803458	threatened	not threatened	LC	ANIMALIA	CHORDATA	AMPHIBIA	ANURA	LEPTODACTYLIDAE	Adenomera	FALSE	TRUE	TRUE
Boana joaquini	0.565418532	threatened	not threatened	LC	ANIMALIA	CHORDATA	AMPHIBIA	ANURA	HYLIDAE	Boana	FALSE	TRUE	TRUE
Phrynobatrachus brevipalmatus	0.794807123	threatened	DD	DD	ANIMALIA	CHORDATA	AMPHIBIA	ANURA	PHRYNOBATRACHIDAE	Phrynobatrachus	FALSE	TRUE	TRUE
Thorius papaloae	0.953892881	threatened	threatened	CR	ANIMALIA	CHORDATA	AMPHIBIA	CAUDATA	PLETHODONTIDAE	Thorius	FALSE	TRUE	FALSE
Stefania coxi	0.75824687	threatened	threatened	VU	ANIMALIA	CHORDATA	AMPHIBIA	ANURA	HEMIPHRACTIDAE	Stefania	FALSE	TRUE	FALSE
Tepuihyla talbergae	0.688401573	threatened	DD	DD	ANIMALIA	CHORDATA	AMPHIBIA	ANURA	HYLIDAE	Tepuihyla	FALSE	TRUE	TRUE
Hynobius lichenatus	0.290156171	not threatened	not threatened	LC	ANIMALIA	CHORDATA	AMPHIBIA	CAUDATA	HYNOBIIDAE	Hynobius	FALSE	TRUE	TRUE
Pseudis cardosoi	0.456236957	threatened	not threatened	LC	ANIMALIA	CHORDATA	AMPHIBIA	ANURA	HYLIDAE	Pseudis	FALSE	TRUE	TRUE
Litoria bicolor	0.012230368	not threatened	not threatened	LC	ANIMALIA	CHORDATA	AMPHIBIA	ANURA	PELODRYADIDAE	Litoria	FALSE	TRUE	TRUE
Rheobates palmatus	0.025354635	not threatened	not threatened	LC	ANIMALIA	CHORDATA	AMPHIBIA	ANURA	AROMOBATIDAE	Rheobates	FALSE	TRUE	TRUE
Pristimantis paisa	0.232369886	not threatened	not threatened	LC	ANIMALIA	CHORDATA	AMPHIBIA	ANURA	CRAUGASTORIDAE	Pristimantis	FALSE	TRUE	FALSE
Sarcohyla labeculata	0.915704727	threatened	threatened	EN	ANIMALIA	CHORDATA	AMPHIBIA	ANURA	HYLIDAE	Sarcohyla	FALSE	TRUE	TRUE
Oreophryne loriae	0.624796494	threatened	DD	DD	ANIMALIA	CHORDATA	AMPHIBIA	ANURA	MICROHYLIDAE	Oreophryne	FALSE	TRUE	FALSE
Plectrohyla guatemalensis	0.234574015	not threatened	not threatened	NT	ANIMALIA	CHORDATA	AMPHIBIA	ANURA	HYLIDAE	Plectrohyla	FALSE	TRUE	TRUE
Oreobates lundbergi	0.757691938	threatened	threatened	EN	ANIMALIA	CHORDATA	AMPHIBIA	ANURA	CRAUGASTORIDAE	Oreobates	FALSE	TRUE	FALSE
Philautus acutus	0.084473589	not threatened	not threatened	LC	ANIMALIA	CHORDATA	AMPHIBIA	ANURA	RHACOPHORIDAE	Philautus	FALSE	TRUE	FALSE
Nyctibatrachus petraeus	0.851909059	threatened	not threatened	LC	ANIMALIA	CHORDATA	AMPHIBIA	ANURA	NYCTIBATRACHIDAE	Nyctibatrachus	FALSE	TRUE	TRUE
Leptopelis calcaratus	0.009587808	not threatened	not threatened	LC	ANIMALIA	CHORDATA	AMPHIBIA	ANURA	ARTHROLEPTIDAE	Leptopelis	FALSE	TRUE	TRUE
Rhinella castaneotica	0.009444946	not threatened	not threatened	LC	ANIMALIA	CHORDATA	AMPHIBIA	ANURA	BUFONIDAE	Rhinella	FALSE	TRUE	TRUE
Rhacophorus bifasciatus	0.507306043	threatened	not threatened	LC	ANIMALIA	CHORDATA	AMPHIBIA	ANURA	RHACOPHORIDAE	Rhacophorus	FALSE	TRUE	TRUE
Boana cordobae	0.086009235	not threatened	not threatened	LC	ANIMALIA	CHORDATA	AMPHIBIA	ANURA	HYLIDAE	Boana	FALSE	TRUE	TRUE
Ololygon kautskyi	0.894820452	threatened	DD	DD	ANIMALIA	CHORDATA	AMPHIBIA	ANURA	HYLIDAE	Ololygon	FALSE	TRUE	TRUE
Sclerophrys asmarae	0.041747808	not threatened	not threatened	LC	ANIMALIA	CHORDATA	AMPHIBIA	ANURA	BUFONIDAE	Sclerophrys	FALSE	TRUE	TRUE
Pristimantis pinguis	0.865858192	threatened	threatened	EN	ANIMALIA	CHORDATA	AMPHIBIA	ANURA	CRAUGASTORIDAE	Pristimantis	FALSE	TRUE	FALSE
Physalaemus fischeri	0.011453272	not threatened	not threatened	LC	ANIMALIA	CHORDATA	AMPHIBIA	ANURA	LEPTODACTYLIDAE	Physalaemus	FALSE	TRUE	TRUE
Oreophryne geislerorum	0.022733186	not threatened	not threatened	LC	ANIMALIA	CHORDATA	AMPHIBIA	ANURA	MICROHYLIDAE	Oreophryne	FALSE	TRUE	FALSE
Pristimantis jorgevelosai	0.845554395	threatened	threatened	EN	ANIMALIA	CHORDATA	AMPHIBIA	ANURA	CRAUGASTORIDAE	Pristimantis	FALSE	TRUE	TRUE
Megophrys dringi	0.10543208	not threatened	not threatened	LC	ANIMALIA	CHORDATA	AMPHIBIA	ANURA	MEGOPHRYIDAE	Megophrys	FALSE	TRUE	TRUE
Oreobates discoidalis	0.924312933	threatened	DD	DD	ANIMALIA	CHORDATA	AMPHIBIA	ANURA	CRAUGASTORIDAE	Oreobates	FALSE	TRUE	FALSE
Astylosternus diadematus	0.178472078	not threatened	not threatened	LC	ANIMALIA	CHORDATA	AMPHIBIA	ANURA	ARTHROLEPTIDAE	Astylosternus	FALSE	TRUE	TRUE
Allobates subfolionidificans	0.893325967	threatened	threatened	VU	ANIMALIA	CHORDATA	AMPHIBIA	ANURA	AROMOBATIDAE	Allobates	FALSE	TRUE	TRUE
Pristimantis ventrimarmoratus	0.008947935	not threatened	not threatened	LC	ANIMALIA	CHORDATA	AMPHIBIA	ANURA	CRAUGASTORIDAE	Pristimantis	FALSE	TRUE	FALSE
Osteocephalus subtilis	0.028595369	not threatened	not threatened	LC	ANIMALIA	CHORDATA	AMPHIBIA	ANURA	HYLIDAE	Osteocephalus	FALSE	TRUE	FALSE
Microhyla superciliaris	0.023923827	not threatened	not threatened	LC	ANIMALIA	CHORDATA	AMPHIBIA	ANURA	MICROHYLIDAE	Microhyla	FALSE	TRUE	TRUE
Leptopelis bequaerti	0.919308766	threatened	DD	DD	ANIMALIA	CHORDATA	AMPHIBIA	ANURA	ARTHROLEPTIDAE	Leptopelis	FALSE	TRUE	TRUE
Pristimantis anemerus	0.90729487	threatened	DD	DD	ANIMALIA	CHORDATA	AMPHIBIA	ANURA	CRAUGASTORIDAE	Pristimantis	FALSE	TRUE	FALSE
Kurixalus verrucosus	0.01983198	not threatened	not threatened	LC	ANIMALIA	CHORDATA	AMPHIBIA	ANURA	RHACOPHORIDAE	Kurixalus	FALSE	TRUE	TRUE
Lepidobatrachus asper	0.013904594	not threatened	not threatened	NT	ANIMALIA	CHORDATA	AMPHIBIA	ANURA	CERATOPHRYIDAE	Lepidobatrachus	FALSE	TRUE	TRUE
Ichthyophis bannanicus	0.133342085	not threatened	not threatened	LC	ANIMALIA	CHORDATA	AMPHIBIA	GYMNOPHIONA	ICHTHYOPHIIDAE	Ichthyophis	FALSE	TRUE	TRUE
Hyalinobatrachium iaspidiense	0.026353678	not threatened	DD	DD	ANIMALIA	CHORDATA	AMPHIBIA	ANURA	CENTROLENIDAE	Hyalinobatrachium	FALSE	TRUE	TRUE
Raorchestes sahai	0.636139994	threatened	DD	DD	ANIMALIA	CHORDATA	AMPHIBIA	ANURA	RHACOPHORIDAE	Raorchestes	FALSE	TRUE	FALSE
Dendropsophus pelidna	0.214299008	not threatened	not threatened	LC	ANIMALIA	CHORDATA	AMPHIBIA	ANURA	HYLIDAE	Dendropsophus	FALSE	TRUE	TRUE
Pseudacris kalmi	0.075245847	not threatened	not threatened	LC	ANIMALIA	CHORDATA	AMPHIBIA	ANURA	HYLIDAE	Pseudacris	FALSE	TRUE	TRUE
Bolitoglossa walkeri	0.151280532	not threatened	not threatened	NT	ANIMALIA	CHORDATA	AMPHIBIA	CAUDATA	PLETHODONTIDAE	Bolitoglossa	FALSE	TRUE	FALSE
Rhacophorus verrucopus	0.396509645	threatened	not threatened	NT	ANIMALIA	CHORDATA	AMPHIBIA	ANURA	RHACOPHORIDAE	Rhacophorus	FALSE	TRUE	TRUE
Ceratophrys ornata	0.028318428	not threatened	not threatened	NT	ANIMALIA	CHORDATA	AMPHIBIA	ANURA	CERATOPHRYIDAE	Ceratophrys	FALSE	TRUE	TRUE
Mantidactylus madecassus	0.894904382	threatened	threatened	EN	ANIMALIA	CHORDATA	AMPHIBIA	ANURA	MANTELLIDAE	Mantidactylus	FALSE	TRUE	TRUE
Notaden bennettii	0.012964201	not threatened	not threatened	LC	ANIMALIA	CHORDATA	AMPHIBIA	ANURA	LIMNODYNASTIDAE	Notaden	FALSE	TRUE	TRUE
Phrynobatrachus cryptotis	0.298166669	not threatened	DD	DD	ANIMALIA	CHORDATA	AMPHIBIA	ANURA	PHRYNOBATRACHIDAE	Phrynobatrachus	FALSE	TRUE	TRUE
Gabohyla pauloalvini	0.316797191	not threatened	DD	DD	ANIMALIA	CHORDATA	AMPHIBIA	ANURA	HYLIDAE	Gabohyla	FALSE	TRUE	TRUE
Cryptotriton alvarezdeltoroi	0.914274369	threatened	threatened	EN	ANIMALIA	CHORDATA	AMPHIBIA	CAUDATA	PLETHODONTIDAE	Cryptotriton	FALSE	TRUE	FALSE
Phasmahyla spectabilis	0.86540746	threatened	DD	DD	ANIMALIA	CHORDATA	AMPHIBIA	ANURA	PHYLLOMEDUSIDAE	Phasmahyla	FALSE	TRUE	TRUE
Philautus aurantium	0.302780278	not threatened	threatened	VU	ANIMALIA	CHORDATA	AMPHIBIA	ANURA	RHACOPHORIDAE	Philautus	FALSE	TRUE	FALSE
Amolops archotaphus	0.472975763	threatened	not threatened	LC	ANIMALIA	CHORDATA	AMPHIBIA	ANURA	RANIDAE	Amolops	FALSE	TRUE	TRUE
Atelopus franciscus	0.041422822	not threatened	not threatened	LC	ANIMALIA	CHORDATA	AMPHIBIA	ANURA	BUFONIDAE	Atelopus	FALSE	TRUE	TRUE
Dendropsophus dutrai	0.770034548	threatened	DD	DD	ANIMALIA	CHORDATA	AMPHIBIA	ANURA	HYLIDAE	Dendropsophus	FALSE	TRUE	TRUE
Scutiger nyingchiensis	0.040797175	not threatened	not threatened	LC	ANIMALIA	CHORDATA	AMPHIBIA	ANURA	MEGOPHRYIDAE	Scutiger	FALSE	TRUE	TRUE
Phrynobatrachus guineensis	0.03065091	not threatened	not threatened	LC	ANIMALIA	CHORDATA	AMPHIBIA	ANURA	PHRYNOBATRACHIDAE	Phrynobatrachus	FALSE	TRUE	FALSE
Glyphoglossus capsus	0.32915546	threatened	not threatened	NT	ANIMALIA	CHORDATA	AMPHIBIA	ANURA	MICROHYLIDAE	Glyphoglossus	FALSE	TRUE	FALSE
Nyctimystes ocreptus	0.100778971	not threatened	not threatened	LC	ANIMALIA	CHORDATA	AMPHIBIA	ANURA	PELODRYADIDAE	Nyctimystes	FALSE	TRUE	TRUE
Uraeotyphlus narayani	0.710485119	threatened	DD	DD	ANIMALIA	CHORDATA	AMPHIBIA	GYMNOPHIONA	ICHTHYOPHIIDAE	Uraeotyphlus	FALSE	TRUE	TRUE
Nyctibatrachus minimus	0.870627675	threatened	DD	DD	ANIMALIA	CHORDATA	AMPHIBIA	ANURA	NYCTIBATRACHIDAE	Nyctibatrachus	FALSE	TRUE	TRUE
Scinax danae	0.306825733	not threatened	DD	DD	ANIMALIA	CHORDATA	AMPHIBIA	ANURA	HYLIDAE	Scinax	FALSE	TRUE	TRUE
Leptobrachella mjobergi	0.597685883	threatened	DD	DD	ANIMALIA	CHORDATA	AMPHIBIA	ANURA	MEGOPHRYIDAE	Leptobrachella	FALSE	TRUE	TRUE
Chiasmocleis carvalhoi	0.010903981	not threatened	not threatened	LC	ANIMALIA	CHORDATA	AMPHIBIA	ANURA	MICROHYLIDAE	Chiasmocleis	FALSE	TRUE	FALSE
Atelopus loettersi	0.03393179	not threatened	not threatened	NT	ANIMALIA	CHORDATA	AMPHIBIA	ANURA	BUFONIDAE	Atelopus	FALSE	TRUE	TRUE
Hyperolius soror	0.053211186	not threatened	not threatened	LC	ANIMALIA	CHORDATA	AMPHIBIA	ANURA	HYPEROLIIDAE	Hyperolius	FALSE	TRUE	TRUE
Hyperolius viridigulosus	0.205939265	not threatened	not threatened	NT	ANIMALIA	CHORDATA	AMPHIBIA	ANURA	HYPEROLIIDAE	Hyperolius	FALSE	TRUE	TRUE
Pristimantis luscombei	0.124881873	not threatened	DD	DD	ANIMALIA	CHORDATA	AMPHIBIA	ANURA	CRAUGASTORIDAE	Pristimantis	FALSE	TRUE	FALSE
Pristimantis vanadise	0.85653789	threatened	threatened	EN	ANIMALIA	CHORDATA	AMPHIBIA	ANURA	CRAUGASTORIDAE	Pristimantis	FALSE	TRUE	FALSE
Anomaloglossus moffetti	0.23176903	not threatened	not threatened	NT	ANIMALIA	CHORDATA	AMPHIBIA	ANURA	AROMOBATIDAE	Anomaloglossus	FALSE	TRUE	TRUE
Eleutherodactylus orientalis	0.917951657	threatened	threatened	CR	ANIMALIA	CHORDATA	AMPHIBIA	ANURA	ELEUTHERODACTYLIDAE	Eleutherodactylus	FALSE	TRUE	FALSE
Tylototriton shanjing	0.13728156	not threatened	threatened	VU	ANIMALIA	CHORDATA	AMPHIBIA	CAUDATA	SALAMANDRIDAE	Tylototriton	FALSE	TRUE	TRUE
Boana curupi	0.210726031	not threatened	not threatened	LC	ANIMALIA	CHORDATA	AMPHIBIA	ANURA	HYLIDAE	Boana	FALSE	TRUE	TRUE
Phyllomedusa coelestis	0.018561032	not threatened	not threatened	LC	ANIMALIA	CHORDATA	AMPHIBIA	ANURA	PHYLLOMEDUSIDAE	Phyllomedusa	FALSE	TRUE	TRUE
Pristimantis stictus	0.565760796	threatened	not threatened	NT	ANIMALIA	CHORDATA	AMPHIBIA	ANURA	CRAUGASTORIDAE	Pristimantis	FALSE	TRUE	FALSE
Anodonthyla moramora	0.932350783	threatened	threatened	EN	ANIMALIA	CHORDATA	AMPHIBIA	ANURA	MICROHYLIDAE	Anodonthyla	FALSE	TRUE	FALSE
Eleutherodactylus patriciae	0.911400582	threatened	threatened	EN	ANIMALIA	CHORDATA	AMPHIBIA	ANURA	ELEUTHERODACTYLIDAE	Eleutherodactylus	FALSE	TRUE	FALSE
Choerophryne variegata	0.244253834	not threatened	DD	DD	ANIMALIA	CHORDATA	AMPHIBIA	ANURA	MICROHYLIDAE	Choerophryne	FALSE	TRUE	FALSE
Bolitoglossa sombra	0.410878957	threatened	not threatened	NT	ANIMALIA	CHORDATA	AMPHIBIA	CAUDATA	PLETHODONTIDAE	Bolitoglossa	FALSE	TRUE	FALSE
Astylosternus occidentalis	0.025105902	not threatened	not threatened	LC	ANIMALIA	CHORDATA	AMPHIBIA	ANURA	ARTHROLEPTIDAE	Astylosternus	FALSE	TRUE	TRUE
Xenopus gilli	0.846538705	threatened	threatened	EN	ANIMALIA	CHORDATA	AMPHIBIA	ANURA	PIPIDAE	Xenopus	FALSE	TRUE	TRUE
Litoria purpureolata	0.059318497	not threatened	not threatened	LC	ANIMALIA	CHORDATA	AMPHIBIA	ANURA	PELODRYADIDAE	Litoria	FALSE	TRUE	TRUE
Craugastor augusti	0.010967804	not threatened	not threatened	LC	ANIMALIA	CHORDATA	AMPHIBIA	ANURA	CRAUGASTORIDAE	Craugastor	FALSE	TRUE	FALSE
Incilius cycladen	0.889851009	threatened	threatened	VU	ANIMALIA	CHORDATA	AMPHIBIA	ANURA	BUFONIDAE	Incilius	FALSE	TRUE	TRUE
Rhinella chavin	0.908510095	threatened	threatened	EN	ANIMALIA	CHORDATA	AMPHIBIA	ANURA	BUFONIDAE	Rhinella	FALSE	TRUE	FALSE
Kaloula latidisca	0.885108398	threatened	DD	DD	ANIMALIA	CHORDATA	AMPHIBIA	ANURA	MICROHYLIDAE	Kaloula	FALSE	TRUE	TRUE
Dendropsophus manonegra	0.397888288	threatened	not threatened	LC	ANIMALIA	CHORDATA	AMPHIBIA	ANURA	HYLIDAE	Dendropsophus	FALSE	TRUE	TRUE
Odontophrynus cordobae	0.043666476	not threatened	not threatened	LC	ANIMALIA	CHORDATA	AMPHIBIA	ANURA	ODONTOPHRYNIDAE	Odontophrynus	FALSE	TRUE	TRUE
Craugastor sandersoni	0.701197343	threatened	threatened	EN	ANIMALIA	CHORDATA	AMPHIBIA	ANURA	CRAUGASTORIDAE	Craugastor	FALSE	TRUE	TRUE
Leptodactylus caatingae	0.019745166	not threatened	not threatened	LC	ANIMALIA	CHORDATA	AMPHIBIA	ANURA	LEPTODACTYLIDAE	Leptodactylus	FALSE	TRUE	TRUE
Xenorhina minima	0.050008098	not threatened	not threatened	LC	ANIMALIA	CHORDATA	AMPHIBIA	ANURA	MICROHYLIDAE	Xenorhina	FALSE	TRUE	FALSE
Limnonectes leporinus	0.012870803	not threatened	not threatened	LC	ANIMALIA	CHORDATA	AMPHIBIA	ANURA	DICROGLOSSIDAE	Limnonectes	FALSE	TRUE	TRUE
Breviceps acutirostris	0.069426665	not threatened	not threatened	LC	ANIMALIA	CHORDATA	AMPHIBIA	ANURA	BREVICIPITIDAE	Breviceps	FALSE	TRUE	FALSE
Hyla annectans	0.018145372	not threatened	not threatened	LC	ANIMALIA	CHORDATA	AMPHIBIA	ANURA	HYLIDAE	Hyla	FALSE	TRUE	TRUE
Sclerophrys tuberosa	0.010161753	not threatened	not threatened	LC	ANIMALIA	CHORDATA	AMPHIBIA	ANURA	BUFONIDAE	Sclerophrys	FALSE	TRUE	TRUE
Eleutherodactylus ruthae	0.146086675	not threatened	threatened	EN	ANIMALIA	CHORDATA	AMPHIBIA	ANURA	ELEUTHERODACTYLIDAE	Eleutherodactylus	FALSE	TRUE	FALSE
Geocrinia laevis	0.125998802	not threatened	not threatened	LC	ANIMALIA	CHORDATA	AMPHIBIA	ANURA	MYOBATRACHIDAE	Geocrinia	FALSE	TRUE	TRUE
Craugastor rhodopis	0.095755663	not threatened	not threatened	LC	ANIMALIA	CHORDATA	AMPHIBIA	ANURA	CRAUGASTORIDAE	Craugastor	FALSE	TRUE	FALSE
Kalophrynus punctatus	0.274391041	not threatened	not threatened	LC	ANIMALIA	CHORDATA	AMPHIBIA	ANURA	MICROHYLIDAE	Kalophrynus	FALSE	TRUE	TRUE
Xenopus ruwenzoriensis	0.500968396	threatened	DD	DD	ANIMALIA	CHORDATA	AMPHIBIA	ANURA	PIPIDAE	Xenopus	FALSE	TRUE	TRUE
Rhinella rumbolli	0.110411762	not threatened	not threatened	NT	ANIMALIA	CHORDATA	AMPHIBIA	ANURA	BUFONIDAE	Rhinella	FALSE	TRUE	TRUE
Pseudophilautus alto	0.948849818	threatened	threatened	EN	ANIMALIA	CHORDATA	AMPHIBIA	ANURA	RHACOPHORIDAE	Pseudophilautus	FALSE	TRUE	FALSE
Alsodes gargola	0.291867578	not threatened	not threatened	LC	ANIMALIA	CHORDATA	AMPHIBIA	ANURA	ALSODIDAE	Alsodes	FALSE	TRUE	TRUE
Dendropsophus decipiens	0.009540981	not threatened	not threatened	LC	ANIMALIA	CHORDATA	AMPHIBIA	ANURA	HYLIDAE	Dendropsophus	FALSE	TRUE	TRUE
Hyperolius koehleri	0.012478239	not threatened	not threatened	LC	ANIMALIA	CHORDATA	AMPHIBIA	ANURA	HYPEROLIIDAE	Hyperolius	FALSE	TRUE	TRUE
Pelophryne saravacensis	0.046212532	not threatened	not threatened	NT	ANIMALIA	CHORDATA	AMPHIBIA	ANURA	BUFONIDAE	Pelophryne	FALSE	TRUE	TRUE
Haddadus aramunha	0.841594327	threatened	DD	DD	ANIMALIA	CHORDATA	AMPHIBIA	ANURA	CRAUGASTORIDAE	Haddadus	FALSE	TRUE	FALSE
Isthmura bellii	0.01756289	not threatened	not threatened	LC	ANIMALIA	CHORDATA	AMPHIBIA	CAUDATA	PLETHODONTIDAE	Isthmura	FALSE	TRUE	FALSE
Necturus lewisi	0.057064967	not threatened	not threatened	NT	ANIMALIA	CHORDATA	AMPHIBIA	CAUDATA	PROTEIDAE	Necturus	FALSE	FALSE	TRUE
Copiula obsti	0.276319243	not threatened	DD	DD	ANIMALIA	CHORDATA	AMPHIBIA	ANURA	MICROHYLIDAE	Copiula	FALSE	TRUE	FALSE
Speleomantes ambrosii	0.905151387	threatened	not threatened	NT	ANIMALIA	CHORDATA	AMPHIBIA	CAUDATA	PLETHODONTIDAE	Speleomantes	FALSE	TRUE	FALSE
Callulina dawida	0.937170924	threatened	threatened	CR	ANIMALIA	CHORDATA	AMPHIBIA	ANURA	BREVICIPITIDAE	Callulina	FALSE	TRUE	FALSE
Bokermannohyla sazimai	0.481722683	threatened	DD	DD	ANIMALIA	CHORDATA	AMPHIBIA	ANURA	HYLIDAE	Bokermannohyla	FALSE	TRUE	TRUE
Cryptobatrachus fuhrmanni	0.265257813	not threatened	not threatened	LC	ANIMALIA	CHORDATA	AMPHIBIA	ANURA	HEMIPHRACTIDAE	Cryptobatrachus	FALSE	TRUE	TRUE
Megophrys synoria	0.679761672	threatened	threatened	VU	ANIMALIA	CHORDATA	AMPHIBIA	ANURA	MEGOPHRYIDAE	Megophrys	FALSE	TRUE	TRUE
Telmatobius gigas	0.904446295	threatened	threatened	EN	ANIMALIA	CHORDATA	AMPHIBIA	ANURA	TELMATOBIIDAE	Telmatobius	FALSE	TRUE	TRUE
Scarthyla vigilans	0.015806751	not threatened	not threatened	LC	ANIMALIA	CHORDATA	AMPHIBIA	ANURA	HYLIDAE	Scarthyla	FALSE	TRUE	TRUE
Duttaphrynus stuarti	0.346569028	threatened	DD	DD	ANIMALIA	CHORDATA	AMPHIBIA	ANURA	BUFONIDAE	Duttaphrynus	FALSE	TRUE	TRUE
Pristimantis colonensis	0.797348417	threatened	threatened	VU	ANIMALIA	CHORDATA	AMPHIBIA	ANURA	CRAUGASTORIDAE	Pristimantis	FALSE	TRUE	FALSE
Dryophytes gratiosus	0.010159931	not threatened	not threatened	LC	ANIMALIA	CHORDATA	AMPHIBIA	ANURA	HYLIDAE	Dryophytes	FALSE	TRUE	TRUE
Phrynobatrachus pallidus	0.554345159	threatened	not threatened	LC	ANIMALIA	CHORDATA	AMPHIBIA	ANURA	PHRYNOBATRACHIDAE	Phrynobatrachus	FALSE	TRUE	TRUE
Telmatobius latirostris	0.920674969	threatened	threatened	EN	ANIMALIA	CHORDATA	AMPHIBIA	ANURA	TELMATOBIIDAE	Telmatobius	FALSE	TRUE	TRUE
Petropedetes euskircheni	0.92089086	threatened	threatened	EN	ANIMALIA	CHORDATA	AMPHIBIA	ANURA	PETROPEDETIDAE	Petropedetes	FALSE	TRUE	TRUE
Craugastor taylori	0.938133782	threatened	threatened	CR	ANIMALIA	CHORDATA	AMPHIBIA	ANURA	CRAUGASTORIDAE	Craugastor	FALSE	TRUE	FALSE
Nanorana maculosa	0.796071411	threatened	threatened	VU	ANIMALIA	CHORDATA	AMPHIBIA	ANURA	DICROGLOSSIDAE	Nanorana	FALSE	TRUE	TRUE
Pristimantis pteridophilus	0.884069463	threatened	threatened	EN	ANIMALIA	CHORDATA	AMPHIBIA	ANURA	CRAUGASTORIDAE	Pristimantis	FALSE	TRUE	FALSE
Boana albopunctata	0.009418554	not threatened	not threatened	LC	ANIMALIA	CHORDATA	AMPHIBIA	ANURA	HYLIDAE	Boana	FALSE	TRUE	TRUE
Pelophryne albotaeniata	0.87165196	threatened	threatened	VU	ANIMALIA	CHORDATA	AMPHIBIA	ANURA	BUFONIDAE	Pelophryne	FALSE	TRUE	TRUE
Limnonectes dabanus	0.027614614	not threatened	not threatened	LC	ANIMALIA	CHORDATA	AMPHIBIA	ANURA	DICROGLOSSIDAE	Limnonectes	FALSE	TRUE	TRUE
Megaelosia apuana	0.935967101	threatened	DD	DD	ANIMALIA	CHORDATA	AMPHIBIA	ANURA	HYLODIDAE	Megaelosia	FALSE	TRUE	TRUE
Eleutherodactylus barlagnei	0.914399696	threatened	threatened	EN	ANIMALIA	CHORDATA	AMPHIBIA	ANURA	ELEUTHERODACTYLIDAE	Eleutherodactylus	FALSE	TRUE	TRUE
Aglyptodactylus madagascariensis	0.017016634	not threatened	not threatened	LC	ANIMALIA	CHORDATA	AMPHIBIA	ANURA	MANTELLIDAE	Aglyptodactylus	FALSE	TRUE	TRUE
Callulina meteora	0.923949331	threatened	threatened	CR	ANIMALIA	CHORDATA	AMPHIBIA	ANURA	BREVICIPITIDAE	Callulina	FALSE	TRUE	FALSE
Aromobates orostoma	0.943803863	threatened	threatened	CR	ANIMALIA	CHORDATA	AMPHIBIA	ANURA	AROMOBATIDAE	Aromobates	FALSE	TRUE	TRUE
Allobates juanii	0.883714121	threatened	threatened	EN	ANIMALIA	CHORDATA	AMPHIBIA	ANURA	AROMOBATIDAE	Allobates	FALSE	TRUE	TRUE
Allobates alessandroi	0.827336683	threatened	threatened	EN	ANIMALIA	CHORDATA	AMPHIBIA	ANURA	AROMOBATIDAE	Allobates	FALSE	TRUE	TRUE
Hyperolius papyri	0.345378294	threatened	DD	DD	ANIMALIA	CHORDATA	AMPHIBIA	ANURA	HYPEROLIIDAE	Hyperolius	FALSE	TRUE	TRUE
Colostethus mertensi	0.909167558	threatened	threatened	VU	ANIMALIA	CHORDATA	AMPHIBIA	ANURA	DENDROBATIDAE	Colostethus	FALSE	TRUE	TRUE
Gastrotheca andaquiensis	0.120075612	not threatened	not threatened	LC	ANIMALIA	CHORDATA	AMPHIBIA	ANURA	HEMIPHRACTIDAE	Gastrotheca	FALSE	TRUE	TRUE
Poyntonophrynus beiranus	0.013365183	not threatened	not threatened	LC	ANIMALIA	CHORDATA	AMPHIBIA	ANURA	BUFONIDAE	Poyntonophrynus	FALSE	TRUE	TRUE
Euparkerella tridactyla	0.884521051	threatened	threatened	VU	ANIMALIA	CHORDATA	AMPHIBIA	ANURA	CRAUGASTORIDAE	Euparkerella	FALSE	TRUE	FALSE
Pristimantis duellmani	0.451215588	threatened	threatened	VU	ANIMALIA	CHORDATA	AMPHIBIA	ANURA	CRAUGASTORIDAE	Pristimantis	FALSE	TRUE	TRUE
Xenorhina eiponis	0.368671065	threatened	DD	DD	ANIMALIA	CHORDATA	AMPHIBIA	ANURA	MICROHYLIDAE	Xenorhina	FALSE	TRUE	FALSE
Ptychadena chrysogaster	0.141008663	not threatened	not threatened	LC	ANIMALIA	CHORDATA	AMPHIBIA	ANURA	PTYCHADENIDAE	Ptychadena	FALSE	TRUE	TRUE
Callulops bicolor	0.09031783	not threatened	not threatened	LC	ANIMALIA	CHORDATA	AMPHIBIA	ANURA	MICROHYLIDAE	Callulops	FALSE	TRUE	FALSE
Rhacophorus turpes	0.584641543	threatened	DD	DD	ANIMALIA	CHORDATA	AMPHIBIA	ANURA	RHACOPHORIDAE	Rhacophorus	FALSE	TRUE	TRUE
Pulchrana debussyi	0.573768646	threatened	DD	DD	ANIMALIA	CHORDATA	AMPHIBIA	ANURA	RANIDAE	Pulchrana	FALSE	TRUE	TRUE
Eleutherodactylus cavernicola	0.932583642	threatened	threatened	CR	ANIMALIA	CHORDATA	AMPHIBIA	ANURA	ELEUTHERODACTYLIDAE	Eleutherodactylus	FALSE	TRUE	FALSE
Telmatobius sanborni	0.904961095	threatened	threatened	CR	ANIMALIA	CHORDATA	AMPHIBIA	ANURA	TELMATOBIIDAE	Telmatobius	FALSE	TRUE	TRUE
Plethodon amplus	0.729798576	threatened	threatened	VU	ANIMALIA	CHORDATA	AMPHIBIA	CAUDATA	PLETHODONTIDAE	Plethodon	FALSE	TRUE	FALSE
Mantidactylus bellyi	0.330503558	threatened	not threatened	LC	ANIMALIA	CHORDATA	AMPHIBIA	ANURA	MANTELLIDAE	Mantidactylus	FALSE	TRUE	TRUE
Theloderma palliatum	0.941344788	threatened	threatened	EN	ANIMALIA	CHORDATA	AMPHIBIA	ANURA	RHACOPHORIDAE	Theloderma	FALSE	TRUE	FALSE
Meristogenys stigmachilus	0.253773573	not threatened	not threatened	LC	ANIMALIA	CHORDATA	AMPHIBIA	ANURA	RANIDAE	Meristogenys	FALSE	TRUE	TRUE
Bolitoglossa platydactyla	0.021039681	not threatened	not threatened	LC	ANIMALIA	CHORDATA	AMPHIBIA	CAUDATA	PLETHODONTIDAE	Bolitoglossa	FALSE	TRUE	FALSE
Theloderma corticale	0.049668344	not threatened	not threatened	LC	ANIMALIA	CHORDATA	AMPHIBIA	ANURA	RHACOPHORIDAE	Theloderma	FALSE	TRUE	TRUE
Litoria majikthise	0.187465685	not threatened	not threatened	LC	ANIMALIA	CHORDATA	AMPHIBIA	ANURA	PELODRYADIDAE	Litoria	FALSE	TRUE	TRUE
Adenomera ajurauna	0.904405988	threatened	DD	DD	ANIMALIA	CHORDATA	AMPHIBIA	ANURA	LEPTODACTYLIDAE	Adenomera	FALSE	TRUE	FALSE
Cophixalus crepitans	0.58780071	threatened	not threatened	NT	ANIMALIA	CHORDATA	AMPHIBIA	ANURA	MICROHYLIDAE	Cophixalus	FALSE	TRUE	FALSE
Anaxyrus hemiophrys	0.0119171	not threatened	not threatened	LC	ANIMALIA	CHORDATA	AMPHIBIA	ANURA	BUFONIDAE	Anaxyrus	FALSE	TRUE	TRUE
Hyperolius poweri	0.085479893	not threatened	not threatened	LC	ANIMALIA	CHORDATA	AMPHIBIA	ANURA	HYPEROLIIDAE	Hyperolius	FALSE	TRUE	TRUE
Thorius arboreus	0.888484959	threatened	threatened	CR	ANIMALIA	CHORDATA	AMPHIBIA	CAUDATA	PLETHODONTIDAE	Thorius	FALSE	TRUE	FALSE
Phyllodytes wuchereri	0.583036369	threatened	DD	DD	ANIMALIA	CHORDATA	AMPHIBIA	ANURA	HYLIDAE	Phyllodytes	FALSE	TRUE	FALSE
Uperoleia littlejohni	0.030469791	not threatened	not threatened	LC	ANIMALIA	CHORDATA	AMPHIBIA	ANURA	MYOBATRACHIDAE	Uperoleia	FALSE	TRUE	TRUE
Hyperolius leucotaenius	0.471814345	threatened	threatened	EN	ANIMALIA	CHORDATA	AMPHIBIA	ANURA	HYPEROLIIDAE	Hyperolius	FALSE	TRUE	TRUE
Nyctibatrachus aliciae	0.693374757	threatened	threatened	EN	ANIMALIA	CHORDATA	AMPHIBIA	ANURA	NYCTIBATRACHIDAE	Nyctibatrachus	FALSE	TRUE	TRUE
Dendropsophus molitor	0.113416314	not threatened	not threatened	LC	ANIMALIA	CHORDATA	AMPHIBIA	ANURA	HYLIDAE	Dendropsophus	FALSE	TRUE	TRUE
Scinax exiguus	0.227752028	not threatened	not threatened	LC	ANIMALIA	CHORDATA	AMPHIBIA	ANURA	HYLIDAE	Scinax	FALSE	TRUE	TRUE
Pseudoeurycea robertsi	0.953045242	threatened	threatened	CR	ANIMALIA	CHORDATA	AMPHIBIA	CAUDATA	PLETHODONTIDAE	Pseudoeurycea	FALSE	TRUE	FALSE
Eurycea naufragia	0.932040725	threatened	threatened	EN	ANIMALIA	CHORDATA	AMPHIBIA	CAUDATA	PLETHODONTIDAE	Eurycea	FALSE	FALSE	TRUE
Hyloxalus nexipus	0.024248626	not threatened	not threatened	LC	ANIMALIA	CHORDATA	AMPHIBIA	ANURA	DENDROBATIDAE	Hyloxalus	FALSE	TRUE	TRUE
Rhacophorus orlovi	0.030513295	not threatened	not threatened	LC	ANIMALIA	CHORDATA	AMPHIBIA	ANURA	RHACOPHORIDAE	Rhacophorus	FALSE	TRUE	TRUE
Dendropsophus elianeae	0.059629514	not threatened	not threatened	LC	ANIMALIA	CHORDATA	AMPHIBIA	ANURA	HYLIDAE	Dendropsophus	FALSE	TRUE	TRUE
Pristimantis cryptomelas	0.038029275	not threatened	not threatened	NT	ANIMALIA	CHORDATA	AMPHIBIA	ANURA	CRAUGASTORIDAE	Pristimantis	FALSE	TRUE	FALSE
Plectrohyla chrysopleura	0.932342721	threatened	threatened	CR	ANIMALIA	CHORDATA	AMPHIBIA	ANURA	HYLIDAE	Plectrohyla	FALSE	TRUE	TRUE
Metaphrynella pollicaris	0.03667971	not threatened	not threatened	LC	ANIMALIA	CHORDATA	AMPHIBIA	ANURA	MICROHYLIDAE	Metaphrynella	FALSE	TRUE	FALSE
Dendropsophus melanargyreus	0.007926778	not threatened	not threatened	LC	ANIMALIA	CHORDATA	AMPHIBIA	ANURA	HYLIDAE	Dendropsophus	FALSE	TRUE	TRUE
Cophixalus cheesmanae	0.010074642	not threatened	not threatened	LC	ANIMALIA	CHORDATA	AMPHIBIA	ANURA	MICROHYLIDAE	Cophixalus	FALSE	TRUE	FALSE
Kassina senegalensis	0.006258129	not threatened	not threatened	LC	ANIMALIA	CHORDATA	AMPHIBIA	ANURA	HYPEROLIIDAE	Kassina	FALSE	TRUE	TRUE
Hyla tsinlingensis	0.080478261	not threatened	not threatened	LC	ANIMALIA	CHORDATA	AMPHIBIA	ANURA	HYLIDAE	Hyla	FALSE	TRUE	TRUE
Lithobates clamitans	0.006412646	not threatened	not threatened	LC	ANIMALIA	CHORDATA	AMPHIBIA	ANURA	RANIDAE	Lithobates	FALSE	TRUE	TRUE
Kalophrynus calciphilus	0.123643066	not threatened	not threatened	LC	ANIMALIA	CHORDATA	AMPHIBIA	ANURA	MICROHYLIDAE	Kalophrynus	FALSE	TRUE	FALSE
Caecilia degenerata	0.339238199	threatened	DD	DD	ANIMALIA	CHORDATA	AMPHIBIA	GYMNOPHIONA	CAECILIIDAE	Caecilia	FALSE	TRUE	FALSE
Stefania marahuaquensis	0.104450507	not threatened	not threatened	NT	ANIMALIA	CHORDATA	AMPHIBIA	ANURA	HEMIPHRACTIDAE	Stefania	FALSE	TRUE	TRUE
Bromeliohyla dendroscarta	0.841499654	threatened	threatened	EN	ANIMALIA	CHORDATA	AMPHIBIA	ANURA	HYLIDAE	Bromeliohyla	FALSE	TRUE	FALSE
Afrixalus quadrivittatus	0.007644759	not threatened	not threatened	LC	ANIMALIA	CHORDATA	AMPHIBIA	ANURA	HYPEROLIIDAE	Afrixalus	FALSE	TRUE	TRUE
Caecilia dunni	0.710269725	threatened	DD	DD	ANIMALIA	CHORDATA	AMPHIBIA	GYMNOPHIONA	CAECILIIDAE	Caecilia	FALSE	TRUE	FALSE
Oscaecilia hypereumeces	0.831914256	threatened	DD	DD	ANIMALIA	CHORDATA	AMPHIBIA	GYMNOPHIONA	CAECILIIDAE	Oscaecilia	FALSE	TRUE	FALSE
Cophixalus pulchellus	0.26693929	not threatened	DD	DD	ANIMALIA	CHORDATA	AMPHIBIA	ANURA	MICROHYLIDAE	Cophixalus	FALSE	TRUE	FALSE
Batrachoseps gabrieli	0.898036609	threatened	DD	DD	ANIMALIA	CHORDATA	AMPHIBIA	CAUDATA	PLETHODONTIDAE	Batrachoseps	FALSE	TRUE	FALSE
Pristimantis grandiceps	0.790710412	threatened	threatened	EN	ANIMALIA	CHORDATA	AMPHIBIA	ANURA	CRAUGASTORIDAE	Pristimantis	FALSE	TRUE	FALSE
Megophrys omeimontis	0.12243128	not threatened	not threatened	LC	ANIMALIA	CHORDATA	AMPHIBIA	ANURA	MEGOPHRYIDAE	Megophrys	FALSE	TRUE	TRUE
Ghatophryne ornata	0.81367012	threatened	threatened	EN	ANIMALIA	CHORDATA	AMPHIBIA	ANURA	BUFONIDAE	Ghatophryne	FALSE	TRUE	TRUE
Physalaemus albonotatus	0.010962231	not threatened	not threatened	LC	ANIMALIA	CHORDATA	AMPHIBIA	ANURA	LEPTODACTYLIDAE	Physalaemus	FALSE	TRUE	TRUE
Dendropsophus brevifrons	0.009182716	not threatened	not threatened	LC	ANIMALIA	CHORDATA	AMPHIBIA	ANURA	HYLIDAE	Dendropsophus	FALSE	TRUE	TRUE
Litoria xanthomera	0.033321714	not threatened	not threatened	LC	ANIMALIA	CHORDATA	AMPHIBIA	ANURA	PELODRYADIDAE	Litoria	FALSE	TRUE	TRUE
Amolops lifanensis	0.119870954	not threatened	not threatened	LC	ANIMALIA	CHORDATA	AMPHIBIA	ANURA	RANIDAE	Amolops	FALSE	TRUE	TRUE
Agalychnis saltator	0.096322541	not threatened	not threatened	LC	ANIMALIA	CHORDATA	AMPHIBIA	ANURA	PHYLLOMEDUSIDAE	Agalychnis	FALSE	TRUE	TRUE
Elachistocleis skotogaster	0.193479369	not threatened	not threatened	LC	ANIMALIA	CHORDATA	AMPHIBIA	ANURA	MICROHYLIDAE	Elachistocleis	FALSE	TRUE	TRUE
Eleutherodactylus alcoae	0.909816757	threatened	threatened	EN	ANIMALIA	CHORDATA	AMPHIBIA	ANURA	ELEUTHERODACTYLIDAE	Eleutherodactylus	FALSE	TRUE	FALSE
Pristimantis kareliae	0.692454914	threatened	not threatened	NT	ANIMALIA	CHORDATA	AMPHIBIA	ANURA	CRAUGASTORIDAE	Pristimantis	FALSE	TRUE	FALSE
Pristimantis johannesdei	0.850234468	threatened	threatened	VU	ANIMALIA	CHORDATA	AMPHIBIA	ANURA	CRAUGASTORIDAE	Pristimantis	FALSE	TRUE	FALSE
Xenorhina scheepstrai	0.472122911	threatened	DD	DD	ANIMALIA	CHORDATA	AMPHIBIA	ANURA	MICROHYLIDAE	Xenorhina	FALSE	TRUE	FALSE
Leptodactylus natalensis	0.012353509	not threatened	not threatened	LC	ANIMALIA	CHORDATA	AMPHIBIA	ANURA	LEPTODACTYLIDAE	Leptodactylus	FALSE	TRUE	TRUE
Grandisonia sechellensis	0.436580476	threatened	not threatened	LC	ANIMALIA	CHORDATA	AMPHIBIA	GYMNOPHIONA	INDOTYPHLIDAE	Grandisonia	FALSE	TRUE	TRUE
Bokermannohyla martinsi	0.327146482	threatened	not threatened	LC	ANIMALIA	CHORDATA	AMPHIBIA	ANURA	HYLIDAE	Bokermannohyla	FALSE	TRUE	TRUE
Bolitoglossa pesrubra	0.303631735	not threatened	not threatened	LC	ANIMALIA	CHORDATA	AMPHIBIA	CAUDATA	PLETHODONTIDAE	Bolitoglossa	FALSE	TRUE	FALSE
Pristimantis minutulus	0.556134219	threatened	DD	DD	ANIMALIA	CHORDATA	AMPHIBIA	ANURA	CRAUGASTORIDAE	Pristimantis	FALSE	TRUE	FALSE
Pristimantis ruedai	0.843416893	threatened	threatened	VU	ANIMALIA	CHORDATA	AMPHIBIA	ANURA	CRAUGASTORIDAE	Pristimantis	FALSE	TRUE	TRUE
Megophrys major	0.012363843	not threatened	not threatened	LC	ANIMALIA	CHORDATA	AMPHIBIA	ANURA	MEGOPHRYIDAE	Megophrys	FALSE	TRUE	TRUE
Nototriton oreadorum	0.933728769	threatened	threatened	CR	ANIMALIA	CHORDATA	AMPHIBIA	CAUDATA	PLETHODONTIDAE	Nototriton	FALSE	TRUE	FALSE
Gastrotheca nebulanastes	0.60070895	threatened	threatened	EN	ANIMALIA	CHORDATA	AMPHIBIA	ANURA	HEMIPHRACTIDAE	Gastrotheca	FALSE	TRUE	FALSE
Hyperolius substriatus	0.012223456	not threatened	not threatened	LC	ANIMALIA	CHORDATA	AMPHIBIA	ANURA	HYPEROLIIDAE	Hyperolius	FALSE	TRUE	TRUE
Hyperolius diaphanus	0.154745032	not threatened	DD	DD	ANIMALIA	CHORDATA	AMPHIBIA	ANURA	HYPEROLIIDAE	Hyperolius	FALSE	TRUE	TRUE
Hylarana chitwanensis	0.491544785	threatened	not threatened	NT	ANIMALIA	CHORDATA	AMPHIBIA	ANURA	RANIDAE	Hylarana	FALSE	TRUE	TRUE
Eleutherodactylus blairhedgesi	0.855053815	threatened	threatened	CR	ANIMALIA	CHORDATA	AMPHIBIA	ANURA	ELEUTHERODACTYLIDAE	Eleutherodactylus	FALSE	TRUE	FALSE
Thorius maxillabrochus	0.943390714	threatened	threatened	EN	ANIMALIA	CHORDATA	AMPHIBIA	CAUDATA	PLETHODONTIDAE	Thorius	FALSE	TRUE	FALSE
Pleurodema thaul	0.02015422	not threatened	not threatened	LC	ANIMALIA	CHORDATA	AMPHIBIA	ANURA	LEPTODACTYLIDAE	Pleurodema	FALSE	TRUE	TRUE
Paramesotriton longliensis	0.868865035	threatened	threatened	VU	ANIMALIA	CHORDATA	AMPHIBIA	CAUDATA	SALAMANDRIDAE	Paramesotriton	FALSE	TRUE	TRUE
Odorrana banaorum	0.028997364	not threatened	not threatened	LC	ANIMALIA	CHORDATA	AMPHIBIA	ANURA	RANIDAE	Odorrana	FALSE	TRUE	TRUE
Pristimantis subsigillatus	0.032313828	not threatened	not threatened	LC	ANIMALIA	CHORDATA	AMPHIBIA	ANURA	CRAUGASTORIDAE	Pristimantis	FALSE	TRUE	TRUE
Mixophyes schevilli	0.178341333	not threatened	not threatened	LC	ANIMALIA	CHORDATA	AMPHIBIA	ANURA	MYOBATRACHIDAE	Mixophyes	FALSE	TRUE	TRUE
Brachycephalus ferruginus	0.808282994	threatened	DD	DD	ANIMALIA	CHORDATA	AMPHIBIA	ANURA	BRACHYCEPHALIDAE	Brachycephalus	FALSE	TRUE	FALSE
Nyctimystes daymani	0.170881147	not threatened	not threatened	LC	ANIMALIA	CHORDATA	AMPHIBIA	ANURA	PELODRYADIDAE	Nyctimystes	FALSE	TRUE	TRUE
Anaxyrus exsul	0.894876956	threatened	threatened	VU	ANIMALIA	CHORDATA	AMPHIBIA	ANURA	BUFONIDAE	Anaxyrus	FALSE	TRUE	TRUE
Ansonia teneritas	0.757723967	threatened	threatened	EN	ANIMALIA	CHORDATA	AMPHIBIA	ANURA	BUFONIDAE	Ansonia	FALSE	TRUE	TRUE
Agalychnis danieli	0.91405499	threatened	DD	DD	ANIMALIA	CHORDATA	AMPHIBIA	ANURA	PHYLLOMEDUSIDAE	Agalychnis	FALSE	TRUE	TRUE
Pseudobufo subasper	0.130212641	not threatened	not threatened	LC	ANIMALIA	CHORDATA	AMPHIBIA	ANURA	BUFONIDAE	Pseudobufo	FALSE	FALSE	TRUE
Gastrotheca lojana	0.802563092	threatened	threatened	VU	ANIMALIA	CHORDATA	AMPHIBIA	ANURA	HEMIPHRACTIDAE	Gastrotheca	FALSE	TRUE	TRUE
Eurycea nana	0.87397635	threatened	threatened	VU	ANIMALIA	CHORDATA	AMPHIBIA	CAUDATA	PLETHODONTIDAE	Eurycea	FALSE	FALSE	TRUE
Leptobrachium kantonishikawai	0.808191001	threatened	threatened	CR	ANIMALIA	CHORDATA	AMPHIBIA	ANURA	MEGOPHRYIDAE	Leptobrachium	FALSE	TRUE	TRUE
Cophixalus variabilis	0.024205937	not threatened	not threatened	LC	ANIMALIA	CHORDATA	AMPHIBIA	ANURA	MICROHYLIDAE	Cophixalus	FALSE	TRUE	TRUE
Nymphargus bejaranoi	0.807024737	threatened	threatened	EN	ANIMALIA	CHORDATA	AMPHIBIA	ANURA	CENTROLENIDAE	Nymphargus	FALSE	TRUE	TRUE
Hyalinobatrachium dianae	0.292649433	not threatened	not threatened	LC	ANIMALIA	CHORDATA	AMPHIBIA	ANURA	CENTROLENIDAE	Hyalinobatrachium	FALSE	TRUE	TRUE
Caecilia tentaculata	0.006316179	not threatened	not threatened	LC	ANIMALIA	CHORDATA	AMPHIBIA	GYMNOPHIONA	CAECILIIDAE	Caecilia	FALSE	TRUE	FALSE
Pseudoeurycea werleri	0.922565131	threatened	threatened	EN	ANIMALIA	CHORDATA	AMPHIBIA	CAUDATA	PLETHODONTIDAE	Pseudoeurycea	FALSE	TRUE	FALSE
Hyperolius fusciventris	0.023886593	not threatened	not threatened	LC	ANIMALIA	CHORDATA	AMPHIBIA	ANURA	HYPEROLIIDAE	Hyperolius	FALSE	TRUE	TRUE
Fejervarya vittigera	0.014597123	not threatened	not threatened	LC	ANIMALIA	CHORDATA	AMPHIBIA	ANURA	DICROGLOSSIDAE	Fejervarya	FALSE	TRUE	TRUE
Rhinella sternosignata	0.025106113	not threatened	not threatened	LC	ANIMALIA	CHORDATA	AMPHIBIA	ANURA	BUFONIDAE	Rhinella	FALSE	TRUE	TRUE
Boophis opisthodon	0.017743238	not threatened	not threatened	LC	ANIMALIA	CHORDATA	AMPHIBIA	ANURA	MANTELLIDAE	Boophis	FALSE	TRUE	TRUE
Pristimantis carvalhoi	0.010484956	not threatened	not threatened	LC	ANIMALIA	CHORDATA	AMPHIBIA	ANURA	CRAUGASTORIDAE	Pristimantis	FALSE	TRUE	FALSE
Pristimantis scitulus	0.812837786	threatened	DD	DD	ANIMALIA	CHORDATA	AMPHIBIA	ANURA	CRAUGASTORIDAE	Pristimantis	FALSE	TRUE	FALSE
Nanorana minica	0.111210415	not threatened	threatened	VU	ANIMALIA	CHORDATA	AMPHIBIA	ANURA	DICROGLOSSIDAE	Nanorana	FALSE	TRUE	TRUE
Rhinella stanlaii	0.082189106	not threatened	not threatened	LC	ANIMALIA	CHORDATA	AMPHIBIA	ANURA	BUFONIDAE	Rhinella	FALSE	TRUE	TRUE
Rhinella abei	0.085247506	not threatened	not threatened	LC	ANIMALIA	CHORDATA	AMPHIBIA	ANURA	BUFONIDAE	Rhinella	FALSE	TRUE	TRUE
Amietia johnstoni	0.890204243	threatened	threatened	EN	ANIMALIA	CHORDATA	AMPHIBIA	ANURA	PYXICEPHALIDAE	Amietia	FALSE	TRUE	TRUE
Oedipina gephyra	0.940623843	threatened	threatened	CR	ANIMALIA	CHORDATA	AMPHIBIA	CAUDATA	PLETHODONTIDAE	Oedipina	FALSE	TRUE	FALSE
Proteus anguinus	0.30239524	not threatened	threatened	VU	ANIMALIA	CHORDATA	AMPHIBIA	CAUDATA	PROTEIDAE	Proteus	FALSE	FALSE	TRUE
Choerophryne murrita	0.074409858	not threatened	not threatened	LC	ANIMALIA	CHORDATA	AMPHIBIA	ANURA	MICROHYLIDAE	Choerophryne	FALSE	TRUE	FALSE
Leptobrachella nahangensis	0.927630487	threatened	DD	DD	ANIMALIA	CHORDATA	AMPHIBIA	ANURA	MEGOPHRYIDAE	Leptobrachella	FALSE	TRUE	TRUE
Chthonerpeton indistinctum	0.027765583	not threatened	not threatened	LC	ANIMALIA	CHORDATA	AMPHIBIA	GYMNOPHIONA	TYPHLONECTIDAE	Chthonerpeton	FALSE	TRUE	TRUE
Xanthophryne tigerina	0.815698321	threatened	threatened	CR	ANIMALIA	CHORDATA	AMPHIBIA	ANURA	BUFONIDAE	Xanthophryne	FALSE	TRUE	TRUE
Ansonia mcgregori	0.146419058	not threatened	not threatened	LC	ANIMALIA	CHORDATA	AMPHIBIA	ANURA	BUFONIDAE	Ansonia	FALSE	TRUE	TRUE
Melanophryniscus spectabilis	0.615802891	threatened	DD	DD	ANIMALIA	CHORDATA	AMPHIBIA	ANURA	BUFONIDAE	Melanophryniscus	FALSE	TRUE	TRUE
Rhacophorus gauni	0.010856929	not threatened	not threatened	LC	ANIMALIA	CHORDATA	AMPHIBIA	ANURA	RHACOPHORIDAE	Rhacophorus	FALSE	TRUE	TRUE
Ceratophrys testudo	0.818624208	threatened	DD	DD	ANIMALIA	CHORDATA	AMPHIBIA	ANURA	CERATOPHRYIDAE	Ceratophrys	FALSE	TRUE	TRUE
Uperoleia laevigata	0.016238192	not threatened	not threatened	LC	ANIMALIA	CHORDATA	AMPHIBIA	ANURA	MYOBATRACHIDAE	Uperoleia	FALSE	TRUE	TRUE
Speleomantes italicus	0.449907753	threatened	not threatened	NT	ANIMALIA	CHORDATA	AMPHIBIA	CAUDATA	PLETHODONTIDAE	Speleomantes	FALSE	TRUE	FALSE
Indirana tenuilingua	0.903077547	threatened	DD	DD	ANIMALIA	CHORDATA	AMPHIBIA	ANURA	RANIXALIDAE	Indirana	FALSE	TRUE	TRUE
Callulina kisiwamsitu	0.930278229	threatened	threatened	EN	ANIMALIA	CHORDATA	AMPHIBIA	ANURA	BREVICIPITIDAE	Callulina	FALSE	TRUE	FALSE
Bolitoglossa minutula	0.620070187	threatened	threatened	EN	ANIMALIA	CHORDATA	AMPHIBIA	CAUDATA	PLETHODONTIDAE	Bolitoglossa	FALSE	TRUE	FALSE
Pseudohynobius guizhouensis	0.907630944	threatened	DD	DD	ANIMALIA	CHORDATA	AMPHIBIA	CAUDATA	HYNOBIIDAE	Pseudohynobius	FALSE	TRUE	TRUE
Phrynopus inti	0.714977909	threatened	threatened	EN	ANIMALIA	CHORDATA	AMPHIBIA	ANURA	CRAUGASTORIDAE	Phrynopus	FALSE	TRUE	FALSE
Plethodon aureolus	0.751055394	threatened	DD	DD	ANIMALIA	CHORDATA	AMPHIBIA	CAUDATA	PLETHODONTIDAE	Plethodon	FALSE	TRUE	FALSE
Micrixalus elegans	0.896242542	threatened	DD	DD	ANIMALIA	CHORDATA	AMPHIBIA	ANURA	MICRIXALIDAE	Micrixalus	FALSE	TRUE	TRUE
Stefania oculosa	0.840378737	threatened	threatened	VU	ANIMALIA	CHORDATA	AMPHIBIA	ANURA	HEMIPHRACTIDAE	Stefania	FALSE	TRUE	TRUE
Poyntonophrynus parkeri	0.020198161	not threatened	not threatened	LC	ANIMALIA	CHORDATA	AMPHIBIA	ANURA	BUFONIDAE	Poyntonophrynus	FALSE	TRUE	TRUE
Leptobrachium mouhoti	0.037054953	not threatened	not threatened	LC	ANIMALIA	CHORDATA	AMPHIBIA	ANURA	MEGOPHRYIDAE	Leptobrachium	FALSE	TRUE	TRUE
Hyperolius pustulifer	0.92333818	threatened	DD	DD	ANIMALIA	CHORDATA	AMPHIBIA	ANURA	HYPEROLIIDAE	Hyperolius	FALSE	TRUE	TRUE
Oreophryne kapisa	0.262734899	not threatened	not threatened	LC	ANIMALIA	CHORDATA	AMPHIBIA	ANURA	MICROHYLIDAE	Oreophryne	FALSE	TRUE	TRUE
Phlyctimantis verrucosus	0.009249427	not threatened	not threatened	LC	ANIMALIA	CHORDATA	AMPHIBIA	ANURA	HYPEROLIIDAE	Phlyctimantis	FALSE	TRUE	TRUE
Bolitoglossa nympha	0.087343508	not threatened	not threatened	LC	ANIMALIA	CHORDATA	AMPHIBIA	CAUDATA	PLETHODONTIDAE	Bolitoglossa	FALSE	TRUE	TRUE
Xenopus allofraseri	0.09307002	not threatened	not threatened	LC	ANIMALIA	CHORDATA	AMPHIBIA	ANURA	PIPIDAE	Xenopus	FALSE	TRUE	TRUE
Leptobrachella maura	0.131881217	not threatened	not threatened	LC	ANIMALIA	CHORDATA	AMPHIBIA	ANURA	MEGOPHRYIDAE	Leptobrachella	FALSE	TRUE	TRUE
Minervarya chilapata	0.87893494	threatened	DD	DD	ANIMALIA	CHORDATA	AMPHIBIA	ANURA	DICROGLOSSIDAE	Minervarya	FALSE	TRUE	TRUE
Leptodactylus myersi	0.008775188	not threatened	not threatened	LC	ANIMALIA	CHORDATA	AMPHIBIA	ANURA	LEPTODACTYLIDAE	Leptodactylus	FALSE	TRUE	TRUE
Strabomantis sulcatus	0.010321141	not threatened	not threatened	LC	ANIMALIA	CHORDATA	AMPHIBIA	ANURA	CRAUGASTORIDAE	Strabomantis	FALSE	TRUE	FALSE
Scinax wandae	0.016020004	not threatened	not threatened	LC	ANIMALIA	CHORDATA	AMPHIBIA	ANURA	HYLIDAE	Scinax	FALSE	TRUE	TRUE
Gegeneophis krishni	0.648294985	threatened	DD	DD	ANIMALIA	CHORDATA	AMPHIBIA	GYMNOPHIONA	INDOTYPHLIDAE	Gegeneophis	FALSE	TRUE	FALSE
Ansonia fuliginea	0.187046339	not threatened	not threatened	LC	ANIMALIA	CHORDATA	AMPHIBIA	ANURA	BUFONIDAE	Ansonia	FALSE	TRUE	TRUE
Litoria multicolor	0.25992507	not threatened	DD	DD	ANIMALIA	CHORDATA	AMPHIBIA	ANURA	PELODRYADIDAE	Litoria	FALSE	TRUE	TRUE
Cacosternum nanum	0.015677596	not threatened	not threatened	LC	ANIMALIA	CHORDATA	AMPHIBIA	ANURA	PYXICEPHALIDAE	Cacosternum	FALSE	TRUE	TRUE
Megophrys shapingensis	0.068179492	not threatened	not threatened	LC	ANIMALIA	CHORDATA	AMPHIBIA	ANURA	MEGOPHRYIDAE	Megophrys	FALSE	TRUE	TRUE
Smilisca puma	0.058005931	not threatened	not threatened	LC	ANIMALIA	CHORDATA	AMPHIBIA	ANURA	HYLIDAE	Smilisca	FALSE	TRUE	TRUE
Eleutherodactylus notidodes	0.916020004	threatened	threatened	EN	ANIMALIA	CHORDATA	AMPHIBIA	ANURA	ELEUTHERODACTYLIDAE	Eleutherodactylus	FALSE	TRUE	FALSE
Hylophorbus rufescens	0.705031595	threatened	DD	DD	ANIMALIA	CHORDATA	AMPHIBIA	ANURA	MICROHYLIDAE	Hylophorbus	FALSE	TRUE	FALSE
Atelopus sanjosei	0.880762311	threatened	threatened	CR	ANIMALIA	CHORDATA	AMPHIBIA	ANURA	BUFONIDAE	Atelopus	FALSE	TRUE	TRUE
Rana latastei	0.694644968	threatened	threatened	VU	ANIMALIA	CHORDATA	AMPHIBIA	ANURA	RANIDAE	Rana	FALSE	TRUE	TRUE
Pristimantis caeruleonotus	0.792703428	threatened	DD	DD	ANIMALIA	CHORDATA	AMPHIBIA	ANURA	CRAUGASTORIDAE	Pristimantis	FALSE	TRUE	FALSE
Limnonectes doriae	0.013406259	not threatened	not threatened	LC	ANIMALIA	CHORDATA	AMPHIBIA	ANURA	DICROGLOSSIDAE	Limnonectes	FALSE	TRUE	TRUE
Hyloxalus betancuri	0.76532834	threatened	DD	DD	ANIMALIA	CHORDATA	AMPHIBIA	ANURA	DENDROBATIDAE	Hyloxalus	FALSE	TRUE	TRUE
Chirixalus nauli	0.709212649	threatened	threatened	EN	ANIMALIA	CHORDATA	AMPHIBIA	ANURA	RHACOPHORIDAE	Chirixalus	FALSE	TRUE	TRUE
Dendropsophus tintinnabulum	0.029147399	not threatened	DD	DD	ANIMALIA	CHORDATA	AMPHIBIA	ANURA	HYLIDAE	Dendropsophus	FALSE	TRUE	TRUE
Anomaloglossus triunfo	0.823087968	threatened	DD	DD	ANIMALIA	CHORDATA	AMPHIBIA	ANURA	AROMOBATIDAE	Anomaloglossus	FALSE	TRUE	TRUE
Ptychadena erlangeri	0.236313095	not threatened	not threatened	NT	ANIMALIA	CHORDATA	AMPHIBIA	ANURA	PTYCHADENIDAE	Ptychadena	FALSE	TRUE	TRUE
Craugastor yucatanensis	0.081571347	not threatened	not threatened	NT	ANIMALIA	CHORDATA	AMPHIBIA	ANURA	CRAUGASTORIDAE	Craugastor	FALSE	TRUE	FALSE
Cophixalus pictus	0.33195936	threatened	DD	DD	ANIMALIA	CHORDATA	AMPHIBIA	ANURA	MICROHYLIDAE	Cophixalus	FALSE	TRUE	FALSE
Bolitoglossa magnifica	0.923935596	threatened	threatened	EN	ANIMALIA	CHORDATA	AMPHIBIA	CAUDATA	PLETHODONTIDAE	Bolitoglossa	FALSE	TRUE	FALSE
Afrixalus delicatus	0.008997623	not threatened	not threatened	LC	ANIMALIA	CHORDATA	AMPHIBIA	ANURA	HYPEROLIIDAE	Afrixalus	FALSE	TRUE	TRUE
Eleutherodactylus rivularis	0.938208726	threatened	threatened	CR	ANIMALIA	CHORDATA	AMPHIBIA	ANURA	ELEUTHERODACTYLIDAE	Eleutherodactylus	FALSE	TRUE	TRUE
Hynobius maoershanensis	0.918310056	threatened	threatened	CR	ANIMALIA	CHORDATA	AMPHIBIA	CAUDATA	HYNOBIIDAE	Hynobius	FALSE	TRUE	TRUE
Phrynomedusa appendiculata	0.886617646	threatened	not threatened	NT	ANIMALIA	CHORDATA	AMPHIBIA	ANURA	PHYLLOMEDUSIDAE	Phrynomedusa	FALSE	TRUE	TRUE
Ololygon skuki	0.941366637	threatened	threatened	EN	ANIMALIA	CHORDATA	AMPHIBIA	ANURA	HYLIDAE	Ololygon	FALSE	TRUE	TRUE
Dendropsophus giesleri	0.087989716	not threatened	not threatened	LC	ANIMALIA	CHORDATA	AMPHIBIA	ANURA	HYLIDAE	Dendropsophus	FALSE	TRUE	TRUE
Plethodon punctatus	0.266346089	not threatened	not threatened	NT	ANIMALIA	CHORDATA	AMPHIBIA	CAUDATA	PLETHODONTIDAE	Plethodon	FALSE	TRUE	FALSE
Boophis lichenoides	0.014705077	not threatened	not threatened	LC	ANIMALIA	CHORDATA	AMPHIBIA	ANURA	MANTELLIDAE	Boophis	FALSE	TRUE	TRUE
Osteopilus pulchrilineatus	0.213443114	not threatened	threatened	VU	ANIMALIA	CHORDATA	AMPHIBIA	ANURA	HYLIDAE	Osteopilus	FALSE	TRUE	TRUE
Leptopelis natalensis	0.029673794	not threatened	not threatened	LC	ANIMALIA	CHORDATA	AMPHIBIA	ANURA	ARTHROLEPTIDAE	Leptopelis	FALSE	TRUE	TRUE
Fejervarya parambikulamana	0.761733716	threatened	DD	DD	ANIMALIA	CHORDATA	AMPHIBIA	ANURA	DICROGLOSSIDAE	Fejervarya	FALSE	TRUE	TRUE
Ameerega planipaleae	0.634023959	threatened	threatened	CR	ANIMALIA	CHORDATA	AMPHIBIA	ANURA	DENDROBATIDAE	Ameerega	FALSE	TRUE	TRUE
Oreobates saxatilis	0.612294708	threatened	not threatened	LC	ANIMALIA	CHORDATA	AMPHIBIA	ANURA	CRAUGASTORIDAE	Oreobates	FALSE	TRUE	TRUE
Zhangixalus arvalis	0.661097187	threatened	threatened	EN	ANIMALIA	CHORDATA	AMPHIBIA	ANURA	RHACOPHORIDAE	Zhangixalus	FALSE	TRUE	TRUE
Phrynobatrachus francisci	0.008844393	not threatened	not threatened	LC	ANIMALIA	CHORDATA	AMPHIBIA	ANURA	PHRYNOBATRACHIDAE	Phrynobatrachus	FALSE	TRUE	TRUE
Sclerophrys blanfordii	0.019579599	not threatened	not threatened	LC	ANIMALIA	CHORDATA	AMPHIBIA	ANURA	BUFONIDAE	Sclerophrys	FALSE	TRUE	TRUE
Eleutherodactylus interorbitalis	0.073831218	not threatened	not threatened	LC	ANIMALIA	CHORDATA	AMPHIBIA	ANURA	ELEUTHERODACTYLIDAE	Eleutherodactylus	FALSE	TRUE	FALSE
Pristimantis cristinae	0.734470404	threatened	threatened	EN	ANIMALIA	CHORDATA	AMPHIBIA	ANURA	CRAUGASTORIDAE	Pristimantis	FALSE	TRUE	TRUE
Ecnomiohyla miliaria	0.013365439	not threatened	not threatened	LC	ANIMALIA	CHORDATA	AMPHIBIA	ANURA	HYLIDAE	Ecnomiohyla	FALSE	TRUE	FALSE
Sechellophryne pipilodryas	0.813755453	threatened	threatened	CR	ANIMALIA	CHORDATA	AMPHIBIA	ANURA	SOOGLOSSIDAE	Sechellophryne	FALSE	TRUE	FALSE
Plethodon montanus	0.196448405	not threatened	not threatened	LC	ANIMALIA	CHORDATA	AMPHIBIA	CAUDATA	PLETHODONTIDAE	Plethodon	FALSE	TRUE	FALSE
Raorchestes ochlandrae	0.794342673	threatened	DD	DD	ANIMALIA	CHORDATA	AMPHIBIA	ANURA	RHACOPHORIDAE	Raorchestes	FALSE	TRUE	FALSE
Atelopus simulatus	0.833189487	threatened	threatened	CR	ANIMALIA	CHORDATA	AMPHIBIA	ANURA	BUFONIDAE	Atelopus	FALSE	TRUE	TRUE
Boophis spinophis	0.912399737	threatened	threatened	VU	ANIMALIA	CHORDATA	AMPHIBIA	ANURA	MANTELLIDAE	Boophis	FALSE	TRUE	TRUE
Pipa pipa	0.007546804	not threatened	not threatened	LC	ANIMALIA	CHORDATA	AMPHIBIA	ANURA	PIPIDAE	Pipa	FALSE	TRUE	TRUE
Choerophryne bryonopsis	0.205157898	not threatened	not threatened	LC	ANIMALIA	CHORDATA	AMPHIBIA	ANURA	MICROHYLIDAE	Choerophryne	FALSE	TRUE	FALSE
Centrolene pipilata	0.7847989	threatened	threatened	CR	ANIMALIA	CHORDATA	AMPHIBIA	ANURA	CENTROLENIDAE	Centrolene	FALSE	TRUE	TRUE
Cornufer cryptotis	0.541050176	threatened	not threatened	LC	ANIMALIA	CHORDATA	AMPHIBIA	ANURA	CERATOBATRACHIDAE	Cornufer	FALSE	TRUE	FALSE
Bolitoglossa jugivagans	0.938134598	threatened	DD	DD	ANIMALIA	CHORDATA	AMPHIBIA	CAUDATA	PLETHODONTIDAE	Bolitoglossa	FALSE	TRUE	FALSE
Litoria bibonius	0.122507079	not threatened	not threatened	LC	ANIMALIA	CHORDATA	AMPHIBIA	ANURA	PELODRYADIDAE	Litoria	FALSE	TRUE	FALSE
Gephyromantis runewsweeki	0.956565314	threatened	threatened	VU	ANIMALIA	CHORDATA	AMPHIBIA	ANURA	MANTELLIDAE	Gephyromantis	FALSE	TRUE	FALSE
Megaelosia boticariana	0.928217918	threatened	DD	DD	ANIMALIA	CHORDATA	AMPHIBIA	ANURA	HYLODIDAE	Megaelosia	FALSE	TRUE	TRUE
Mannophryne vulcano	0.549062314	threatened	not threatened	NT	ANIMALIA	CHORDATA	AMPHIBIA	ANURA	AROMOBATIDAE	Mannophryne	FALSE	TRUE	TRUE
Ansonia muelleri	0.067330015	not threatened	not threatened	LC	ANIMALIA	CHORDATA	AMPHIBIA	ANURA	BUFONIDAE	Ansonia	FALSE	TRUE	TRUE
Pseudophilautus mooreorum	0.931161497	threatened	threatened	CR	ANIMALIA	CHORDATA	AMPHIBIA	ANURA	RHACOPHORIDAE	Pseudophilautus	FALSE	TRUE	FALSE
Gastrotheca nicefori	0.010289433	not threatened	not threatened	LC	ANIMALIA	CHORDATA	AMPHIBIA	ANURA	HEMIPHRACTIDAE	Gastrotheca	FALSE	TRUE	FALSE
Pristimantis kelephus	0.937432149	threatened	threatened	CR	ANIMALIA	CHORDATA	AMPHIBIA	ANURA	CRAUGASTORIDAE	Pristimantis	FALSE	TRUE	FALSE
Litoria spenceri	0.550654664	threatened	threatened	CR	ANIMALIA	CHORDATA	AMPHIBIA	ANURA	PELODRYADIDAE	Litoria	FALSE	TRUE	TRUE
Pristimantis skydmainos	0.010899939	not threatened	not threatened	LC	ANIMALIA	CHORDATA	AMPHIBIA	ANURA	CRAUGASTORIDAE	Pristimantis	FALSE	TRUE	FALSE
Ansonia tiomanica	0.210592558	not threatened	not threatened	LC	ANIMALIA	CHORDATA	AMPHIBIA	ANURA	BUFONIDAE	Ansonia	FALSE	TRUE	TRUE
Phyllomedusa itacolomi	0.892790227	threatened	DD	DD	ANIMALIA	CHORDATA	AMPHIBIA	ANURA	PHYLLOMEDUSIDAE	Phyllomedusa	FALSE	TRUE	TRUE
Conraua derooi	0.891171789	threatened	threatened	CR	ANIMALIA	CHORDATA	AMPHIBIA	ANURA	CONRAUIDAE	Conraua	FALSE	TRUE	TRUE
Kaloula conjuncta	0.087905873	not threatened	not threatened	LC	ANIMALIA	CHORDATA	AMPHIBIA	ANURA	MICROHYLIDAE	Kaloula	FALSE	TRUE	TRUE
Pleurodema nebulosum	0.015342401	not threatened	not threatened	LC	ANIMALIA	CHORDATA	AMPHIBIA	ANURA	LEPTODACTYLIDAE	Pleurodema	FALSE	TRUE	TRUE
Diasporus vocator	0.02007512	not threatened	not threatened	LC	ANIMALIA	CHORDATA	AMPHIBIA	ANURA	ELEUTHERODACTYLIDAE	Diasporus	FALSE	TRUE	FALSE
Desmognathus fuscus	0.061392613	not threatened	not threatened	LC	ANIMALIA	CHORDATA	AMPHIBIA	CAUDATA	PLETHODONTIDAE	Desmognathus	FALSE	TRUE	TRUE
Pristimantis pataikos	0.896745077	threatened	DD	DD	ANIMALIA	CHORDATA	AMPHIBIA	ANURA	CRAUGASTORIDAE	Pristimantis	FALSE	TRUE	FALSE
Niceforonia brunnea	0.886130574	threatened	threatened	EN	ANIMALIA	CHORDATA	AMPHIBIA	ANURA	CRAUGASTORIDAE	Niceforonia	FALSE	TRUE	TRUE
Rhacophorus indonesiensis	0.64530477	threatened	threatened	VU	ANIMALIA	CHORDATA	AMPHIBIA	ANURA	RHACOPHORIDAE	Rhacophorus	FALSE	TRUE	TRUE
Dendropsophus bokermanni	0.01051984	not threatened	not threatened	LC	ANIMALIA	CHORDATA	AMPHIBIA	ANURA	HYLIDAE	Dendropsophus	FALSE	TRUE	TRUE
Philautus poecilius	0.128649222	not threatened	not threatened	LC	ANIMALIA	CHORDATA	AMPHIBIA	ANURA	RHACOPHORIDAE	Philautus	FALSE	TRUE	FALSE
Pristimantis dorsopictus	0.648679726	threatened	threatened	VU	ANIMALIA	CHORDATA	AMPHIBIA	ANURA	CRAUGASTORIDAE	Pristimantis	FALSE	TRUE	FALSE
Ameerega cainarachi	0.811017476	threatened	threatened	EN	ANIMALIA	CHORDATA	AMPHIBIA	ANURA	DENDROBATIDAE	Ameerega	FALSE	TRUE	TRUE
Pithecopus oreades	0.867116364	threatened	DD	DD	ANIMALIA	CHORDATA	AMPHIBIA	ANURA	PHYLLOMEDUSIDAE	Pithecopus	FALSE	TRUE	TRUE
Heleophryne hewitti	0.907321516	threatened	threatened	EN	ANIMALIA	CHORDATA	AMPHIBIA	ANURA	HELEOPHRYNIDAE	Heleophryne	FALSE	TRUE	TRUE
Boana multifasciata	0.007017057	not threatened	not threatened	LC	ANIMALIA	CHORDATA	AMPHIBIA	ANURA	HYLIDAE	Boana	FALSE	TRUE	TRUE
Paracrinia haswelli	0.028223828	not threatened	not threatened	LC	ANIMALIA	CHORDATA	AMPHIBIA	ANURA	MYOBATRACHIDAE	Paracrinia	FALSE	TRUE	TRUE
Leptodactylus silvanimbus	0.950437006	threatened	threatened	CR	ANIMALIA	CHORDATA	AMPHIBIA	ANURA	LEPTODACTYLIDAE	Leptodactylus	FALSE	TRUE	TRUE
Dyscophus insularis	0.032540996	not threatened	not threatened	LC	ANIMALIA	CHORDATA	AMPHIBIA	ANURA	MICROHYLIDAE	Dyscophus	FALSE	TRUE	TRUE
Pseudophilautus silus	0.925737093	threatened	threatened	EN	ANIMALIA	CHORDATA	AMPHIBIA	ANURA	RHACOPHORIDAE	Pseudophilautus	FALSE	TRUE	FALSE
Afrixalus sylvaticus	0.803619246	threatened	threatened	VU	ANIMALIA	CHORDATA	AMPHIBIA	ANURA	HYPEROLIIDAE	Afrixalus	FALSE	TRUE	TRUE
Pristimantis taciturnus	0.872856541	threatened	DD	DD	ANIMALIA	CHORDATA	AMPHIBIA	ANURA	CRAUGASTORIDAE	Pristimantis	FALSE	TRUE	TRUE
Sclerophrys urunguensis	0.891649603	threatened	threatened	VU	ANIMALIA	CHORDATA	AMPHIBIA	ANURA	BUFONIDAE	Sclerophrys	FALSE	TRUE	TRUE
Phrynobatrachus danko	0.869480296	threatened	threatened	EN	ANIMALIA	CHORDATA	AMPHIBIA	ANURA	PHRYNOBATRACHIDAE	Phrynobatrachus	FALSE	TRUE	TRUE
Discoglossus scovazzi	0.16069273	not threatened	not threatened	LC	ANIMALIA	CHORDATA	AMPHIBIA	ANURA	ALYTIDAE	Discoglossus	FALSE	TRUE	TRUE
Eleutherodactylus wixarika	0.894965816	threatened	threatened	EN	ANIMALIA	CHORDATA	AMPHIBIA	ANURA	ELEUTHERODACTYLIDAE	Eleutherodactylus	FALSE	TRUE	FALSE
Copiula minor	0.268551089	not threatened	not threatened	LC	ANIMALIA	CHORDATA	AMPHIBIA	ANURA	MICROHYLIDAE	Copiula	FALSE	TRUE	FALSE
Boana alemani	0.465520586	threatened	DD	DD	ANIMALIA	CHORDATA	AMPHIBIA	ANURA	HYLIDAE	Boana	FALSE	TRUE	TRUE
Rhacophorus lateralis	0.90360354	threatened	threatened	EN	ANIMALIA	CHORDATA	AMPHIBIA	ANURA	RHACOPHORIDAE	Rhacophorus	FALSE	TRUE	TRUE
Oreophryne flava	0.311700467	not threatened	DD	DD	ANIMALIA	CHORDATA	AMPHIBIA	ANURA	MICROHYLIDAE	Oreophryne	FALSE	TRUE	FALSE
Ichthyophis hypocyaneus	0.855489345	threatened	not threatened	LC	ANIMALIA	CHORDATA	AMPHIBIA	GYMNOPHIONA	ICHTHYOPHIIDAE	Ichthyophis	FALSE	TRUE	TRUE
Pristimantis thymalopsoides	0.920463069	threatened	threatened	EN	ANIMALIA	CHORDATA	AMPHIBIA	ANURA	CRAUGASTORIDAE	Pristimantis	FALSE	TRUE	FALSE
Otophryne pyburni	0.008988937	not threatened	not threatened	LC	ANIMALIA	CHORDATA	AMPHIBIA	ANURA	MICROHYLIDAE	Otophryne	FALSE	TRUE	TRUE
Stefania ayangannae	0.830122292	threatened	threatened	VU	ANIMALIA	CHORDATA	AMPHIBIA	ANURA	HEMIPHRACTIDAE	Stefania	FALSE	TRUE	FALSE
Nymphargus cochranae	0.136318365	not threatened	threatened	VU	ANIMALIA	CHORDATA	AMPHIBIA	ANURA	CENTROLENIDAE	Nymphargus	FALSE	TRUE	TRUE
Sphenophryne coggeri	0.094283845	not threatened	DD	DD	ANIMALIA	CHORDATA	AMPHIBIA	ANURA	MICROHYLIDAE	Sphenophryne	FALSE	TRUE	FALSE
Exerodonta sumichrasti	0.045186052	not threatened	not threatened	LC	ANIMALIA	CHORDATA	AMPHIBIA	ANURA	HYLIDAE	Exerodonta	FALSE	TRUE	TRUE
Bolitoglossa splendida	0.468368356	threatened	DD	DD	ANIMALIA	CHORDATA	AMPHIBIA	CAUDATA	PLETHODONTIDAE	Bolitoglossa	FALSE	TRUE	FALSE
Rana graeca	0.035368276	not threatened	not threatened	LC	ANIMALIA	CHORDATA	AMPHIBIA	ANURA	RANIDAE	Rana	FALSE	TRUE	TRUE
Stefania woodleyi	0.639758497	threatened	DD	DD	ANIMALIA	CHORDATA	AMPHIBIA	ANURA	HEMIPHRACTIDAE	Stefania	FALSE	TRUE	FALSE
Oedipina maritima	0.802318969	threatened	threatened	CR	ANIMALIA	CHORDATA	AMPHIBIA	CAUDATA	PLETHODONTIDAE	Oedipina	FALSE	TRUE	FALSE
Philautus macroscelis	0.021349268	not threatened	not threatened	LC	ANIMALIA	CHORDATA	AMPHIBIA	ANURA	RHACOPHORIDAE	Philautus	FALSE	TRUE	TRUE
Limnonectes nitidus	0.810583634	threatened	threatened	EN	ANIMALIA	CHORDATA	AMPHIBIA	ANURA	DICROGLOSSIDAE	Limnonectes	FALSE	TRUE	TRUE
Cophixalus kaindiensis	0.20879218	not threatened	not threatened	NT	ANIMALIA	CHORDATA	AMPHIBIA	ANURA	MICROHYLIDAE	Cophixalus	FALSE	TRUE	FALSE
Pristimantis actinolaimus	0.82131008	threatened	threatened	EN	ANIMALIA	CHORDATA	AMPHIBIA	ANURA	CRAUGASTORIDAE	Pristimantis	FALSE	TRUE	FALSE
Cophyla tuberifera	0.014098096	not threatened	not threatened	LC	ANIMALIA	CHORDATA	AMPHIBIA	ANURA	MICROHYLIDAE	Cophyla	FALSE	TRUE	FALSE
Pristimantis phalaroinguinis	0.913950388	threatened	DD	DD	ANIMALIA	CHORDATA	AMPHIBIA	ANURA	CRAUGASTORIDAE	Pristimantis	FALSE	TRUE	FALSE
Bolitoglossa zacapensis	0.94105536	threatened	threatened	VU	ANIMALIA	CHORDATA	AMPHIBIA	CAUDATA	PLETHODONTIDAE	Bolitoglossa	FALSE	TRUE	FALSE
Leptobrachella pelodytoides	0.016160447	not threatened	not threatened	LC	ANIMALIA	CHORDATA	AMPHIBIA	ANURA	MEGOPHRYIDAE	Leptobrachella	FALSE	TRUE	TRUE
Cophixalus monosyllabus	0.170956226	not threatened	DD	DD	ANIMALIA	CHORDATA	AMPHIBIA	ANURA	MICROHYLIDAE	Cophixalus	FALSE	TRUE	FALSE
Pelophylax fukienensis	0.038198806	not threatened	not threatened	LC	ANIMALIA	CHORDATA	AMPHIBIA	ANURA	RANIDAE	Pelophylax	FALSE	TRUE	TRUE
Telmatobius ignavus	0.881349575	threatened	threatened	EN	ANIMALIA	CHORDATA	AMPHIBIA	ANURA	TELMATOBIIDAE	Telmatobius	FALSE	TRUE	TRUE
Cornufer macrosceles	0.136300448	not threatened	not threatened	LC	ANIMALIA	CHORDATA	AMPHIBIA	ANURA	CERATOBATRACHIDAE	Cornufer	FALSE	TRUE	FALSE
Hydromantes brunus	0.911280802	threatened	threatened	VU	ANIMALIA	CHORDATA	AMPHIBIA	CAUDATA	PLETHODONTIDAE	Hydromantes	FALSE	TRUE	TRUE
Pseudoeurycea lynchi	0.929899927	threatened	threatened	EN	ANIMALIA	CHORDATA	AMPHIBIA	CAUDATA	PLETHODONTIDAE	Pseudoeurycea	FALSE	TRUE	FALSE
Hyloscirtus caucanus	0.872095336	threatened	threatened	EN	ANIMALIA	CHORDATA	AMPHIBIA	ANURA	HYLIDAE	Hyloscirtus	FALSE	TRUE	TRUE
Plethodon petraeus	0.793338959	threatened	threatened	VU	ANIMALIA	CHORDATA	AMPHIBIA	CAUDATA	PLETHODONTIDAE	Plethodon	FALSE	TRUE	FALSE
Sylvirana spinulosa	0.885988227	threatened	threatened	VU	ANIMALIA	CHORDATA	AMPHIBIA	ANURA	RANIDAE	Sylvirana	FALSE	TRUE	TRUE
Bolitoglossa diaphora	0.948163421	threatened	threatened	EN	ANIMALIA	CHORDATA	AMPHIBIA	CAUDATA	PLETHODONTIDAE	Bolitoglossa	FALSE	TRUE	FALSE
Boana microderma	0.009960187	not threatened	not threatened	LC	ANIMALIA	CHORDATA	AMPHIBIA	ANURA	HYLIDAE	Boana	FALSE	TRUE	TRUE
Cophixalus aenigma	0.429625492	threatened	threatened	VU	ANIMALIA	CHORDATA	AMPHIBIA	ANURA	MICROHYLIDAE	Cophixalus	FALSE	TRUE	FALSE
Pristimantis leptolophus	0.788002278	threatened	not threatened	LC	ANIMALIA	CHORDATA	AMPHIBIA	ANURA	CRAUGASTORIDAE	Pristimantis	FALSE	TRUE	FALSE
Hyloxalus fascianigrus	0.932062765	threatened	threatened	VU	ANIMALIA	CHORDATA	AMPHIBIA	ANURA	DENDROBATIDAE	Hyloxalus	FALSE	TRUE	TRUE
Xenorhina tumulus	0.011608263	not threatened	not threatened	LC	ANIMALIA	CHORDATA	AMPHIBIA	ANURA	MICROHYLIDAE	Xenorhina	FALSE	TRUE	FALSE
Rhacophorus maximus	0.03421879	not threatened	not threatened	LC	ANIMALIA	CHORDATA	AMPHIBIA	ANURA	RHACOPHORIDAE	Rhacophorus	FALSE	TRUE	TRUE
Phrynobatrachus perpalmatus	0.007569537	not threatened	not threatened	LC	ANIMALIA	CHORDATA	AMPHIBIA	ANURA	PHRYNOBATRACHIDAE	Phrynobatrachus	FALSE	TRUE	TRUE
Celsiella vozmedianoi	0.93067415	threatened	threatened	EN	ANIMALIA	CHORDATA	AMPHIBIA	ANURA	CENTROLENIDAE	Celsiella	FALSE	TRUE	TRUE
Ololygon insperata	0.89445945	threatened	DD	DD	ANIMALIA	CHORDATA	AMPHIBIA	ANURA	HYLIDAE	Ololygon	FALSE	TRUE	TRUE
Ischnocnema oea	0.846072803	threatened	not threatened	NT	ANIMALIA	CHORDATA	AMPHIBIA	ANURA	BRACHYCEPHALIDAE	Ischnocnema	FALSE	TRUE	FALSE
Platymantis panayensis	0.865816004	threatened	threatened	EN	ANIMALIA	CHORDATA	AMPHIBIA	ANURA	CERATOBATRACHIDAE	Platymantis	FALSE	TRUE	FALSE
Cornufer exedrus	0.116384842	not threatened	not threatened	LC	ANIMALIA	CHORDATA	AMPHIBIA	ANURA	CERATOBATRACHIDAE	Cornufer	FALSE	TRUE	FALSE
Capensibufo magistratus	0.641197514	threatened	DD	DD	ANIMALIA	CHORDATA	AMPHIBIA	ANURA	BUFONIDAE	Capensibufo	FALSE	TRUE	TRUE
Ptychadena ingeri	0.650775902	threatened	DD	DD	ANIMALIA	CHORDATA	AMPHIBIA	ANURA	PTYCHADENIDAE	Ptychadena	FALSE	TRUE	TRUE
Oedipina alfaroi	0.667430247	threatened	threatened	VU	ANIMALIA	CHORDATA	AMPHIBIA	CAUDATA	PLETHODONTIDAE	Oedipina	FALSE	TRUE	FALSE
Philautus saueri	0.134007848	not threatened	not threatened	LC	ANIMALIA	CHORDATA	AMPHIBIA	ANURA	RHACOPHORIDAE	Philautus	FALSE	TRUE	FALSE
Gracixalus lumarius	0.913106461	threatened	threatened	EN	ANIMALIA	CHORDATA	AMPHIBIA	ANURA	RHACOPHORIDAE	Gracixalus	FALSE	TRUE	FALSE
Oreophryne aurora	0.114356693	not threatened	not threatened	LC	ANIMALIA	CHORDATA	AMPHIBIA	ANURA	MICROHYLIDAE	Oreophryne	FALSE	TRUE	FALSE
Ambystoma rivulare	0.946412915	threatened	threatened	EN	ANIMALIA	CHORDATA	AMPHIBIA	CAUDATA	AMBYSTOMATIDAE	Ambystoma	FALSE	FALSE	TRUE
Cophixalus tridactylus	0.255824438	not threatened	DD	DD	ANIMALIA	CHORDATA	AMPHIBIA	ANURA	MICROHYLIDAE	Cophixalus	FALSE	TRUE	FALSE
Rana dybowskii	0.022927265	not threatened	not threatened	LC	ANIMALIA	CHORDATA	AMPHIBIA	ANURA	RANIDAE	Rana	FALSE	TRUE	TRUE
Hyperolius mosaicus	0.021630087	not threatened	not threatened	LC	ANIMALIA	CHORDATA	AMPHIBIA	ANURA	HYPEROLIIDAE	Hyperolius	FALSE	TRUE	FALSE
Bokermannohyla ibitiguara	0.8897847	threatened	DD	DD	ANIMALIA	CHORDATA	AMPHIBIA	ANURA	HYLIDAE	Bokermannohyla	FALSE	TRUE	TRUE
Pristimantis conspicillatus	0.011260035	not threatened	not threatened	LC	ANIMALIA	CHORDATA	AMPHIBIA	ANURA	CRAUGASTORIDAE	Pristimantis	FALSE	TRUE	FALSE
Atelopus nocturnus	0.933608925	threatened	threatened	CR	ANIMALIA	CHORDATA	AMPHIBIA	ANURA	BUFONIDAE	Atelopus	FALSE	TRUE	TRUE
Ambystoma taylori	0.951982376	threatened	threatened	CR	ANIMALIA	CHORDATA	AMPHIBIA	CAUDATA	AMBYSTOMATIDAE	Ambystoma	FALSE	FALSE	TRUE
Proceratophrys moratoi	0.837218399	threatened	threatened	CR	ANIMALIA	CHORDATA	AMPHIBIA	ANURA	ODONTOPHRYNIDAE	Proceratophrys	FALSE	TRUE	TRUE
Caecilia volcani	0.176688977	not threatened	not threatened	LC	ANIMALIA	CHORDATA	AMPHIBIA	GYMNOPHIONA	CAECILIIDAE	Caecilia	FALSE	TRUE	FALSE
Ptychadena upembae	0.009812058	not threatened	not threatened	LC	ANIMALIA	CHORDATA	AMPHIBIA	ANURA	PTYCHADENIDAE	Ptychadena	FALSE	TRUE	TRUE
Hyloxalus utcubambensis	0.909778801	threatened	DD	DD	ANIMALIA	CHORDATA	AMPHIBIA	ANURA	DENDROBATIDAE	Hyloxalus	FALSE	TRUE	TRUE
Craugastor milesi	0.949801049	threatened	threatened	CR	ANIMALIA	CHORDATA	AMPHIBIA	ANURA	CRAUGASTORIDAE	Craugastor	FALSE	TRUE	TRUE
Paradoxophyla tiarano	0.869653887	threatened	DD	DD	ANIMALIA	CHORDATA	AMPHIBIA	ANURA	MICROHYLIDAE	Paradoxophyla	FALSE	TRUE	TRUE
Leptobrachella marmorata	0.86792942	threatened	threatened	EN	ANIMALIA	CHORDATA	AMPHIBIA	ANURA	MEGOPHRYIDAE	Leptobrachella	FALSE	TRUE	TRUE
Scutiger glandulatus	0.057930691	not threatened	not threatened	LC	ANIMALIA	CHORDATA	AMPHIBIA	ANURA	MEGOPHRYIDAE	Scutiger	FALSE	TRUE	TRUE
Ceratophrys aurita	0.009563012	not threatened	not threatened	LC	ANIMALIA	CHORDATA	AMPHIBIA	ANURA	CERATOPHRYIDAE	Ceratophrys	FALSE	TRUE	TRUE
Atelopus pyrodactylus	0.92213457	threatened	threatened	CR	ANIMALIA	CHORDATA	AMPHIBIA	ANURA	BUFONIDAE	Atelopus	FALSE	TRUE	TRUE
Stereocyclops incrassatus	0.061987582	not threatened	not threatened	LC	ANIMALIA	CHORDATA	AMPHIBIA	ANURA	MICROHYLIDAE	Stereocyclops	FALSE	TRUE	TRUE
Eleutherodactylus rufifemoralis	0.936737313	threatened	threatened	CR	ANIMALIA	CHORDATA	AMPHIBIA	ANURA	ELEUTHERODACTYLIDAE	Eleutherodactylus	FALSE	TRUE	FALSE
Dendropsophus cachimbo	0.751999259	threatened	DD	DD	ANIMALIA	CHORDATA	AMPHIBIA	ANURA	HYLIDAE	Dendropsophus	FALSE	TRUE	TRUE
Odorrana leporipes	0.88037633	threatened	DD	DD	ANIMALIA	CHORDATA	AMPHIBIA	ANURA	RANIDAE	Odorrana	FALSE	TRUE	TRUE
Niceforonia peraccai	0.796235031	threatened	DD	DD	ANIMALIA	CHORDATA	AMPHIBIA	ANURA	CRAUGASTORIDAE	Niceforonia	FALSE	TRUE	FALSE
Rana pseudodalmatina	0.091709975	not threatened	not threatened	LC	ANIMALIA	CHORDATA	AMPHIBIA	ANURA	RANIDAE	Rana	FALSE	TRUE	TRUE
Meristogenys stenocephalus	0.252272169	not threatened	not threatened	LC	ANIMALIA	CHORDATA	AMPHIBIA	ANURA	RANIDAE	Meristogenys	FALSE	TRUE	TRUE
Pseudophilautus nemus	0.930746655	threatened	threatened	EN	ANIMALIA	CHORDATA	AMPHIBIA	ANURA	RHACOPHORIDAE	Pseudophilautus	FALSE	TRUE	FALSE
Sylvirana faber	0.678824311	threatened	threatened	VU	ANIMALIA	CHORDATA	AMPHIBIA	ANURA	RANIDAE	Sylvirana	FALSE	TRUE	TRUE
Nanorana blanfordii	0.073678546	not threatened	not threatened	LC	ANIMALIA	CHORDATA	AMPHIBIA	ANURA	DICROGLOSSIDAE	Nanorana	FALSE	TRUE	TRUE
Nanorana vicina	0.162256277	not threatened	not threatened	LC	ANIMALIA	CHORDATA	AMPHIBIA	ANURA	DICROGLOSSIDAE	Nanorana	FALSE	TRUE	TRUE
Cophixalus infacetus	0.102934617	not threatened	not threatened	LC	ANIMALIA	CHORDATA	AMPHIBIA	ANURA	MICROHYLIDAE	Cophixalus	FALSE	TRUE	FALSE
Desmognathus marmoratus	0.066842954	not threatened	not threatened	LC	ANIMALIA	CHORDATA	AMPHIBIA	CAUDATA	PLETHODONTIDAE	Desmognathus	FALSE	TRUE	TRUE
Dendropsophus robertmertensi	0.032181621	not threatened	not threatened	LC	ANIMALIA	CHORDATA	AMPHIBIA	ANURA	HYLIDAE	Dendropsophus	FALSE	TRUE	TRUE
Afghanodon mustersi	0.831777559	threatened	threatened	CR	ANIMALIA	CHORDATA	AMPHIBIA	CAUDATA	HYNOBIIDAE	Afghanodon	FALSE	FALSE	TRUE
Stumpffia analamaina	0.948990792	threatened	threatened	CR	ANIMALIA	CHORDATA	AMPHIBIA	ANURA	MICROHYLIDAE	Stumpffia	FALSE	TRUE	TRUE
Pristimantis stipa	0.891866689	threatened	DD	DD	ANIMALIA	CHORDATA	AMPHIBIA	ANURA	CRAUGASTORIDAE	Pristimantis	FALSE	TRUE	FALSE
Dendropsophus reichlei	0.121896596	not threatened	not threatened	LC	ANIMALIA	CHORDATA	AMPHIBIA	ANURA	HYLIDAE	Dendropsophus	FALSE	TRUE	TRUE
Rana chaochiaoensis	0.020019951	not threatened	not threatened	LC	ANIMALIA	CHORDATA	AMPHIBIA	ANURA	RANIDAE	Rana	FALSE	TRUE	TRUE
Ombrana sikimensis	0.099149367	not threatened	not threatened	LC	ANIMALIA	CHORDATA	AMPHIBIA	ANURA	DICROGLOSSIDAE	Ombrana	FALSE	TRUE	TRUE
Eleutherodactylus wightmanae	0.908676054	threatened	threatened	EN	ANIMALIA	CHORDATA	AMPHIBIA	ANURA	ELEUTHERODACTYLIDAE	Eleutherodactylus	FALSE	TRUE	FALSE
Litoria novaehollandiae	0.011755213	not threatened	not threatened	LC	ANIMALIA	CHORDATA	AMPHIBIA	ANURA	PELODRYADIDAE	Litoria	FALSE	TRUE	TRUE
Buergeria robusta	0.080409418	not threatened	not threatened	LC	ANIMALIA	CHORDATA	AMPHIBIA	ANURA	RHACOPHORIDAE	Buergeria	FALSE	TRUE	TRUE
Rhyacotriton kezeri	0.185913416	not threatened	not threatened	NT	ANIMALIA	CHORDATA	AMPHIBIA	CAUDATA	RHYACOTRITONIDAE	Rhyacotriton	FALSE	TRUE	TRUE
Phyllomedusa sauvagii	0.011256882	not threatened	not threatened	LC	ANIMALIA	CHORDATA	AMPHIBIA	ANURA	PHYLLOMEDUSIDAE	Phyllomedusa	FALSE	TRUE	TRUE
Bombina pachypus	0.048055357	not threatened	threatened	EN	ANIMALIA	CHORDATA	AMPHIBIA	ANURA	BOMBINATORIDAE	Bombina	FALSE	TRUE	TRUE
Amietia wittei	0.082974633	not threatened	not threatened	LC	ANIMALIA	CHORDATA	AMPHIBIA	ANURA	PYXICEPHALIDAE	Amietia	FALSE	TRUE	TRUE
Adenomera diptyx	0.011102156	not threatened	not threatened	LC	ANIMALIA	CHORDATA	AMPHIBIA	ANURA	LEPTODACTYLIDAE	Adenomera	FALSE	TRUE	TRUE
Hyperolius kivuensis	0.008252229	not threatened	not threatened	LC	ANIMALIA	CHORDATA	AMPHIBIA	ANURA	HYPEROLIIDAE	Hyperolius	FALSE	TRUE	TRUE
Arthroleptis nikeae	0.937051455	threatened	threatened	CR	ANIMALIA	CHORDATA	AMPHIBIA	ANURA	ARTHROLEPTIDAE	Arthroleptis	FALSE	TRUE	FALSE
Pseudophilautus jagathgunawardanai	0.949254403	threatened	threatened	CR	ANIMALIA	CHORDATA	AMPHIBIA	ANURA	RHACOPHORIDAE	Pseudophilautus	FALSE	TRUE	FALSE
Nototriton costaricense	0.583037215	threatened	DD	DD	ANIMALIA	CHORDATA	AMPHIBIA	CAUDATA	PLETHODONTIDAE	Nototriton	FALSE	TRUE	FALSE
Hymenochirus feae	0.604192425	threatened	DD	DD	ANIMALIA	CHORDATA	AMPHIBIA	ANURA	PIPIDAE	Hymenochirus	FALSE	TRUE	TRUE
Tomopterna cryptotis	0.008790168	not threatened	not threatened	LC	ANIMALIA	CHORDATA	AMPHIBIA	ANURA	PYXICEPHALIDAE	Tomopterna	FALSE	TRUE	TRUE
Microhyla malang	0.01388667	not threatened	not threatened	LC	ANIMALIA	CHORDATA	AMPHIBIA	ANURA	MICROHYLIDAE	Microhyla	FALSE	TRUE	TRUE
Cryptotriton veraepacis	0.95413859	threatened	threatened	CR	ANIMALIA	CHORDATA	AMPHIBIA	CAUDATA	PLETHODONTIDAE	Cryptotriton	FALSE	TRUE	FALSE
Austrochaperina polysticta	0.385716479	threatened	DD	DD	ANIMALIA	CHORDATA	AMPHIBIA	ANURA	MICROHYLIDAE	Austrochaperina	FALSE	TRUE	FALSE
Physalaemus evangelistai	0.864123511	threatened	DD	DD	ANIMALIA	CHORDATA	AMPHIBIA	ANURA	LEPTODACTYLIDAE	Physalaemus	FALSE	TRUE	TRUE
Pristimantis sanguineus	0.255511338	not threatened	not threatened	NT	ANIMALIA	CHORDATA	AMPHIBIA	ANURA	CRAUGASTORIDAE	Pristimantis	FALSE	TRUE	TRUE
Holoaden luederwaldti	0.504900529	threatened	DD	DD	ANIMALIA	CHORDATA	AMPHIBIA	ANURA	CRAUGASTORIDAE	Holoaden	FALSE	TRUE	FALSE
Osteocephalus leprieurii	0.007503809	not threatened	not threatened	LC	ANIMALIA	CHORDATA	AMPHIBIA	ANURA	HYLIDAE	Osteocephalus	FALSE	TRUE	TRUE
Amietia delalandii	0.012374046	not threatened	not threatened	LC	ANIMALIA	CHORDATA	AMPHIBIA	ANURA	PYXICEPHALIDAE	Amietia	FALSE	TRUE	TRUE
Ichthyophis acuminatus	0.890026455	threatened	DD	DD	ANIMALIA	CHORDATA	AMPHIBIA	GYMNOPHIONA	ICHTHYOPHIIDAE	Ichthyophis	FALSE	TRUE	TRUE
Theloderma albopunctatum	0.282934043	not threatened	DD	DD	ANIMALIA	CHORDATA	AMPHIBIA	ANURA	RHACOPHORIDAE	Theloderma	FALSE	TRUE	TRUE
Gephyromantis leucomaculatus	0.215967185	not threatened	not threatened	LC	ANIMALIA	CHORDATA	AMPHIBIA	ANURA	MANTELLIDAE	Gephyromantis	FALSE	TRUE	FALSE
Leptodactylus magistris	0.935640183	threatened	threatened	CR	ANIMALIA	CHORDATA	AMPHIBIA	ANURA	LEPTODACTYLIDAE	Leptodactylus	FALSE	TRUE	TRUE
Cophixalus zweifeli	0.512004276	threatened	DD	DD	ANIMALIA	CHORDATA	AMPHIBIA	ANURA	MICROHYLIDAE	Cophixalus	FALSE	TRUE	FALSE
Odorrana absita	0.082991033	not threatened	not threatened	LC	ANIMALIA	CHORDATA	AMPHIBIA	ANURA	RANIDAE	Odorrana	FALSE	TRUE	TRUE
Mantella cowanii	0.897716449	threatened	threatened	EN	ANIMALIA	CHORDATA	AMPHIBIA	ANURA	MANTELLIDAE	Mantella	FALSE	TRUE	TRUE
Telmatobius dankoi	0.931073724	threatened	threatened	CR	ANIMALIA	CHORDATA	AMPHIBIA	ANURA	TELMATOBIIDAE	Telmatobius	FALSE	FALSE	TRUE
Mertensophryne loveridgei	0.065486369	not threatened	not threatened	LC	ANIMALIA	CHORDATA	AMPHIBIA	ANURA	BUFONIDAE	Mertensophryne	FALSE	TRUE	TRUE
Afrixalus morerei	0.875153371	threatened	threatened	VU	ANIMALIA	CHORDATA	AMPHIBIA	ANURA	HYPEROLIIDAE	Afrixalus	FALSE	TRUE	TRUE
Microhyla butleri	0.016598032	not threatened	not threatened	LC	ANIMALIA	CHORDATA	AMPHIBIA	ANURA	MICROHYLIDAE	Microhyla	FALSE	TRUE	TRUE
Sylvirana mortenseni	0.106479115	not threatened	not threatened	NT	ANIMALIA	CHORDATA	AMPHIBIA	ANURA	RANIDAE	Sylvirana	FALSE	TRUE	TRUE
Copiula major	0.187420884	not threatened	DD	DD	ANIMALIA	CHORDATA	AMPHIBIA	ANURA	MICROHYLIDAE	Copiula	FALSE	TRUE	FALSE
Megophrys tuberogranulata	0.939728857	threatened	threatened	EN	ANIMALIA	CHORDATA	AMPHIBIA	ANURA	MEGOPHRYIDAE	Megophrys	FALSE	TRUE	TRUE
Physalaemus maximus	0.898156461	threatened	DD	DD	ANIMALIA	CHORDATA	AMPHIBIA	ANURA	LEPTODACTYLIDAE	Physalaemus	FALSE	TRUE	TRUE
Rhombophryne guentherpetersi	0.934941175	threatened	threatened	EN	ANIMALIA	CHORDATA	AMPHIBIA	ANURA	MICROHYLIDAE	Rhombophryne	FALSE	TRUE	FALSE
Philautus tytthus	0.45425665	threatened	DD	DD	ANIMALIA	CHORDATA	AMPHIBIA	ANURA	RHACOPHORIDAE	Philautus	FALSE	TRUE	FALSE
Alsodes montanus	0.790911368	threatened	threatened	VU	ANIMALIA	CHORDATA	AMPHIBIA	ANURA	ALSODIDAE	Alsodes	FALSE	TRUE	TRUE
Cycloramphus asper	0.4452367	threatened	DD	DD	ANIMALIA	CHORDATA	AMPHIBIA	ANURA	CYCLORAMPHIDAE	Cycloramphus	FALSE	TRUE	TRUE
Leptopelis macrotis	0.02063161	not threatened	not threatened	NT	ANIMALIA	CHORDATA	AMPHIBIA	ANURA	ARTHROLEPTIDAE	Leptopelis	FALSE	TRUE	TRUE
Nymphargus luminosus	0.877527326	threatened	threatened	EN	ANIMALIA	CHORDATA	AMPHIBIA	ANURA	CENTROLENIDAE	Nymphargus	FALSE	TRUE	TRUE
Litoria lorica	0.563654921	threatened	threatened	CR	ANIMALIA	CHORDATA	AMPHIBIA	ANURA	PELODRYADIDAE	Litoria	FALSE	TRUE	TRUE
Chirixalus cherrapunjiae	0.741081133	threatened	DD	DD	ANIMALIA	CHORDATA	AMPHIBIA	ANURA	RHACOPHORIDAE	Chirixalus	FALSE	TRUE	TRUE
Theloderma baibungense	0.862890618	threatened	DD	DD	ANIMALIA	CHORDATA	AMPHIBIA	ANURA	RHACOPHORIDAE	Theloderma	FALSE	TRUE	FALSE
Dendropsophus coffea	0.59157337	threatened	not threatened	LC	ANIMALIA	CHORDATA	AMPHIBIA	ANURA	HYLIDAE	Dendropsophus	FALSE	TRUE	TRUE
Hyalinobatrachium duranti	0.882144689	threatened	threatened	EN	ANIMALIA	CHORDATA	AMPHIBIA	ANURA	CENTROLENIDAE	Hyalinobatrachium	FALSE	TRUE	TRUE
Philautus juliandringi	0.112904311	not threatened	not threatened	NT	ANIMALIA	CHORDATA	AMPHIBIA	ANURA	RHACOPHORIDAE	Philautus	FALSE	TRUE	FALSE
Pleurodema cinereum	0.068843211	not threatened	not threatened	LC	ANIMALIA	CHORDATA	AMPHIBIA	ANURA	LEPTODACTYLIDAE	Pleurodema	FALSE	TRUE	TRUE
Ansonia latidisca	0.867796672	threatened	threatened	EN	ANIMALIA	CHORDATA	AMPHIBIA	ANURA	BUFONIDAE	Ansonia	FALSE	TRUE	TRUE
Boophis tampoka	0.64580524	threatened	not threatened	LC	ANIMALIA	CHORDATA	AMPHIBIA	ANURA	MANTELLIDAE	Boophis	FALSE	TRUE	TRUE
Oophaga andresi	0.841530116	threatened	threatened	EN	ANIMALIA	CHORDATA	AMPHIBIA	ANURA	DENDROBATIDAE	Oophaga	FALSE	TRUE	FALSE
Litoria mareku	0.457045576	threatened	DD	DD	ANIMALIA	CHORDATA	AMPHIBIA	ANURA	PELODRYADIDAE	Litoria	FALSE	TRUE	TRUE
Silverstoneia erasmios	0.895964823	threatened	threatened	EN	ANIMALIA	CHORDATA	AMPHIBIA	ANURA	DENDROBATIDAE	Silverstoneia	FALSE	TRUE	TRUE
Cornufer manus	0.077466172	not threatened	not threatened	LC	ANIMALIA	CHORDATA	AMPHIBIA	ANURA	CERATOBATRACHIDAE	Cornufer	FALSE	TRUE	FALSE
Huia cavitympanum	0.01119536	not threatened	not threatened	LC	ANIMALIA	CHORDATA	AMPHIBIA	ANURA	RANIDAE	Huia	FALSE	TRUE	TRUE
Kalophrynus yongi	0.896814635	threatened	threatened	CR	ANIMALIA	CHORDATA	AMPHIBIA	ANURA	MICROHYLIDAE	Kalophrynus	FALSE	TRUE	FALSE
Cycloramphus mirandaribeiroi	0.879615872	threatened	DD	DD	ANIMALIA	CHORDATA	AMPHIBIA	ANURA	CYCLORAMPHIDAE	Cycloramphus	FALSE	TRUE	TRUE
Craugastor sagui	0.927738441	threatened	threatened	EN	ANIMALIA	CHORDATA	AMPHIBIA	ANURA	CRAUGASTORIDAE	Craugastor	FALSE	TRUE	FALSE
Ptychadena perreti	0.008970152	not threatened	not threatened	LC	ANIMALIA	CHORDATA	AMPHIBIA	ANURA	PTYCHADENIDAE	Ptychadena	FALSE	TRUE	TRUE
Pachytriton archospotus	0.15295306	not threatened	not threatened	NT	ANIMALIA	CHORDATA	AMPHIBIA	CAUDATA	SALAMANDRIDAE	Pachytriton	FALSE	TRUE	TRUE
Scaphiophryne menabensis	0.092478038	not threatened	not threatened	LC	ANIMALIA	CHORDATA	AMPHIBIA	ANURA	MICROHYLIDAE	Scaphiophryne	FALSE	TRUE	TRUE
Rhinella ocellata	0.014896971	not threatened	not threatened	LC	ANIMALIA	CHORDATA	AMPHIBIA	ANURA	BUFONIDAE	Rhinella	FALSE	TRUE	TRUE
Osteopilus ocellatus	0.169258654	not threatened	not threatened	LC	ANIMALIA	CHORDATA	AMPHIBIA	ANURA	HYLIDAE	Osteopilus	FALSE	TRUE	FALSE
Pristimantis lichenoides	0.766060242	threatened	threatened	CR	ANIMALIA	CHORDATA	AMPHIBIA	ANURA	CRAUGASTORIDAE	Pristimantis	FALSE	TRUE	TRUE
Hyloxalus insulatus	0.66379865	threatened	threatened	VU	ANIMALIA	CHORDATA	AMPHIBIA	ANURA	DENDROBATIDAE	Hyloxalus	FALSE	TRUE	TRUE
Bokermannohyla nanuzae	0.762644073	threatened	not threatened	LC	ANIMALIA	CHORDATA	AMPHIBIA	ANURA	HYLIDAE	Bokermannohyla	FALSE	TRUE	TRUE
Rana pretiosa	0.039634597	not threatened	threatened	VU	ANIMALIA	CHORDATA	AMPHIBIA	ANURA	RANIDAE	Rana	FALSE	TRUE	TRUE
Teratohyla pulverata	0.009357206	not threatened	not threatened	LC	ANIMALIA	CHORDATA	AMPHIBIA	ANURA	CENTROLENIDAE	Teratohyla	FALSE	TRUE	TRUE
Cophixalus timidus	0.830769751	threatened	threatened	CR	ANIMALIA	CHORDATA	AMPHIBIA	ANURA	MICROHYLIDAE	Cophixalus	FALSE	TRUE	FALSE
Centrolene venezuelense	0.36195559	threatened	not threatened	LC	ANIMALIA	CHORDATA	AMPHIBIA	ANURA	CENTROLENIDAE	Centrolene	FALSE	TRUE	TRUE
Bufo tuberculatus	0.17117581	not threatened	not threatened	NT	ANIMALIA	CHORDATA	AMPHIBIA	ANURA	BUFONIDAE	Bufo	FALSE	TRUE	TRUE
Boophis laurenti	0.925636069	threatened	threatened	EN	ANIMALIA	CHORDATA	AMPHIBIA	ANURA	MANTELLIDAE	Boophis	FALSE	TRUE	TRUE
Acris crepitans	0.009998188	not threatened	not threatened	LC	ANIMALIA	CHORDATA	AMPHIBIA	ANURA	HYLIDAE	Acris	FALSE	TRUE	TRUE
Pseudis platensis	0.018453944	not threatened	DD	DD	ANIMALIA	CHORDATA	AMPHIBIA	ANURA	HYLIDAE	Pseudis	FALSE	TRUE	TRUE
Rhacophorus kio	0.013712547	not threatened	not threatened	LC	ANIMALIA	CHORDATA	AMPHIBIA	ANURA	RHACOPHORIDAE	Rhacophorus	FALSE	TRUE	TRUE
Thorius infernalis	0.953154465	threatened	threatened	CR	ANIMALIA	CHORDATA	AMPHIBIA	CAUDATA	PLETHODONTIDAE	Thorius	FALSE	TRUE	FALSE
Scinax cabralensis	0.905394246	threatened	DD	DD	ANIMALIA	CHORDATA	AMPHIBIA	ANURA	HYLIDAE	Scinax	FALSE	TRUE	TRUE
Neobatrachus sudelli	0.015456168	not threatened	not threatened	LC	ANIMALIA	CHORDATA	AMPHIBIA	ANURA	LIMNODYNASTIDAE	Neobatrachus	FALSE	TRUE	TRUE
Mannophryne trujillensis	0.902162119	threatened	threatened	EN	ANIMALIA	CHORDATA	AMPHIBIA	ANURA	AROMOBATIDAE	Mannophryne	FALSE	TRUE	TRUE
Allobates fuscellus	0.014393588	not threatened	DD	DD	ANIMALIA	CHORDATA	AMPHIBIA	ANURA	AROMOBATIDAE	Allobates	FALSE	TRUE	TRUE
Gephyromantis salegy	0.736317656	threatened	threatened	VU	ANIMALIA	CHORDATA	AMPHIBIA	ANURA	MANTELLIDAE	Gephyromantis	FALSE	TRUE	FALSE
Mannophryne urticans	0.703986939	threatened	not threatened	NT	ANIMALIA	CHORDATA	AMPHIBIA	ANURA	AROMOBATIDAE	Mannophryne	FALSE	TRUE	TRUE
Eleutherodactylus klinikowskii	0.828731254	threatened	threatened	EN	ANIMALIA	CHORDATA	AMPHIBIA	ANURA	ELEUTHERODACTYLIDAE	Eleutherodactylus	FALSE	TRUE	FALSE
Adelophryne adiastola	0.009942531	not threatened	not threatened	LC	ANIMALIA	CHORDATA	AMPHIBIA	ANURA	ELEUTHERODACTYLIDAE	Adelophryne	FALSE	TRUE	FALSE
Hyloscirtus platydactylus	0.676597823	threatened	threatened	VU	ANIMALIA	CHORDATA	AMPHIBIA	ANURA	HYLIDAE	Hyloscirtus	FALSE	TRUE	TRUE
Ameerega petersi	0.01809915	not threatened	not threatened	LC	ANIMALIA	CHORDATA	AMPHIBIA	ANURA	DENDROBATIDAE	Ameerega	FALSE	TRUE	TRUE
Leptodactylodon perreti	0.84271645	threatened	threatened	EN	ANIMALIA	CHORDATA	AMPHIBIA	ANURA	ARTHROLEPTIDAE	Leptodactylodon	FALSE	TRUE	TRUE
Lyciasalamandra helverseni	0.620540977	threatened	threatened	VU	ANIMALIA	CHORDATA	AMPHIBIA	CAUDATA	SALAMANDRIDAE	Lyciasalamandra	FALSE	TRUE	FALSE
Dendropsophus minimus	0.724747827	threatened	DD	DD	ANIMALIA	CHORDATA	AMPHIBIA	ANURA	HYLIDAE	Dendropsophus	FALSE	TRUE	TRUE
Pristimantis colodactylus	0.096111206	not threatened	not threatened	LC	ANIMALIA	CHORDATA	AMPHIBIA	ANURA	CRAUGASTORIDAE	Pristimantis	FALSE	TRUE	FALSE
Lithobates neovolcanicus	0.062082244	not threatened	not threatened	LC	ANIMALIA	CHORDATA	AMPHIBIA	ANURA	RANIDAE	Lithobates	FALSE	TRUE	TRUE
Craugastor crassidigitus	0.009130988	not threatened	not threatened	LC	ANIMALIA	CHORDATA	AMPHIBIA	ANURA	CRAUGASTORIDAE	Craugastor	FALSE	TRUE	FALSE
Microhyla fusca	0.910069992	threatened	DD	DD	ANIMALIA	CHORDATA	AMPHIBIA	ANURA	MICROHYLIDAE	Microhyla	FALSE	TRUE	TRUE
Atelopus podocarpus	0.850336293	threatened	threatened	CR	ANIMALIA	CHORDATA	AMPHIBIA	ANURA	BUFONIDAE	Atelopus	FALSE	TRUE	TRUE
Xenorhina oxycephala	0.009103351	not threatened	not threatened	LC	ANIMALIA	CHORDATA	AMPHIBIA	ANURA	MICROHYLIDAE	Xenorhina	FALSE	TRUE	FALSE
Incilius holdridgei	0.91482192	threatened	threatened	CR	ANIMALIA	CHORDATA	AMPHIBIA	ANURA	BUFONIDAE	Incilius	FALSE	TRUE	TRUE
Plectrohyla tecunumani	0.957446626	threatened	threatened	CR	ANIMALIA	CHORDATA	AMPHIBIA	ANURA	HYLIDAE	Plectrohyla	FALSE	TRUE	TRUE
Echinotriton chinhaiensis	0.931357348	threatened	threatened	CR	ANIMALIA	CHORDATA	AMPHIBIA	CAUDATA	SALAMANDRIDAE	Echinotriton	FALSE	TRUE	TRUE
Hyloxalus fuliginosus	0.56765707	threatened	DD	DD	ANIMALIA	CHORDATA	AMPHIBIA	ANURA	DENDROBATIDAE	Hyloxalus	FALSE	TRUE	TRUE
Taricha rivularis	0.129849331	not threatened	not threatened	LC	ANIMALIA	CHORDATA	AMPHIBIA	CAUDATA	SALAMANDRIDAE	Taricha	FALSE	TRUE	TRUE
Leptodactylus pascoensis	0.440189359	threatened	DD	DD	ANIMALIA	CHORDATA	AMPHIBIA	ANURA	LEPTODACTYLIDAE	Leptodactylus	FALSE	TRUE	TRUE
Nyctimystes infrafrenatus	0.008915837	not threatened	not threatened	LC	ANIMALIA	CHORDATA	AMPHIBIA	ANURA	PELODRYADIDAE	Nyctimystes	FALSE	TRUE	TRUE
Pelophylax kurtmuelleri	0.107638781	not threatened	not threatened	LC	ANIMALIA	CHORDATA	AMPHIBIA	ANURA	RANIDAE	Pelophylax	FALSE	TRUE	TRUE
Engystomops coloradorum	0.892408655	threatened	DD	DD	ANIMALIA	CHORDATA	AMPHIBIA	ANURA	LEPTODACTYLIDAE	Engystomops	FALSE	TRUE	TRUE
Osteocephalus oophagus	0.008749564	not threatened	not threatened	LC	ANIMALIA	CHORDATA	AMPHIBIA	ANURA	HYLIDAE	Osteocephalus	FALSE	TRUE	FALSE
Boana lemai	0.016811549	not threatened	not threatened	LC	ANIMALIA	CHORDATA	AMPHIBIA	ANURA	HYLIDAE	Boana	FALSE	TRUE	TRUE
Austrochaperina derongo	0.01214123	not threatened	not threatened	LC	ANIMALIA	CHORDATA	AMPHIBIA	ANURA	MICROHYLIDAE	Austrochaperina	FALSE	TRUE	TRUE
Tomopterna tuberculosa	0.00887521	not threatened	not threatened	LC	ANIMALIA	CHORDATA	AMPHIBIA	ANURA	PYXICEPHALIDAE	Tomopterna	FALSE	TRUE	TRUE
Rhinella acutirostris	0.012228721	not threatened	not threatened	LC	ANIMALIA	CHORDATA	AMPHIBIA	ANURA	BUFONIDAE	Rhinella	FALSE	TRUE	TRUE
Ptychadena obscura	0.01148355	not threatened	not threatened	LC	ANIMALIA	CHORDATA	AMPHIBIA	ANURA	PTYCHADENIDAE	Ptychadena	FALSE	TRUE	TRUE
Craugastor bocourti	0.9087516	threatened	threatened	EN	ANIMALIA	CHORDATA	AMPHIBIA	ANURA	CRAUGASTORIDAE	Craugastor	FALSE	TRUE	FALSE
Microhyla berdmorei	0.021450815	not threatened	not threatened	LC	ANIMALIA	CHORDATA	AMPHIBIA	ANURA	MICROHYLIDAE	Microhyla	FALSE	TRUE	TRUE
Callulops wondiwoiensis	0.14626023	not threatened	not threatened	LC	ANIMALIA	CHORDATA	AMPHIBIA	ANURA	MICROHYLIDAE	Callulops	FALSE	TRUE	FALSE
Rhinella ceratophrys	0.010166374	not threatened	not threatened	LC	ANIMALIA	CHORDATA	AMPHIBIA	ANURA	BUFONIDAE	Rhinella	FALSE	TRUE	TRUE
Megophrys medogensis	0.784671752	threatened	threatened	EN	ANIMALIA	CHORDATA	AMPHIBIA	ANURA	MEGOPHRYIDAE	Megophrys	FALSE	TRUE	TRUE
Dendropsophus studerae	0.91541406	threatened	DD	DD	ANIMALIA	CHORDATA	AMPHIBIA	ANURA	HYLIDAE	Dendropsophus	FALSE	TRUE	TRUE
Bolitoglossa tatamae	0.847139155	threatened	threatened	EN	ANIMALIA	CHORDATA	AMPHIBIA	CAUDATA	PLETHODONTIDAE	Bolitoglossa	FALSE	TRUE	FALSE
Oreophrynella weiassipuensis	0.777324332	threatened	DD	DD	ANIMALIA	CHORDATA	AMPHIBIA	ANURA	BUFONIDAE	Oreophrynella	FALSE	TRUE	FALSE
Phrynobatrachus gutturosus	0.029482643	not threatened	not threatened	LC	ANIMALIA	CHORDATA	AMPHIBIA	ANURA	PHRYNOBATRACHIDAE	Phrynobatrachus	FALSE	TRUE	TRUE
Rhinella rubropunctata	0.833400717	threatened	threatened	VU	ANIMALIA	CHORDATA	AMPHIBIA	ANURA	BUFONIDAE	Rhinella	FALSE	TRUE	TRUE
Pristimantis aurantiguttatus	0.830772589	threatened	threatened	EN	ANIMALIA	CHORDATA	AMPHIBIA	ANURA	CRAUGASTORIDAE	Pristimantis	FALSE	TRUE	FALSE
Amolops tuberodepressus	0.860184334	threatened	threatened	VU	ANIMALIA	CHORDATA	AMPHIBIA	ANURA	RANIDAE	Amolops	FALSE	TRUE	TRUE
Leptodactylodon ovatus	0.222314359	not threatened	not threatened	LC	ANIMALIA	CHORDATA	AMPHIBIA	ANURA	ARTHROLEPTIDAE	Leptodactylodon	FALSE	TRUE	TRUE
Arthroleptis nguruensis	0.926446702	threatened	threatened	VU	ANIMALIA	CHORDATA	AMPHIBIA	ANURA	ARTHROLEPTIDAE	Arthroleptis	FALSE	TRUE	FALSE
Ameerega pongoensis	0.66722171	threatened	threatened	VU	ANIMALIA	CHORDATA	AMPHIBIA	ANURA	DENDROBATIDAE	Ameerega	FALSE	TRUE	TRUE
Fejervarya keralensis	0.185442287	not threatened	not threatened	LC	ANIMALIA	CHORDATA	AMPHIBIA	ANURA	DICROGLOSSIDAE	Fejervarya	FALSE	TRUE	TRUE
Gastrotheca helenae	0.728416139	threatened	DD	DD	ANIMALIA	CHORDATA	AMPHIBIA	ANURA	HEMIPHRACTIDAE	Gastrotheca	FALSE	TRUE	FALSE
Oreophryne wapoga	0.44975847	threatened	DD	DD	ANIMALIA	CHORDATA	AMPHIBIA	ANURA	MICROHYLIDAE	Oreophryne	FALSE	TRUE	FALSE
Nyctixalus margaritifer	0.652379122	threatened	not threatened	LC	ANIMALIA	CHORDATA	AMPHIBIA	ANURA	RHACOPHORIDAE	Nyctixalus	FALSE	TRUE	FALSE
Sarcohyla pentheter	0.809369902	threatened	threatened	VU	ANIMALIA	CHORDATA	AMPHIBIA	ANURA	HYLIDAE	Sarcohyla	FALSE	TRUE	TRUE
Craugastor angelicus	0.915541485	threatened	threatened	CR	ANIMALIA	CHORDATA	AMPHIBIA	ANURA	CRAUGASTORIDAE	Craugastor	FALSE	TRUE	TRUE
Ichthyophis dulitensis	0.559332845	threatened	DD	DD	ANIMALIA	CHORDATA	AMPHIBIA	GYMNOPHIONA	ICHTHYOPHIIDAE	Ichthyophis	FALSE	TRUE	TRUE
Polypedates mutus	0.018067583	not threatened	not threatened	LC	ANIMALIA	CHORDATA	AMPHIBIA	ANURA	RHACOPHORIDAE	Polypedates	FALSE	TRUE	TRUE
Guibemantis timidus	0.296605864	not threatened	not threatened	LC	ANIMALIA	CHORDATA	AMPHIBIA	ANURA	MANTELLIDAE	Guibemantis	FALSE	TRUE	TRUE
Limnonectes larvaepartus	0.034806211	not threatened	not threatened	LC	ANIMALIA	CHORDATA	AMPHIBIA	ANURA	DICROGLOSSIDAE	Limnonectes	FALSE	TRUE	TRUE
Oedipina elongata	0.078925172	not threatened	not threatened	LC	ANIMALIA	CHORDATA	AMPHIBIA	CAUDATA	PLETHODONTIDAE	Oedipina	FALSE	TRUE	FALSE
Megophrys auralensis	0.79275684	threatened	threatened	VU	ANIMALIA	CHORDATA	AMPHIBIA	ANURA	MEGOPHRYIDAE	Megophrys	FALSE	TRUE	TRUE
Bokermannohyla ahenea	0.920200729	threatened	DD	DD	ANIMALIA	CHORDATA	AMPHIBIA	ANURA	HYLIDAE	Bokermannohyla	FALSE	TRUE	TRUE
Lissotriton montandoni	0.124942169	not threatened	not threatened	LC	ANIMALIA	CHORDATA	AMPHIBIA	CAUDATA	SALAMANDRIDAE	Lissotriton	FALSE	TRUE	TRUE
Hylodes magalhaesi	0.934948182	threatened	DD	DD	ANIMALIA	CHORDATA	AMPHIBIA	ANURA	HYLODIDAE	Hylodes	FALSE	TRUE	TRUE
Gymnopis multiplicata	0.010165851	not threatened	not threatened	LC	ANIMALIA	CHORDATA	AMPHIBIA	GYMNOPHIONA	DERMOPHIIDAE	Gymnopis	FALSE	TRUE	FALSE
Speleomantes sarrabusensis	0.918598098	threatened	threatened	VU	ANIMALIA	CHORDATA	AMPHIBIA	CAUDATA	PLETHODONTIDAE	Speleomantes	FALSE	TRUE	FALSE
Fejervarya triora	0.416679028	threatened	not threatened	LC	ANIMALIA	CHORDATA	AMPHIBIA	ANURA	DICROGLOSSIDAE	Fejervarya	FALSE	TRUE	TRUE
Phyllomedusa vaillantii	0.006699397	not threatened	not threatened	LC	ANIMALIA	CHORDATA	AMPHIBIA	ANURA	PHYLLOMEDUSIDAE	Phyllomedusa	FALSE	TRUE	TRUE
Hynobius yiwuensis	0.323255888	not threatened	not threatened	LC	ANIMALIA	CHORDATA	AMPHIBIA	CAUDATA	HYNOBIIDAE	Hynobius	FALSE	TRUE	TRUE
Strabomantis cadenai	0.904875275	threatened	threatened	CR	ANIMALIA	CHORDATA	AMPHIBIA	ANURA	CRAUGASTORIDAE	Strabomantis	FALSE	TRUE	FALSE
Xenorhina rostrata	0.013688012	not threatened	not threatened	LC	ANIMALIA	CHORDATA	AMPHIBIA	ANURA	MICROHYLIDAE	Xenorhina	FALSE	TRUE	FALSE
Guibemantis diphonus	0.941948521	threatened	threatened	CR	ANIMALIA	CHORDATA	AMPHIBIA	ANURA	MANTELLIDAE	Guibemantis	FALSE	TRUE	TRUE
Phrynobatrachus africanus	0.009918412	not threatened	not threatened	LC	ANIMALIA	CHORDATA	AMPHIBIA	ANURA	PHRYNOBATRACHIDAE	Phrynobatrachus	FALSE	TRUE	TRUE
Pristimantis ginesi	0.833554335	threatened	threatened	VU	ANIMALIA	CHORDATA	AMPHIBIA	ANURA	CRAUGASTORIDAE	Pristimantis	FALSE	TRUE	FALSE
Atelopus elegans	0.809864569	threatened	threatened	EN	ANIMALIA	CHORDATA	AMPHIBIA	ANURA	BUFONIDAE	Atelopus	FALSE	TRUE	TRUE
Boophis pyrrhus	0.03305791	not threatened	not threatened	LC	ANIMALIA	CHORDATA	AMPHIBIA	ANURA	MANTELLIDAE	Boophis	FALSE	TRUE	TRUE
Raorchestes bobingeri	0.91702124	threatened	threatened	VU	ANIMALIA	CHORDATA	AMPHIBIA	ANURA	RHACOPHORIDAE	Raorchestes	FALSE	TRUE	FALSE
Stumpffia megsoni	0.940260367	threatened	DD	DD	ANIMALIA	CHORDATA	AMPHIBIA	ANURA	MICROHYLIDAE	Stumpffia	FALSE	TRUE	FALSE
Leptodactylus hylodes	0.921402375	threatened	DD	DD	ANIMALIA	CHORDATA	AMPHIBIA	ANURA	LEPTODACTYLIDAE	Leptodactylus	FALSE	TRUE	TRUE
Eleutherodactylus andrewsi	0.900762758	threatened	threatened	EN	ANIMALIA	CHORDATA	AMPHIBIA	ANURA	ELEUTHERODACTYLIDAE	Eleutherodactylus	FALSE	TRUE	FALSE
Hyperolius laurenti	0.491553409	threatened	not threatened	NT	ANIMALIA	CHORDATA	AMPHIBIA	ANURA	HYPEROLIIDAE	Hyperolius	FALSE	TRUE	TRUE
Amietia nutti	0.017058909	not threatened	not threatened	LC	ANIMALIA	CHORDATA	AMPHIBIA	ANURA	PYXICEPHALIDAE	Amietia	FALSE	TRUE	TRUE
Cardioglossa schioetzi	0.903316973	threatened	threatened	VU	ANIMALIA	CHORDATA	AMPHIBIA	ANURA	ARTHROLEPTIDAE	Cardioglossa	FALSE	TRUE	TRUE
Incilius porteri	0.212496256	not threatened	not threatened	LC	ANIMALIA	CHORDATA	AMPHIBIA	ANURA	BUFONIDAE	Incilius	FALSE	TRUE	TRUE
Lithobates onca	0.697733066	threatened	threatened	EN	ANIMALIA	CHORDATA	AMPHIBIA	ANURA	RANIDAE	Lithobates	FALSE	FALSE	TRUE
Ambystoma annulatum	0.020465763	not threatened	not threatened	LC	ANIMALIA	CHORDATA	AMPHIBIA	CAUDATA	AMBYSTOMATIDAE	Ambystoma	FALSE	TRUE	TRUE
Allobates kingsburyi	0.254864508	not threatened	threatened	EN	ANIMALIA	CHORDATA	AMPHIBIA	ANURA	AROMOBATIDAE	Allobates	FALSE	TRUE	TRUE
Dryophytes andersonii	0.030692551	not threatened	not threatened	NT	ANIMALIA	CHORDATA	AMPHIBIA	ANURA	HYLIDAE	Dryophytes	FALSE	TRUE	TRUE
Amolops wenshanensis	0.908510891	threatened	DD	DD	ANIMALIA	CHORDATA	AMPHIBIA	ANURA	RANIDAE	Amolops	FALSE	TRUE	TRUE
Rhacophorus barisani	0.236066697	not threatened	not threatened	LC	ANIMALIA	CHORDATA	AMPHIBIA	ANURA	RHACOPHORIDAE	Rhacophorus	FALSE	TRUE	TRUE
Phrynopus valquii	0.404597935	threatened	not threatened	LC	ANIMALIA	CHORDATA	AMPHIBIA	ANURA	CRAUGASTORIDAE	Phrynopus	FALSE	TRUE	FALSE
Phrynopus kotosh	0.907637091	threatened	DD	DD	ANIMALIA	CHORDATA	AMPHIBIA	ANURA	CRAUGASTORIDAE	Phrynopus	FALSE	TRUE	FALSE
Proceratophrys laticeps	0.096063457	not threatened	not threatened	LC	ANIMALIA	CHORDATA	AMPHIBIA	ANURA	ODONTOPHRYNIDAE	Proceratophrys	FALSE	TRUE	TRUE
Eleutherodactylus cochranae	0.124402538	not threatened	not threatened	LC	ANIMALIA	CHORDATA	AMPHIBIA	ANURA	ELEUTHERODACTYLIDAE	Eleutherodactylus	FALSE	TRUE	FALSE
Acris gryllus	0.01072326	not threatened	not threatened	LC	ANIMALIA	CHORDATA	AMPHIBIA	ANURA	HYLIDAE	Acris	FALSE	TRUE	TRUE
Chikila fulleri	0.82560341	threatened	DD	DD	ANIMALIA	CHORDATA	AMPHIBIA	GYMNOPHIONA	CHIKILIDAE	Chikila	FALSE	TRUE	FALSE
Eleutherodactylus pictissimus	0.237399781	not threatened	threatened	VU	ANIMALIA	CHORDATA	AMPHIBIA	ANURA	ELEUTHERODACTYLIDAE	Eleutherodactylus	FALSE	TRUE	FALSE
Boophis obscurus	0.601466255	threatened	not threatened	NT	ANIMALIA	CHORDATA	AMPHIBIA	ANURA	MANTELLIDAE	Boophis	FALSE	TRUE	TRUE
Eleutherodactylus brevirostris	0.885902733	threatened	threatened	CR	ANIMALIA	CHORDATA	AMPHIBIA	ANURA	ELEUTHERODACTYLIDAE	Eleutherodactylus	FALSE	TRUE	FALSE
Thorius minydemus	0.937564801	threatened	threatened	EN	ANIMALIA	CHORDATA	AMPHIBIA	CAUDATA	PLETHODONTIDAE	Thorius	FALSE	TRUE	FALSE
Pseudophilautus bambaradeniyai	0.940363744	threatened	threatened	CR	ANIMALIA	CHORDATA	AMPHIBIA	ANURA	RHACOPHORIDAE	Pseudophilautus	FALSE	TRUE	FALSE
Scutiger wanglangensis	0.889644619	threatened	threatened	VU	ANIMALIA	CHORDATA	AMPHIBIA	ANURA	MEGOPHRYIDAE	Scutiger	FALSE	TRUE	TRUE
Scaphiopus couchii	0.009693903	not threatened	not threatened	LC	ANIMALIA	CHORDATA	AMPHIBIA	ANURA	SCAPHIOPODIDAE	Scaphiopus	FALSE	TRUE	TRUE
Eleutherodactylus nitidus	0.012921442	not threatened	not threatened	LC	ANIMALIA	CHORDATA	AMPHIBIA	ANURA	ELEUTHERODACTYLIDAE	Eleutherodactylus	FALSE	TRUE	FALSE
Lithobates blairi	0.011680169	not threatened	not threatened	LC	ANIMALIA	CHORDATA	AMPHIBIA	ANURA	RANIDAE	Lithobates	FALSE	TRUE	TRUE
Megophrys zhangi	0.374489358	threatened	not threatened	NT	ANIMALIA	CHORDATA	AMPHIBIA	ANURA	MEGOPHRYIDAE	Megophrys	FALSE	TRUE	TRUE
Pristimantis variabilis	0.010054205	not threatened	not threatened	LC	ANIMALIA	CHORDATA	AMPHIBIA	ANURA	CRAUGASTORIDAE	Pristimantis	FALSE	TRUE	FALSE
Telmatobius scrocchii	0.887675097	threatened	threatened	CR	ANIMALIA	CHORDATA	AMPHIBIA	ANURA	TELMATOBIIDAE	Telmatobius	FALSE	FALSE	TRUE
Hemiphractus scutatus	0.009694007	not threatened	not threatened	LC	ANIMALIA	CHORDATA	AMPHIBIA	ANURA	HEMIPHRACTIDAE	Hemiphractus	FALSE	TRUE	FALSE
Dendropsophus joannae	0.465051116	threatened	DD	DD	ANIMALIA	CHORDATA	AMPHIBIA	ANURA	HYLIDAE	Dendropsophus	FALSE	TRUE	TRUE
Pseudophryne australis	0.411656129	threatened	threatened	VU	ANIMALIA	CHORDATA	AMPHIBIA	ANURA	MYOBATRACHIDAE	Pseudophryne	FALSE	TRUE	TRUE
Hyperolius major	0.048471675	not threatened	not threatened	LC	ANIMALIA	CHORDATA	AMPHIBIA	ANURA	HYPEROLIIDAE	Hyperolius	FALSE	TRUE	TRUE
Rhacophorus robertingeri	0.250553374	not threatened	not threatened	LC	ANIMALIA	CHORDATA	AMPHIBIA	ANURA	RHACOPHORIDAE	Rhacophorus	FALSE	TRUE	TRUE
Pseudophilautus mittermeieri	0.941967273	threatened	threatened	VU	ANIMALIA	CHORDATA	AMPHIBIA	ANURA	RHACOPHORIDAE	Pseudophilautus	FALSE	TRUE	FALSE
Eleutherodactylus pinchoni	0.891040806	threatened	threatened	EN	ANIMALIA	CHORDATA	AMPHIBIA	ANURA	ELEUTHERODACTYLIDAE	Eleutherodactylus	FALSE	TRUE	FALSE
Ensatina eschscholtzii	0.012451539	not threatened	not threatened	LC	ANIMALIA	CHORDATA	AMPHIBIA	CAUDATA	PLETHODONTIDAE	Ensatina	FALSE	TRUE	FALSE
Eleutherodactylus abbotti	0.020338302	not threatened	not threatened	LC	ANIMALIA	CHORDATA	AMPHIBIA	ANURA	ELEUTHERODACTYLIDAE	Eleutherodactylus	FALSE	TRUE	FALSE
Pristimantis nubisilva	0.901137344	threatened	threatened	VU	ANIMALIA	CHORDATA	AMPHIBIA	ANURA	CRAUGASTORIDAE	Pristimantis	FALSE	TRUE	FALSE
Bokermannohyla pseudopseudis	0.044991531	not threatened	not threatened	LC	ANIMALIA	CHORDATA	AMPHIBIA	ANURA	HYLIDAE	Bokermannohyla	FALSE	TRUE	TRUE
Micrixalus saxicola	0.364782227	threatened	threatened	VU	ANIMALIA	CHORDATA	AMPHIBIA	ANURA	MICRIXALIDAE	Micrixalus	FALSE	TRUE	TRUE
Ameerega ignipedis	0.23224875	not threatened	not threatened	LC	ANIMALIA	CHORDATA	AMPHIBIA	ANURA	DENDROBATIDAE	Ameerega	FALSE	TRUE	TRUE
Litoria aurea	0.016458386	not threatened	threatened	VU	ANIMALIA	CHORDATA	AMPHIBIA	ANURA	PELODRYADIDAE	Litoria	FALSE	TRUE	TRUE
Hynobius quelpaertensis	0.824526974	threatened	threatened	VU	ANIMALIA	CHORDATA	AMPHIBIA	CAUDATA	HYNOBIIDAE	Hynobius	FALSE	TRUE	TRUE
Occidozyga semipalmata	0.012843606	not threatened	not threatened	LC	ANIMALIA	CHORDATA	AMPHIBIA	ANURA	DICROGLOSSIDAE	Occidozyga	FALSE	TRUE	TRUE
Hyperolius inornatus	0.94246976	threatened	DD	DD	ANIMALIA	CHORDATA	AMPHIBIA	ANURA	HYPEROLIIDAE	Hyperolius	FALSE	TRUE	TRUE
Scaphiophryne gottlebei	0.731252513	threatened	threatened	EN	ANIMALIA	CHORDATA	AMPHIBIA	ANURA	MICROHYLIDAE	Scaphiophryne	FALSE	TRUE	TRUE
Ischnocnema lactea	0.021305428	not threatened	not threatened	LC	ANIMALIA	CHORDATA	AMPHIBIA	ANURA	BRACHYCEPHALIDAE	Ischnocnema	FALSE	TRUE	FALSE
Litoria wapogaensis	0.130840704	not threatened	DD	DD	ANIMALIA	CHORDATA	AMPHIBIA	ANURA	PELODRYADIDAE	Litoria	FALSE	TRUE	TRUE
Pristimantis ockendeni	0.011480681	not threatened	not threatened	LC	ANIMALIA	CHORDATA	AMPHIBIA	ANURA	CRAUGASTORIDAE	Pristimantis	FALSE	TRUE	FALSE
Pristimantis imitatrix	0.023421668	not threatened	not threatened	LC	ANIMALIA	CHORDATA	AMPHIBIA	ANURA	CRAUGASTORIDAE	Pristimantis	FALSE	TRUE	FALSE
Microbatrachella capensis	0.877719443	threatened	threatened	CR	ANIMALIA	CHORDATA	AMPHIBIA	ANURA	PYXICEPHALIDAE	Microbatrachella	FALSE	TRUE	TRUE
Bufo torrenticola	0.433603042	threatened	not threatened	LC	ANIMALIA	CHORDATA	AMPHIBIA	ANURA	BUFONIDAE	Bufo	FALSE	TRUE	TRUE
Raorchestes terebrans	0.909843849	threatened	DD	DD	ANIMALIA	CHORDATA	AMPHIBIA	ANURA	RHACOPHORIDAE	Raorchestes	FALSE	TRUE	FALSE
Hyloscirtus criptico	0.836357719	threatened	threatened	EN	ANIMALIA	CHORDATA	AMPHIBIA	ANURA	HYLIDAE	Hyloscirtus	FALSE	TRUE	TRUE
Pseudoeurycea tlahcuiloh	0.948879176	threatened	threatened	CR	ANIMALIA	CHORDATA	AMPHIBIA	CAUDATA	PLETHODONTIDAE	Pseudoeurycea	FALSE	TRUE	FALSE
Phrynobatrachus krefftii	0.918918642	threatened	threatened	EN	ANIMALIA	CHORDATA	AMPHIBIA	ANURA	PHRYNOBATRACHIDAE	Phrynobatrachus	FALSE	TRUE	TRUE
Craugastor glaucus	0.957756507	threatened	threatened	EN	ANIMALIA	CHORDATA	AMPHIBIA	ANURA	CRAUGASTORIDAE	Craugastor	FALSE	TRUE	FALSE
Ptychadena longirostris	0.011918313	not threatened	not threatened	LC	ANIMALIA	CHORDATA	AMPHIBIA	ANURA	PTYCHADENIDAE	Ptychadena	FALSE	TRUE	TRUE
Barbourula busuangensis	0.4131202	threatened	not threatened	NT	ANIMALIA	CHORDATA	AMPHIBIA	ANURA	BOMBINATORIDAE	Barbourula	FALSE	TRUE	TRUE
Uperoleia aspera	0.091992931	not threatened	not threatened	LC	ANIMALIA	CHORDATA	AMPHIBIA	ANURA	MYOBATRACHIDAE	Uperoleia	FALSE	TRUE	TRUE
Microkayla wettsteini	0.952464785	threatened	threatened	VU	ANIMALIA	CHORDATA	AMPHIBIA	ANURA	CRAUGASTORIDAE	Microkayla	FALSE	TRUE	FALSE
Caecilia pachynema	0.212436988	not threatened	not threatened	LC	ANIMALIA	CHORDATA	AMPHIBIA	GYMNOPHIONA	CAECILIIDAE	Caecilia	FALSE	TRUE	TRUE
Callulops personatus	0.024115837	not threatened	not threatened	LC	ANIMALIA	CHORDATA	AMPHIBIA	ANURA	MICROHYLIDAE	Callulops	FALSE	TRUE	FALSE
Gastrotheca griswoldi	0.380696518	threatened	not threatened	LC	ANIMALIA	CHORDATA	AMPHIBIA	ANURA	HEMIPHRACTIDAE	Gastrotheca	FALSE	TRUE	FALSE
Pelophylax shqipericus	0.870634518	threatened	threatened	VU	ANIMALIA	CHORDATA	AMPHIBIA	ANURA	RANIDAE	Pelophylax	FALSE	FALSE	TRUE
Sylvirana guentheri	0.03824458	not threatened	not threatened	LC	ANIMALIA	CHORDATA	AMPHIBIA	ANURA	RANIDAE	Sylvirana	FALSE	TRUE	TRUE
Hymenochirus boulengeri	0.586018002	threatened	DD	DD	ANIMALIA	CHORDATA	AMPHIBIA	ANURA	PIPIDAE	Hymenochirus	FALSE	TRUE	TRUE
Hyloxalus peruvianus	0.011767792	not threatened	not threatened	LC	ANIMALIA	CHORDATA	AMPHIBIA	ANURA	DENDROBATIDAE	Hyloxalus	FALSE	TRUE	TRUE
Pulchrana baramica	0.013298534	not threatened	not threatened	LC	ANIMALIA	CHORDATA	AMPHIBIA	ANURA	RANIDAE	Pulchrana	FALSE	TRUE	TRUE
Sechellophryne gardineri	0.828934634	threatened	threatened	EN	ANIMALIA	CHORDATA	AMPHIBIA	ANURA	SOOGLOSSIDAE	Sechellophryne	FALSE	TRUE	FALSE
Kalophrynus palmatissimus	0.844616294	threatened	threatened	EN	ANIMALIA	CHORDATA	AMPHIBIA	ANURA	MICROHYLIDAE	Kalophrynus	FALSE	TRUE	FALSE
Ischnocnema hoehnei	0.414086063	threatened	not threatened	LC	ANIMALIA	CHORDATA	AMPHIBIA	ANURA	BRACHYCEPHALIDAE	Ischnocnema	FALSE	TRUE	FALSE
Nyctimystes gularis	0.06453992	not threatened	not threatened	LC	ANIMALIA	CHORDATA	AMPHIBIA	ANURA	PELODRYADIDAE	Nyctimystes	FALSE	TRUE	TRUE
Kurixalus banaensis	0.871018134	threatened	DD	DD	ANIMALIA	CHORDATA	AMPHIBIA	ANURA	RHACOPHORIDAE	Kurixalus	FALSE	TRUE	FALSE
Elachistocleis bumbameuboi	0.762520265	threatened	DD	DD	ANIMALIA	CHORDATA	AMPHIBIA	ANURA	MICROHYLIDAE	Elachistocleis	FALSE	TRUE	TRUE
Polypedates megacephalus	0.024235201	not threatened	not threatened	LC	ANIMALIA	CHORDATA	AMPHIBIA	ANURA	RHACOPHORIDAE	Polypedates	FALSE	TRUE	TRUE
Pristimantis glandulosus	0.822305231	threatened	threatened	EN	ANIMALIA	CHORDATA	AMPHIBIA	ANURA	CRAUGASTORIDAE	Pristimantis	FALSE	TRUE	FALSE
Telmatobius brachydactylus	0.913434877	threatened	threatened	EN	ANIMALIA	CHORDATA	AMPHIBIA	ANURA	TELMATOBIIDAE	Telmatobius	FALSE	TRUE	TRUE
Raorchestes dubois	0.941607341	threatened	threatened	VU	ANIMALIA	CHORDATA	AMPHIBIA	ANURA	RHACOPHORIDAE	Raorchestes	FALSE	TRUE	FALSE
Litoria piperata	0.689435734	threatened	threatened	CR	ANIMALIA	CHORDATA	AMPHIBIA	ANURA	PELODRYADIDAE	Litoria	FALSE	TRUE	TRUE
Eleutherodactylus pantoni	0.38799767	threatened	not threatened	NT	ANIMALIA	CHORDATA	AMPHIBIA	ANURA	ELEUTHERODACTYLIDAE	Eleutherodactylus	FALSE	TRUE	FALSE
Amietia angolensis	0.018713606	not threatened	not threatened	LC	ANIMALIA	CHORDATA	AMPHIBIA	ANURA	PYXICEPHALIDAE	Amietia	FALSE	TRUE	TRUE
Phrynella pulchra	0.01473624	not threatened	not threatened	LC	ANIMALIA	CHORDATA	AMPHIBIA	ANURA	MICROHYLIDAE	Phrynella	FALSE	TRUE	TRUE
Hoplobatrachus rugulosus	0.015444604	not threatened	not threatened	LC	ANIMALIA	CHORDATA	AMPHIBIA	ANURA	DICROGLOSSIDAE	Hoplobatrachus	FALSE	TRUE	TRUE
Nothophryne unilurio	0.930965982	threatened	threatened	CR	ANIMALIA	CHORDATA	AMPHIBIA	ANURA	PYXICEPHALIDAE	Nothophryne	FALSE	TRUE	TRUE
Proceratophrys goyana	0.221245982	not threatened	not threatened	LC	ANIMALIA	CHORDATA	AMPHIBIA	ANURA	ODONTOPHRYNIDAE	Proceratophrys	FALSE	TRUE	TRUE
Hemisus guineensis	0.006512635	not threatened	not threatened	LC	ANIMALIA	CHORDATA	AMPHIBIA	ANURA	HEMISOTIDAE	Hemisus	FALSE	TRUE	TRUE
Ommatotriton vittatus	0.267096779	not threatened	not threatened	LC	ANIMALIA	CHORDATA	AMPHIBIA	CAUDATA	SALAMANDRIDAE	Ommatotriton	FALSE	TRUE	TRUE
Dendrotriton xolocalcae	0.931964404	threatened	threatened	VU	ANIMALIA	CHORDATA	AMPHIBIA	CAUDATA	PLETHODONTIDAE	Dendrotriton	FALSE	TRUE	FALSE
Anaxyrus kelloggi	0.048737127	not threatened	not threatened	LC	ANIMALIA	CHORDATA	AMPHIBIA	ANURA	BUFONIDAE	Anaxyrus	FALSE	TRUE	TRUE
Glandirana rugosa	0.017574883	not threatened	not threatened	LC	ANIMALIA	CHORDATA	AMPHIBIA	ANURA	RANIDAE	Glandirana	FALSE	TRUE	TRUE
Hynobius dunni	0.818038514	threatened	threatened	EN	ANIMALIA	CHORDATA	AMPHIBIA	CAUDATA	HYNOBIIDAE	Hynobius	FALSE	TRUE	TRUE
Scinax fuscomarginatus	0.007663669	not threatened	not threatened	LC	ANIMALIA	CHORDATA	AMPHIBIA	ANURA	HYLIDAE	Scinax	FALSE	TRUE	TRUE
Hyperolius robustus	0.097621623	not threatened	DD	DD	ANIMALIA	CHORDATA	AMPHIBIA	ANURA	HYPEROLIIDAE	Hyperolius	FALSE	TRUE	TRUE
Alsodes barrioi	0.935727509	threatened	threatened	EN	ANIMALIA	CHORDATA	AMPHIBIA	ANURA	ALSODIDAE	Alsodes	FALSE	TRUE	TRUE
Rhaebo andinophrynoides	0.707777012	threatened	threatened	VU	ANIMALIA	CHORDATA	AMPHIBIA	ANURA	BUFONIDAE	Rhaebo	FALSE	TRUE	FALSE
Hyloxalus faciopunctulatus	0.26811533	not threatened	DD	DD	ANIMALIA	CHORDATA	AMPHIBIA	ANURA	DENDROBATIDAE	Hyloxalus	FALSE	TRUE	TRUE
Eleutherodactylus ventrilineatus	0.898769629	threatened	threatened	CR	ANIMALIA	CHORDATA	AMPHIBIA	ANURA	ELEUTHERODACTYLIDAE	Eleutherodactylus	FALSE	TRUE	FALSE
Philautus acutirostris	0.21667885	not threatened	not threatened	LC	ANIMALIA	CHORDATA	AMPHIBIA	ANURA	RHACOPHORIDAE	Philautus	FALSE	TRUE	FALSE
Craugastor spatulatus	0.936981823	threatened	threatened	EN	ANIMALIA	CHORDATA	AMPHIBIA	ANURA	CRAUGASTORIDAE	Craugastor	FALSE	TRUE	FALSE
Crinia signifera	0.011022806	not threatened	not threatened	LC	ANIMALIA	CHORDATA	AMPHIBIA	ANURA	MYOBATRACHIDAE	Crinia	FALSE	TRUE	TRUE
Peltophryne taladai	0.227891739	not threatened	threatened	VU	ANIMALIA	CHORDATA	AMPHIBIA	ANURA	BUFONIDAE	Peltophryne	FALSE	TRUE	TRUE
Rhinella poeppigii	0.009140932	not threatened	not threatened	LC	ANIMALIA	CHORDATA	AMPHIBIA	ANURA	BUFONIDAE	Rhinella	FALSE	TRUE	TRUE
Bolitoglossa cataguana	0.947661539	threatened	threatened	CR	ANIMALIA	CHORDATA	AMPHIBIA	CAUDATA	PLETHODONTIDAE	Bolitoglossa	FALSE	TRUE	FALSE
Trachycephalus coriaceus	0.008680864	not threatened	not threatened	LC	ANIMALIA	CHORDATA	AMPHIBIA	ANURA	HYLIDAE	Trachycephalus	FALSE	TRUE	FALSE
Ranitomeya fantastica	0.535451857	threatened	threatened	VU	ANIMALIA	CHORDATA	AMPHIBIA	ANURA	DENDROBATIDAE	Ranitomeya	FALSE	TRUE	TRUE
Pristimantis sarisarinama	0.116169737	not threatened	not threatened	NT	ANIMALIA	CHORDATA	AMPHIBIA	ANURA	CRAUGASTORIDAE	Pristimantis	FALSE	TRUE	FALSE
Strabomantis necopinus	0.875244479	threatened	threatened	VU	ANIMALIA	CHORDATA	AMPHIBIA	ANURA	CRAUGASTORIDAE	Strabomantis	FALSE	TRUE	FALSE
Meristogenys kinabaluensis	0.011585459	not threatened	not threatened	LC	ANIMALIA	CHORDATA	AMPHIBIA	ANURA	RANIDAE	Meristogenys	FALSE	TRUE	TRUE
Incilius bocourti	0.459903332	threatened	not threatened	LC	ANIMALIA	CHORDATA	AMPHIBIA	ANURA	BUFONIDAE	Incilius	FALSE	TRUE	TRUE
Chirixalus simus	0.533757093	threatened	not threatened	LC	ANIMALIA	CHORDATA	AMPHIBIA	ANURA	RHACOPHORIDAE	Chirixalus	FALSE	TRUE	TRUE
Pseudoeurycea leprosa	0.207078375	not threatened	not threatened	LC	ANIMALIA	CHORDATA	AMPHIBIA	CAUDATA	PLETHODONTIDAE	Pseudoeurycea	FALSE	TRUE	FALSE
Pristimantis thectopternus	0.032684976	not threatened	not threatened	LC	ANIMALIA	CHORDATA	AMPHIBIA	ANURA	CRAUGASTORIDAE	Pristimantis	FALSE	TRUE	FALSE
Megophrys binchuanensis	0.890210073	threatened	threatened	VU	ANIMALIA	CHORDATA	AMPHIBIA	ANURA	MEGOPHRYIDAE	Megophrys	FALSE	TRUE	TRUE
Fejervarya rufescens	0.060199586	not threatened	not threatened	LC	ANIMALIA	CHORDATA	AMPHIBIA	ANURA	DICROGLOSSIDAE	Fejervarya	FALSE	TRUE	TRUE
Oreolalax rhodostigmatus	0.300047922	not threatened	threatened	VU	ANIMALIA	CHORDATA	AMPHIBIA	ANURA	MEGOPHRYIDAE	Oreolalax	FALSE	TRUE	TRUE
Bolitoglossa colonnea	0.020169216	not threatened	not threatened	LC	ANIMALIA	CHORDATA	AMPHIBIA	CAUDATA	PLETHODONTIDAE	Bolitoglossa	FALSE	TRUE	FALSE
Phyllodytes brevirostris	0.809642803	threatened	DD	DD	ANIMALIA	CHORDATA	AMPHIBIA	ANURA	HYLIDAE	Phyllodytes	FALSE	TRUE	FALSE
Mantella pulchra	0.315592053	not threatened	not threatened	NT	ANIMALIA	CHORDATA	AMPHIBIA	ANURA	MANTELLIDAE	Mantella	FALSE	TRUE	TRUE
Cophixalus parkeri	0.067173687	not threatened	not threatened	LC	ANIMALIA	CHORDATA	AMPHIBIA	ANURA	MICROHYLIDAE	Cophixalus	FALSE	TRUE	FALSE
Bolitoglossa chica	0.559726138	threatened	threatened	VU	ANIMALIA	CHORDATA	AMPHIBIA	CAUDATA	PLETHODONTIDAE	Bolitoglossa	FALSE	TRUE	FALSE
Ololygon berthae	0.025810391	not threatened	not threatened	LC	ANIMALIA	CHORDATA	AMPHIBIA	ANURA	HYLIDAE	Ololygon	FALSE	TRUE	TRUE
Litoria kumae	0.077644099	not threatened	not threatened	LC	ANIMALIA	CHORDATA	AMPHIBIA	ANURA	PELODRYADIDAE	Litoria	FALSE	TRUE	TRUE
Leptopelis spiritusnoctis	0.010762443	not threatened	not threatened	LC	ANIMALIA	CHORDATA	AMPHIBIA	ANURA	ARTHROLEPTIDAE	Leptopelis	FALSE	TRUE	TRUE
Oedipina savagei	0.226044845	not threatened	threatened	VU	ANIMALIA	CHORDATA	AMPHIBIA	CAUDATA	PLETHODONTIDAE	Oedipina	FALSE	TRUE	FALSE
Amolops jinjiangensis	0.04415903	not threatened	not threatened	LC	ANIMALIA	CHORDATA	AMPHIBIA	ANURA	RANIDAE	Amolops	FALSE	TRUE	TRUE
Sarcohyla thorectes	0.93661616	threatened	threatened	EN	ANIMALIA	CHORDATA	AMPHIBIA	ANURA	HYLIDAE	Sarcohyla	FALSE	TRUE	TRUE
Cophixalus sphagnicola	0.651563195	threatened	threatened	EN	ANIMALIA	CHORDATA	AMPHIBIA	ANURA	MICROHYLIDAE	Cophixalus	FALSE	TRUE	FALSE
Boophis schuboeae	0.945015649	threatened	threatened	EN	ANIMALIA	CHORDATA	AMPHIBIA	ANURA	MANTELLIDAE	Boophis	FALSE	TRUE	TRUE
Leptopelis fenestratus	0.708042656	threatened	DD	DD	ANIMALIA	CHORDATA	AMPHIBIA	ANURA	ARTHROLEPTIDAE	Leptopelis	FALSE	TRUE	TRUE
Rhacophorus malkmusi	0.113684917	not threatened	not threatened	LC	ANIMALIA	CHORDATA	AMPHIBIA	ANURA	RHACOPHORIDAE	Rhacophorus	FALSE	TRUE	TRUE
Telmatobius verrucosus	0.723705337	threatened	threatened	CR	ANIMALIA	CHORDATA	AMPHIBIA	ANURA	TELMATOBIIDAE	Telmatobius	FALSE	TRUE	TRUE
Anaxyrus quercicus	0.010937988	not threatened	not threatened	LC	ANIMALIA	CHORDATA	AMPHIBIA	ANURA	BUFONIDAE	Anaxyrus	FALSE	TRUE	TRUE
Euphlyctis ehrenbergii	0.050596006	not threatened	not threatened	LC	ANIMALIA	CHORDATA	AMPHIBIA	ANURA	DICROGLOSSIDAE	Euphlyctis	FALSE	FALSE	TRUE
Lynchius oblitus	0.872868214	threatened	not threatened	LC	ANIMALIA	CHORDATA	AMPHIBIA	ANURA	CRAUGASTORIDAE	Lynchius	FALSE	TRUE	FALSE
Odorrana exiliversabilis	0.072655527	not threatened	not threatened	LC	ANIMALIA	CHORDATA	AMPHIBIA	ANURA	RANIDAE	Odorrana	FALSE	TRUE	TRUE
Salamandra corsica	0.393420057	threatened	not threatened	LC	ANIMALIA	CHORDATA	AMPHIBIA	CAUDATA	SALAMANDRIDAE	Salamandra	FALSE	TRUE	TRUE
Odontobatrachus natator	0.119643049	not threatened	not threatened	LC	ANIMALIA	CHORDATA	AMPHIBIA	ANURA	ODONTOBATRACHIDAE	Odontobatrachus	FALSE	TRUE	TRUE
Eleutherodactylus ionthus	0.837787709	threatened	threatened	EN	ANIMALIA	CHORDATA	AMPHIBIA	ANURA	ELEUTHERODACTYLIDAE	Eleutherodactylus	FALSE	TRUE	FALSE
Kalophrynus robinsoni	0.429965902	threatened	DD	DD	ANIMALIA	CHORDATA	AMPHIBIA	ANURA	MICROHYLIDAE	Kalophrynus	FALSE	TRUE	TRUE
Gastrotheca stictopleura	0.88326862	threatened	threatened	EN	ANIMALIA	CHORDATA	AMPHIBIA	ANURA	HEMIPHRACTIDAE	Gastrotheca	FALSE	TRUE	TRUE
Phrynopus anancites	0.913111143	threatened	DD	DD	ANIMALIA	CHORDATA	AMPHIBIA	ANURA	CRAUGASTORIDAE	Phrynopus	FALSE	TRUE	FALSE
Telmatobius hockingi	0.867422671	threatened	DD	DD	ANIMALIA	CHORDATA	AMPHIBIA	ANURA	TELMATOBIIDAE	Telmatobius	FALSE	TRUE	TRUE
Sigalegalephrynus mandailinguensis	0.817547828	threatened	DD	DD	ANIMALIA	CHORDATA	AMPHIBIA	ANURA	BUFONIDAE	Sigalegalephrynus	FALSE	TRUE	FALSE
Hyloxalus eleutherodactylus	0.801710405	threatened	DD	DD	ANIMALIA	CHORDATA	AMPHIBIA	ANURA	DENDROBATIDAE	Hyloxalus	FALSE	TRUE	TRUE
Epipedobates tricolor	0.865575072	threatened	threatened	VU	ANIMALIA	CHORDATA	AMPHIBIA	ANURA	DENDROBATIDAE	Epipedobates	FALSE	TRUE	TRUE
Rhacophorus robinsonii	0.032664642	not threatened	not threatened	LC	ANIMALIA	CHORDATA	AMPHIBIA	ANURA	RHACOPHORIDAE	Rhacophorus	FALSE	TRUE	TRUE
Raorchestes coonoorensis	0.937197024	threatened	not threatened	LC	ANIMALIA	CHORDATA	AMPHIBIA	ANURA	RHACOPHORIDAE	Raorchestes	FALSE	TRUE	FALSE
Rhacophorus modestus	0.048021595	not threatened	not threatened	LC	ANIMALIA	CHORDATA	AMPHIBIA	ANURA	RHACOPHORIDAE	Rhacophorus	FALSE	TRUE	TRUE
Madecassophryne truebae	0.939751271	threatened	threatened	EN	ANIMALIA	CHORDATA	AMPHIBIA	ANURA	MICROHYLIDAE	Madecassophryne	FALSE	TRUE	FALSE
Cycloramphus dubius	0.796619283	threatened	not threatened	LC	ANIMALIA	CHORDATA	AMPHIBIA	ANURA	CYCLORAMPHIDAE	Cycloramphus	FALSE	TRUE	TRUE
Ptychadena tournieri	0.011415585	not threatened	not threatened	LC	ANIMALIA	CHORDATA	AMPHIBIA	ANURA	PTYCHADENIDAE	Ptychadena	FALSE	TRUE	TRUE
Uperodon montanus	0.239432355	not threatened	not threatened	NT	ANIMALIA	CHORDATA	AMPHIBIA	ANURA	MICROHYLIDAE	Uperodon	FALSE	TRUE	TRUE
Chiropterotriton chondrostega	0.948364701	threatened	threatened	EN	ANIMALIA	CHORDATA	AMPHIBIA	CAUDATA	PLETHODONTIDAE	Chiropterotriton	FALSE	TRUE	FALSE
Ameerega berohoka	0.146255354	not threatened	not threatened	LC	ANIMALIA	CHORDATA	AMPHIBIA	ANURA	DENDROBATIDAE	Ameerega	FALSE	TRUE	TRUE
Cophixalus linnaeus	0.267427871	not threatened	not threatened	LC	ANIMALIA	CHORDATA	AMPHIBIA	ANURA	MICROHYLIDAE	Cophixalus	FALSE	TRUE	FALSE
Gastrotheca aguaruna	0.875518159	threatened	not threatened	NT	ANIMALIA	CHORDATA	AMPHIBIA	ANURA	HEMIPHRACTIDAE	Gastrotheca	FALSE	TRUE	TRUE
Rhinella fissipes	0.720952763	threatened	DD	DD	ANIMALIA	CHORDATA	AMPHIBIA	ANURA	BUFONIDAE	Rhinella	FALSE	TRUE	TRUE
Physalaemus lisei	0.173853762	not threatened	not threatened	LC	ANIMALIA	CHORDATA	AMPHIBIA	ANURA	LEPTODACTYLIDAE	Physalaemus	FALSE	TRUE	TRUE
Scutiger wuguanfui	0.84010102	threatened	DD	DD	ANIMALIA	CHORDATA	AMPHIBIA	ANURA	MEGOPHRYIDAE	Scutiger	FALSE	TRUE	TRUE
Arthroleptis pyrrhoscelis	0.071534451	not threatened	not threatened	LC	ANIMALIA	CHORDATA	AMPHIBIA	ANURA	ARTHROLEPTIDAE	Arthroleptis	FALSE	TRUE	TRUE
Bokermannohyla langei	0.868828987	threatened	DD	DD	ANIMALIA	CHORDATA	AMPHIBIA	ANURA	HYLIDAE	Bokermannohyla	FALSE	TRUE	TRUE
Microkayla iatamasi	0.915991303	threatened	threatened	VU	ANIMALIA	CHORDATA	AMPHIBIA	ANURA	CRAUGASTORIDAE	Microkayla	FALSE	TRUE	FALSE
Arthroleptella landdrosia	0.425842251	threatened	not threatened	NT	ANIMALIA	CHORDATA	AMPHIBIA	ANURA	PYXICEPHALIDAE	Arthroleptella	FALSE	TRUE	FALSE
Hypogeophis rostratus	0.248060076	not threatened	not threatened	LC	ANIMALIA	CHORDATA	AMPHIBIA	GYMNOPHIONA	INDOTYPHLIDAE	Hypogeophis	FALSE	TRUE	TRUE
Cornufer gilliardi	0.031070518	not threatened	not threatened	NT	ANIMALIA	CHORDATA	AMPHIBIA	ANURA	CERATOBATRACHIDAE	Cornufer	FALSE	TRUE	FALSE
Desmognathus apalachicolae	0.170429436	not threatened	not threatened	LC	ANIMALIA	CHORDATA	AMPHIBIA	CAUDATA	PLETHODONTIDAE	Desmognathus	FALSE	TRUE	TRUE
Leptodactylus mystaceus	0.00842914	not threatened	not threatened	LC	ANIMALIA	CHORDATA	AMPHIBIA	ANURA	LEPTODACTYLIDAE	Leptodactylus	FALSE	TRUE	TRUE
Desmognathus welteri	0.250194738	not threatened	not threatened	LC	ANIMALIA	CHORDATA	AMPHIBIA	CAUDATA	PLETHODONTIDAE	Desmognathus	FALSE	TRUE	TRUE
Leptobrachella arayai	0.091494775	not threatened	not threatened	LC	ANIMALIA	CHORDATA	AMPHIBIA	ANURA	MEGOPHRYIDAE	Leptobrachella	FALSE	TRUE	TRUE
Ptychohyla hypomykter	0.215652266	not threatened	threatened	VU	ANIMALIA	CHORDATA	AMPHIBIA	ANURA	HYLIDAE	Ptychohyla	FALSE	TRUE	TRUE
Ectopoglossus astralogaster	0.890795827	threatened	DD	DD	ANIMALIA	CHORDATA	AMPHIBIA	ANURA	DENDROBATIDAE	Ectopoglossus	FALSE	TRUE	TRUE
Pelobates varaldii	0.798653925	threatened	threatened	EN	ANIMALIA	CHORDATA	AMPHIBIA	ANURA	PELOBATIDAE	Pelobates	FALSE	TRUE	TRUE
Pristimantis muricatus	0.47504987	threatened	threatened	VU	ANIMALIA	CHORDATA	AMPHIBIA	ANURA	CRAUGASTORIDAE	Pristimantis	FALSE	TRUE	FALSE
Craugastor greggi	0.895355187	threatened	threatened	EN	ANIMALIA	CHORDATA	AMPHIBIA	ANURA	CRAUGASTORIDAE	Craugastor	FALSE	TRUE	FALSE
Scinax boesemani	0.006471552	not threatened	not threatened	LC	ANIMALIA	CHORDATA	AMPHIBIA	ANURA	HYLIDAE	Scinax	FALSE	TRUE	TRUE
Cryptotriton xucaneborum	0.938809033	threatened	threatened	CR	ANIMALIA	CHORDATA	AMPHIBIA	CAUDATA	PLETHODONTIDAE	Cryptotriton	FALSE	TRUE	FALSE
Ololygon littoreus	0.734087477	threatened	not threatened	LC	ANIMALIA	CHORDATA	AMPHIBIA	ANURA	HYLIDAE	Ololygon	FALSE	TRUE	FALSE
Ceratophrys joazeirensis	0.176403996	not threatened	DD	DD	ANIMALIA	CHORDATA	AMPHIBIA	ANURA	CERATOPHRYIDAE	Ceratophrys	FALSE	TRUE	TRUE
Phrynobatrachus kakamikro	0.915773258	threatened	DD	DD	ANIMALIA	CHORDATA	AMPHIBIA	ANURA	PHRYNOBATRACHIDAE	Phrynobatrachus	FALSE	TRUE	TRUE
Physalaemus cuvieri	0.006693742	not threatened	not threatened	LC	ANIMALIA	CHORDATA	AMPHIBIA	ANURA	LEPTODACTYLIDAE	Physalaemus	FALSE	TRUE	TRUE
Silverstoneia nubicola	0.155638722	not threatened	threatened	VU	ANIMALIA	CHORDATA	AMPHIBIA	ANURA	DENDROBATIDAE	Silverstoneia	FALSE	TRUE	TRUE
Rupirana cardosoi	0.375070715	threatened	not threatened	NT	ANIMALIA	CHORDATA	AMPHIBIA	ANURA	LEPTODACTYLIDAE	Rupirana	FALSE	TRUE	TRUE
Boana wavrini	0.009223195	not threatened	not threatened	LC	ANIMALIA	CHORDATA	AMPHIBIA	ANURA	HYLIDAE	Boana	FALSE	TRUE	TRUE
Limnonectes kadarsani	0.050528825	not threatened	not threatened	LC	ANIMALIA	CHORDATA	AMPHIBIA	ANURA	DICROGLOSSIDAE	Limnonectes	FALSE	TRUE	TRUE
Boophis marojezensis	0.014561674	not threatened	not threatened	LC	ANIMALIA	CHORDATA	AMPHIBIA	ANURA	MANTELLIDAE	Boophis	FALSE	TRUE	TRUE
Leptodactylus notoaktites	0.020627578	not threatened	not threatened	LC	ANIMALIA	CHORDATA	AMPHIBIA	ANURA	LEPTODACTYLIDAE	Leptodactylus	FALSE	TRUE	TRUE
Dermophis costaricense	0.303624818	not threatened	DD	DD	ANIMALIA	CHORDATA	AMPHIBIA	GYMNOPHIONA	DERMOPHIIDAE	Dermophis	FALSE	TRUE	FALSE
Atelopus balios	0.941277676	threatened	threatened	CR	ANIMALIA	CHORDATA	AMPHIBIA	ANURA	BUFONIDAE	Atelopus	FALSE	TRUE	TRUE
Hyloscirtus armatus	0.013973701	not threatened	not threatened	NT	ANIMALIA	CHORDATA	AMPHIBIA	ANURA	HYLIDAE	Hyloscirtus	FALSE	TRUE	TRUE
Centrolene gemmatum	0.940293472	threatened	threatened	CR	ANIMALIA	CHORDATA	AMPHIBIA	ANURA	CENTROLENIDAE	Centrolene	FALSE	TRUE	TRUE
Megophrys edwardinae	0.175389782	not threatened	not threatened	LC	ANIMALIA	CHORDATA	AMPHIBIA	ANURA	MEGOPHRYIDAE	Megophrys	FALSE	TRUE	TRUE
Humerana oatesii	0.616208223	threatened	DD	DD	ANIMALIA	CHORDATA	AMPHIBIA	ANURA	RANIDAE	Humerana	FALSE	TRUE	TRUE
Hyperolius ocellatus	0.009691945	not threatened	not threatened	LC	ANIMALIA	CHORDATA	AMPHIBIA	ANURA	HYPEROLIIDAE	Hyperolius	FALSE	TRUE	TRUE
Megophrys baluensis	0.065586398	not threatened	not threatened	LC	ANIMALIA	CHORDATA	AMPHIBIA	ANURA	MEGOPHRYIDAE	Megophrys	FALSE	TRUE	TRUE
Dendropsophus subocularis	0.017039102	not threatened	not threatened	LC	ANIMALIA	CHORDATA	AMPHIBIA	ANURA	HYLIDAE	Dendropsophus	FALSE	TRUE	TRUE
Pristimantis pulvinatus	0.010302103	not threatened	not threatened	LC	ANIMALIA	CHORDATA	AMPHIBIA	ANURA	CRAUGASTORIDAE	Pristimantis	FALSE	TRUE	FALSE
Uperoleia altissima	0.295675218	not threatened	not threatened	LC	ANIMALIA	CHORDATA	AMPHIBIA	ANURA	MYOBATRACHIDAE	Uperoleia	FALSE	TRUE	TRUE
Gephyromantis luteus	0.012406516	not threatened	not threatened	LC	ANIMALIA	CHORDATA	AMPHIBIA	ANURA	MANTELLIDAE	Gephyromantis	FALSE	TRUE	FALSE
Neobatrachus pictus	0.011674759	not threatened	not threatened	LC	ANIMALIA	CHORDATA	AMPHIBIA	ANURA	LIMNODYNASTIDAE	Neobatrachus	FALSE	TRUE	TRUE
Boophis axelmeyeri	0.611318553	threatened	not threatened	LC	ANIMALIA	CHORDATA	AMPHIBIA	ANURA	MANTELLIDAE	Boophis	FALSE	TRUE	TRUE
Hyperolius quinquevittatus	0.009175234	not threatened	not threatened	LC	ANIMALIA	CHORDATA	AMPHIBIA	ANURA	HYPEROLIIDAE	Hyperolius	FALSE	TRUE	TRUE
Megophrys serchhipii	0.877189414	threatened	DD	DD	ANIMALIA	CHORDATA	AMPHIBIA	ANURA	MEGOPHRYIDAE	Megophrys	FALSE	TRUE	TRUE
Kaloula borealis	0.023226642	not threatened	not threatened	LC	ANIMALIA	CHORDATA	AMPHIBIA	ANURA	MICROHYLIDAE	Kaloula	FALSE	TRUE	TRUE
Pristimantis chrysops	0.936475488	threatened	threatened	CR	ANIMALIA	CHORDATA	AMPHIBIA	ANURA	CRAUGASTORIDAE	Pristimantis	FALSE	TRUE	FALSE
Micrixalus fuscus	0.270771551	not threatened	not threatened	NT	ANIMALIA	CHORDATA	AMPHIBIA	ANURA	MICRIXALIDAE	Micrixalus	FALSE	TRUE	TRUE
Hylodes meridionalis	0.543521368	threatened	not threatened	LC	ANIMALIA	CHORDATA	AMPHIBIA	ANURA	HYLODIDAE	Hylodes	FALSE	TRUE	TRUE
Spea bombifrons	0.011874966	not threatened	not threatened	LC	ANIMALIA	CHORDATA	AMPHIBIA	ANURA	SCAPHIOPODIDAE	Spea	FALSE	TRUE	TRUE
Litoria booroolongensis	0.027682335	not threatened	threatened	CR	ANIMALIA	CHORDATA	AMPHIBIA	ANURA	PELODRYADIDAE	Litoria	FALSE	TRUE	TRUE
Kurixalus odontotarsus	0.031305962	not threatened	not threatened	LC	ANIMALIA	CHORDATA	AMPHIBIA	ANURA	RHACOPHORIDAE	Kurixalus	FALSE	TRUE	TRUE
Pseudophilautus cavirostris	0.87357276	threatened	threatened	VU	ANIMALIA	CHORDATA	AMPHIBIA	ANURA	RHACOPHORIDAE	Pseudophilautus	FALSE	TRUE	FALSE
Sachatamia punctulata	0.778303183	threatened	threatened	VU	ANIMALIA	CHORDATA	AMPHIBIA	ANURA	CENTROLENIDAE	Sachatamia	FALSE	TRUE	TRUE
Ansonia jeetsukumarani	0.803112373	threatened	threatened	VU	ANIMALIA	CHORDATA	AMPHIBIA	ANURA	BUFONIDAE	Ansonia	FALSE	TRUE	TRUE
Engystomops randi	0.626796469	threatened	not threatened	LC	ANIMALIA	CHORDATA	AMPHIBIA	ANURA	LEPTODACTYLIDAE	Engystomops	FALSE	TRUE	TRUE
Phyllobates terribilis	0.855815012	threatened	threatened	EN	ANIMALIA	CHORDATA	AMPHIBIA	ANURA	DENDROBATIDAE	Phyllobates	FALSE	TRUE	TRUE
Heleioporus albopunctatus	0.026781484	not threatened	not threatened	LC	ANIMALIA	CHORDATA	AMPHIBIA	ANURA	LIMNODYNASTIDAE	Heleioporus	FALSE	TRUE	TRUE
Litoria elkeae	0.076938653	not threatened	not threatened	LC	ANIMALIA	CHORDATA	AMPHIBIA	ANURA	PELODRYADIDAE	Litoria	FALSE	TRUE	TRUE
Pristimantis fallax	0.734691183	threatened	threatened	VU	ANIMALIA	CHORDATA	AMPHIBIA	ANURA	CRAUGASTORIDAE	Pristimantis	FALSE	TRUE	TRUE
Strabomantis anomalus	0.044638415	not threatened	not threatened	LC	ANIMALIA	CHORDATA	AMPHIBIA	ANURA	CRAUGASTORIDAE	Strabomantis	FALSE	TRUE	TRUE
Cacosternum leleupi	0.20817613	not threatened	DD	DD	ANIMALIA	CHORDATA	AMPHIBIA	ANURA	PYXICEPHALIDAE	Cacosternum	FALSE	TRUE	TRUE
Leptodactylus peritoaktites	0.713650694	threatened	threatened	VU	ANIMALIA	CHORDATA	AMPHIBIA	ANURA	LEPTODACTYLIDAE	Leptodactylus	FALSE	TRUE	TRUE
Pelophylax cretensis	0.909408116	threatened	threatened	VU	ANIMALIA	CHORDATA	AMPHIBIA	ANURA	RANIDAE	Pelophylax	FALSE	TRUE	TRUE
Cardioglossa venusta	0.93833751	threatened	threatened	EN	ANIMALIA	CHORDATA	AMPHIBIA	ANURA	ARTHROLEPTIDAE	Cardioglossa	FALSE	TRUE	TRUE
Choerophryne microps	0.22891385	not threatened	not threatened	LC	ANIMALIA	CHORDATA	AMPHIBIA	ANURA	MICROHYLIDAE	Choerophryne	FALSE	TRUE	FALSE
Pyxicephalus adspersus	0.010070851	not threatened	not threatened	LC	ANIMALIA	CHORDATA	AMPHIBIA	ANURA	PYXICEPHALIDAE	Pyxicephalus	FALSE	TRUE	TRUE
Nectophrynoides paulae	0.952878605	threatened	threatened	CR	ANIMALIA	CHORDATA	AMPHIBIA	ANURA	BUFONIDAE	Nectophrynoides	FALSE	TRUE	FALSE
Gastrotheca zeugocystis	0.917607419	threatened	DD	DD	ANIMALIA	CHORDATA	AMPHIBIA	ANURA	HEMIPHRACTIDAE	Gastrotheca	FALSE	TRUE	FALSE
Heterixalus luteostriatus	0.056018946	not threatened	not threatened	LC	ANIMALIA	CHORDATA	AMPHIBIA	ANURA	HYPEROLIIDAE	Heterixalus	FALSE	TRUE	TRUE
Cardioglossa congolia	0.120246789	not threatened	not threatened	NT	ANIMALIA	CHORDATA	AMPHIBIA	ANURA	ARTHROLEPTIDAE	Cardioglossa	FALSE	TRUE	FALSE
Physalaemus barrioi	0.918072401	threatened	DD	DD	ANIMALIA	CHORDATA	AMPHIBIA	ANURA	LEPTODACTYLIDAE	Physalaemus	FALSE	TRUE	TRUE
Pseudophilautus tanu	0.951097394	threatened	threatened	EN	ANIMALIA	CHORDATA	AMPHIBIA	ANURA	RHACOPHORIDAE	Pseudophilautus	FALSE	TRUE	FALSE
Xenopus calcaratus	0.865582021	threatened	DD	DD	ANIMALIA	CHORDATA	AMPHIBIA	ANURA	PIPIDAE	Xenopus	FALSE	TRUE	FALSE
Plethodon larselli	0.181284998	not threatened	not threatened	NT	ANIMALIA	CHORDATA	AMPHIBIA	CAUDATA	PLETHODONTIDAE	Plethodon	FALSE	TRUE	FALSE
Bolitoglossa helmrichi	0.824953412	threatened	threatened	VU	ANIMALIA	CHORDATA	AMPHIBIA	CAUDATA	PLETHODONTIDAE	Bolitoglossa	FALSE	TRUE	FALSE
Kurixalus baliogaster	0.034110179	not threatened	not threatened	LC	ANIMALIA	CHORDATA	AMPHIBIA	ANURA	RHACOPHORIDAE	Kurixalus	FALSE	TRUE	TRUE
Espadarana durrellorum	0.038579364	not threatened	not threatened	LC	ANIMALIA	CHORDATA	AMPHIBIA	ANURA	CENTROLENIDAE	Espadarana	FALSE	TRUE	TRUE
Chiropterotriton mosaueri	0.951622823	threatened	threatened	CR	ANIMALIA	CHORDATA	AMPHIBIA	CAUDATA	PLETHODONTIDAE	Chiropterotriton	FALSE	TRUE	FALSE
Pleurodema guayapae	0.025418468	not threatened	not threatened	LC	ANIMALIA	CHORDATA	AMPHIBIA	ANURA	LEPTODACTYLIDAE	Pleurodema	FALSE	TRUE	TRUE
Zhangixalus chenfui	0.253919174	not threatened	not threatened	LC	ANIMALIA	CHORDATA	AMPHIBIA	ANURA	RHACOPHORIDAE	Zhangixalus	FALSE	TRUE	TRUE
Limnonectes kenepaiensis	0.782265134	threatened	threatened	VU	ANIMALIA	CHORDATA	AMPHIBIA	ANURA	DICROGLOSSIDAE	Limnonectes	FALSE	TRUE	TRUE
Astylosternus fallax	0.910321748	threatened	threatened	VU	ANIMALIA	CHORDATA	AMPHIBIA	ANURA	ARTHROLEPTIDAE	Astylosternus	FALSE	TRUE	TRUE
Chiasmocleis albopunctata	0.009763449	not threatened	not threatened	LC	ANIMALIA	CHORDATA	AMPHIBIA	ANURA	MICROHYLIDAE	Chiasmocleis	FALSE	TRUE	TRUE
Gastrotheca atympana	0.756834609	threatened	threatened	VU	ANIMALIA	CHORDATA	AMPHIBIA	ANURA	HEMIPHRACTIDAE	Gastrotheca	FALSE	TRUE	FALSE
Hylodes babax	0.914080629	threatened	DD	DD	ANIMALIA	CHORDATA	AMPHIBIA	ANURA	HYLODIDAE	Hylodes	FALSE	TRUE	TRUE
Pristimantis incanus	0.507659271	threatened	threatened	EN	ANIMALIA	CHORDATA	AMPHIBIA	ANURA	CRAUGASTORIDAE	Pristimantis	FALSE	TRUE	TRUE
Plectrohyla lacertosa	0.938620535	threatened	threatened	EN	ANIMALIA	CHORDATA	AMPHIBIA	ANURA	HYLIDAE	Plectrohyla	FALSE	TRUE	TRUE
Pristimantis ventriguttatus	0.908913041	threatened	DD	DD	ANIMALIA	CHORDATA	AMPHIBIA	ANURA	CRAUGASTORIDAE	Pristimantis	FALSE	TRUE	FALSE
Eleutherodactylus unicolor	0.917571783	threatened	threatened	VU	ANIMALIA	CHORDATA	AMPHIBIA	ANURA	ELEUTHERODACTYLIDAE	Eleutherodactylus	FALSE	TRUE	FALSE
Philautus petersi	0.011343048	not threatened	not threatened	LC	ANIMALIA	CHORDATA	AMPHIBIA	ANURA	RHACOPHORIDAE	Philautus	FALSE	TRUE	FALSE
Eleutherodactylus paralius	0.497702267	threatened	not threatened	NT	ANIMALIA	CHORDATA	AMPHIBIA	ANURA	ELEUTHERODACTYLIDAE	Eleutherodactylus	FALSE	TRUE	FALSE
Pristimantis rhodostichus	0.023226717	not threatened	not threatened	LC	ANIMALIA	CHORDATA	AMPHIBIA	ANURA	CRAUGASTORIDAE	Pristimantis	FALSE	TRUE	FALSE
Eleutherodactylus audanti	0.496237931	threatened	threatened	VU	ANIMALIA	CHORDATA	AMPHIBIA	ANURA	ELEUTHERODACTYLIDAE	Eleutherodactylus	FALSE	TRUE	FALSE
Amietia inyangae	0.945350483	threatened	threatened	EN	ANIMALIA	CHORDATA	AMPHIBIA	ANURA	PYXICEPHALIDAE	Amietia	FALSE	TRUE	TRUE
Mantidactylus tricinctus	0.892214209	threatened	threatened	VU	ANIMALIA	CHORDATA	AMPHIBIA	ANURA	MANTELLIDAE	Mantidactylus	FALSE	TRUE	TRUE
Oophaga solanensis	0.669324839	threatened	threatened	VU	ANIMALIA	CHORDATA	AMPHIBIA	ANURA	DENDROBATIDAE	Oophaga	FALSE	TRUE	FALSE
Elachistocleis helianneae	0.011118368	not threatened	not threatened	LC	ANIMALIA	CHORDATA	AMPHIBIA	ANURA	MICROHYLIDAE	Elachistocleis	FALSE	TRUE	TRUE
Telmatobius degener	0.888575376	threatened	DD	DD	ANIMALIA	CHORDATA	AMPHIBIA	ANURA	TELMATOBIIDAE	Telmatobius	FALSE	TRUE	TRUE
Pleurodema marmoratum	0.516424677	threatened	threatened	VU	ANIMALIA	CHORDATA	AMPHIBIA	ANURA	LEPTODACTYLIDAE	Pleurodema	FALSE	TRUE	TRUE
Pristimantis hernandezi	0.874523029	threatened	threatened	EN	ANIMALIA	CHORDATA	AMPHIBIA	ANURA	CRAUGASTORIDAE	Pristimantis	FALSE	TRUE	FALSE
Laurentophryne parkeri	0.835155142	threatened	DD	DD	ANIMALIA	CHORDATA	AMPHIBIA	ANURA	BUFONIDAE	Laurentophryne	FALSE	TRUE	FALSE
Microhyla borneensis	0.224100599	not threatened	not threatened	LC	ANIMALIA	CHORDATA	AMPHIBIA	ANURA	MICROHYLIDAE	Microhyla	FALSE	TRUE	TRUE
Boana ornatissima	0.008520789	not threatened	not threatened	LC	ANIMALIA	CHORDATA	AMPHIBIA	ANURA	HYLIDAE	Boana	FALSE	TRUE	TRUE
Odorrana hosii	0.012358322	not threatened	not threatened	LC	ANIMALIA	CHORDATA	AMPHIBIA	ANURA	RANIDAE	Odorrana	FALSE	TRUE	TRUE
Amolops kaulbacki	0.840595339	threatened	DD	DD	ANIMALIA	CHORDATA	AMPHIBIA	ANURA	RANIDAE	Amolops	FALSE	TRUE	TRUE
Sphenophryne stenodactyla	0.141800378	not threatened	not threatened	LC	ANIMALIA	CHORDATA	AMPHIBIA	ANURA	MICROHYLIDAE	Sphenophryne	FALSE	TRUE	FALSE
Trachycephalus resinifictrix	0.006259133	not threatened	not threatened	LC	ANIMALIA	CHORDATA	AMPHIBIA	ANURA	HYLIDAE	Trachycephalus	FALSE	TRUE	FALSE
Proceratophrys cururu	0.882737774	threatened	DD	DD	ANIMALIA	CHORDATA	AMPHIBIA	ANURA	ODONTOPHRYNIDAE	Proceratophrys	FALSE	TRUE	TRUE
Rhinella tacana	0.012267965	not threatened	not threatened	LC	ANIMALIA	CHORDATA	AMPHIBIA	ANURA	BUFONIDAE	Rhinella	FALSE	TRUE	FALSE
Rhaebo lynchi	0.870254734	threatened	DD	DD	ANIMALIA	CHORDATA	AMPHIBIA	ANURA	BUFONIDAE	Rhaebo	FALSE	TRUE	TRUE
Eleutherodactylus haitianus	0.908019271	threatened	threatened	EN	ANIMALIA	CHORDATA	AMPHIBIA	ANURA	ELEUTHERODACTYLIDAE	Eleutherodactylus	FALSE	TRUE	FALSE
Ectopoglossus confusus	0.943517206	threatened	threatened	EN	ANIMALIA	CHORDATA	AMPHIBIA	ANURA	DENDROBATIDAE	Ectopoglossus	FALSE	TRUE	TRUE
Pseudopaludicola falcipes	0.01413067	not threatened	not threatened	LC	ANIMALIA	CHORDATA	AMPHIBIA	ANURA	LEPTODACTYLIDAE	Pseudopaludicola	FALSE	TRUE	TRUE
Leptopelis vermiculatus	0.64986884	threatened	threatened	EN	ANIMALIA	CHORDATA	AMPHIBIA	ANURA	ARTHROLEPTIDAE	Leptopelis	FALSE	TRUE	TRUE
Choerophryne multisyllaba	0.061946242	not threatened	not threatened	LC	ANIMALIA	CHORDATA	AMPHIBIA	ANURA	MICROHYLIDAE	Choerophryne	FALSE	TRUE	FALSE
Ameerega parvula	0.013614705	not threatened	not threatened	LC	ANIMALIA	CHORDATA	AMPHIBIA	ANURA	DENDROBATIDAE	Ameerega	FALSE	TRUE	TRUE
Hildebrandtia ornata	0.008264054	not threatened	not threatened	LC	ANIMALIA	CHORDATA	AMPHIBIA	ANURA	PTYCHADENIDAE	Hildebrandtia	FALSE	TRUE	TRUE
Proceratophrys avelinoi	0.054980043	not threatened	not threatened	LC	ANIMALIA	CHORDATA	AMPHIBIA	ANURA	ODONTOPHRYNIDAE	Proceratophrys	FALSE	TRUE	TRUE
Leptodactylodon polyacanthus	0.745476823	threatened	threatened	VU	ANIMALIA	CHORDATA	AMPHIBIA	ANURA	ARTHROLEPTIDAE	Leptodactylodon	FALSE	TRUE	TRUE
Cryptotriton nasalis	0.947002519	threatened	threatened	EN	ANIMALIA	CHORDATA	AMPHIBIA	CAUDATA	PLETHODONTIDAE	Cryptotriton	FALSE	TRUE	FALSE
Geocrinia leai	0.115970491	not threatened	not threatened	LC	ANIMALIA	CHORDATA	AMPHIBIA	ANURA	MYOBATRACHIDAE	Geocrinia	FALSE	TRUE	TRUE
Melanophryniscus peritus	0.943305517	threatened	threatened	CR	ANIMALIA	CHORDATA	AMPHIBIA	ANURA	BUFONIDAE	Melanophryniscus	FALSE	TRUE	TRUE
Dendropsophus luteoocellatus	0.063458755	not threatened	not threatened	LC	ANIMALIA	CHORDATA	AMPHIBIA	ANURA	HYLIDAE	Dendropsophus	FALSE	TRUE	TRUE
Xenorhina subcrocea	0.212473803	not threatened	DD	DD	ANIMALIA	CHORDATA	AMPHIBIA	ANURA	MICROHYLIDAE	Xenorhina	FALSE	TRUE	FALSE
Physalaemus bokermanni	0.941027077	threatened	DD	DD	ANIMALIA	CHORDATA	AMPHIBIA	ANURA	LEPTODACTYLIDAE	Physalaemus	FALSE	TRUE	TRUE
Kassina maculosa	0.011622217	not threatened	not threatened	LC	ANIMALIA	CHORDATA	AMPHIBIA	ANURA	HYPEROLIIDAE	Kassina	FALSE	TRUE	TRUE
Afrixalus fornasini	0.008884344	not threatened	not threatened	LC	ANIMALIA	CHORDATA	AMPHIBIA	ANURA	HYPEROLIIDAE	Afrixalus	FALSE	TRUE	TRUE
Lithobates palustris	0.02601686	not threatened	not threatened	LC	ANIMALIA	CHORDATA	AMPHIBIA	ANURA	RANIDAE	Lithobates	FALSE	TRUE	TRUE
Telmatobius atacamensis	0.911556272	threatened	threatened	CR	ANIMALIA	CHORDATA	AMPHIBIA	ANURA	TELMATOBIIDAE	Telmatobius	FALSE	FALSE	TRUE
Thorius smithi	0.847731301	threatened	threatened	CR	ANIMALIA	CHORDATA	AMPHIBIA	CAUDATA	PLETHODONTIDAE	Thorius	FALSE	TRUE	FALSE
Leptobrachella wuhuangmontis	0.816969374	threatened	DD	DD	ANIMALIA	CHORDATA	AMPHIBIA	ANURA	MEGOPHRYIDAE	Leptobrachella	FALSE	TRUE	TRUE
Rana hanluica	0.816163784	threatened	DD	DD	ANIMALIA	CHORDATA	AMPHIBIA	ANURA	RANIDAE	Rana	FALSE	TRUE	TRUE
Alsodes vanzolinii	0.920976404	threatened	threatened	EN	ANIMALIA	CHORDATA	AMPHIBIA	ANURA	ALSODIDAE	Alsodes	FALSE	TRUE	TRUE
Limnonectes palavanensis	0.009917524	not threatened	not threatened	LC	ANIMALIA	CHORDATA	AMPHIBIA	ANURA	DICROGLOSSIDAE	Limnonectes	FALSE	TRUE	TRUE
Austrochaperina kosarek	0.411981072	threatened	DD	DD	ANIMALIA	CHORDATA	AMPHIBIA	ANURA	MICROHYLIDAE	Austrochaperina	FALSE	TRUE	FALSE
Chthonerpeton arii	0.816178287	threatened	DD	DD	ANIMALIA	CHORDATA	AMPHIBIA	GYMNOPHIONA	TYPHLONECTIDAE	Chthonerpeton	FALSE	TRUE	TRUE
Litoria nannotis	0.034245869	not threatened	threatened	EN	ANIMALIA	CHORDATA	AMPHIBIA	ANURA	PELODRYADIDAE	Litoria	FALSE	TRUE	TRUE
Sclerophrys channingi	0.043296544	not threatened	not threatened	LC	ANIMALIA	CHORDATA	AMPHIBIA	ANURA	BUFONIDAE	Sclerophrys	FALSE	TRUE	TRUE
Bromeliohyla melacaena	0.945088037	threatened	threatened	EN	ANIMALIA	CHORDATA	AMPHIBIA	ANURA	HYLIDAE	Bromeliohyla	FALSE	TRUE	TRUE
Rhacophorus baluensis	0.017918244	not threatened	not threatened	LC	ANIMALIA	CHORDATA	AMPHIBIA	ANURA	RHACOPHORIDAE	Rhacophorus	FALSE	TRUE	TRUE
Xenopus laevis	0.01144379	not threatened	not threatened	LC	ANIMALIA	CHORDATA	AMPHIBIA	ANURA	PIPIDAE	Xenopus	FALSE	TRUE	TRUE
Elachistocleis panamensis	0.016977127	not threatened	not threatened	LC	ANIMALIA	CHORDATA	AMPHIBIA	ANURA	MICROHYLIDAE	Elachistocleis	FALSE	TRUE	TRUE
Paratelmatobius poecilogaster	0.927385818	threatened	DD	DD	ANIMALIA	CHORDATA	AMPHIBIA	ANURA	LEPTODACTYLIDAE	Paratelmatobius	FALSE	TRUE	TRUE
Pristimantis lemur	0.810647731	threatened	threatened	VU	ANIMALIA	CHORDATA	AMPHIBIA	ANURA	CRAUGASTORIDAE	Pristimantis	FALSE	TRUE	FALSE
Litoria castanea	0.653277685	threatened	threatened	CR	ANIMALIA	CHORDATA	AMPHIBIA	ANURA	PELODRYADIDAE	Litoria	FALSE	TRUE	TRUE
Ololygon atrata	0.809572811	threatened	DD	DD	ANIMALIA	CHORDATA	AMPHIBIA	ANURA	HYLIDAE	Ololygon	FALSE	TRUE	FALSE
Phlyctimantis keithae	0.924114582	threatened	threatened	EN	ANIMALIA	CHORDATA	AMPHIBIA	ANURA	HYPEROLIIDAE	Phlyctimantis	FALSE	TRUE	TRUE
Stefania tamacuarina	0.262565411	not threatened	DD	DD	ANIMALIA	CHORDATA	AMPHIBIA	ANURA	HEMIPHRACTIDAE	Stefania	FALSE	TRUE	TRUE
Arthroleptis tuberosus	0.008665626	not threatened	DD	DD	ANIMALIA	CHORDATA	AMPHIBIA	ANURA	ARTHROLEPTIDAE	Arthroleptis	FALSE	TRUE	FALSE
Lithobates psilonota	0.056216531	not threatened	not threatened	LC	ANIMALIA	CHORDATA	AMPHIBIA	ANURA	RANIDAE	Lithobates	FALSE	TRUE	TRUE
Batrachoseps wrighti	0.223972272	not threatened	threatened	VU	ANIMALIA	CHORDATA	AMPHIBIA	CAUDATA	PLETHODONTIDAE	Batrachoseps	FALSE	TRUE	FALSE
Quasipaa delacouri	0.250525643	not threatened	not threatened	LC	ANIMALIA	CHORDATA	AMPHIBIA	ANURA	DICROGLOSSIDAE	Quasipaa	FALSE	TRUE	TRUE
Oreophryne lemur	0.259614832	not threatened	not threatened	LC	ANIMALIA	CHORDATA	AMPHIBIA	ANURA	MICROHYLIDAE	Oreophryne	FALSE	TRUE	FALSE
Hyperolius thomensis	0.790256473	threatened	threatened	EN	ANIMALIA	CHORDATA	AMPHIBIA	ANURA	HYPEROLIIDAE	Hyperolius	FALSE	TRUE	FALSE
Limnonectes kuhlii	0.009577419	not threatened	not threatened	LC	ANIMALIA	CHORDATA	AMPHIBIA	ANURA	DICROGLOSSIDAE	Limnonectes	FALSE	TRUE	TRUE
Odorrana hejiangensis	0.571032375	threatened	threatened	VU	ANIMALIA	CHORDATA	AMPHIBIA	ANURA	RANIDAE	Odorrana	FALSE	TRUE	TRUE
Nidirana chapaensis	0.029853463	not threatened	not threatened	LC	ANIMALIA	CHORDATA	AMPHIBIA	ANURA	RANIDAE	Nidirana	FALSE	TRUE	TRUE
Pristimantis lucasi	0.557456852	threatened	not threatened	LC	ANIMALIA	CHORDATA	AMPHIBIA	ANURA	CRAUGASTORIDAE	Pristimantis	FALSE	TRUE	FALSE
Telmatobius contrerasi	0.926061144	threatened	threatened	EN	ANIMALIA	CHORDATA	AMPHIBIA	ANURA	TELMATOBIIDAE	Telmatobius	FALSE	FALSE	TRUE
Dendrobates nubeculosus	0.458455673	threatened	DD	DD	ANIMALIA	CHORDATA	AMPHIBIA	ANURA	DENDROBATIDAE	Dendrobates	FALSE	TRUE	FALSE
Feihyla fuhua	0.724959075	threatened	not threatened	LC	ANIMALIA	CHORDATA	AMPHIBIA	ANURA	RHACOPHORIDAE	Feihyla	FALSE	TRUE	TRUE
Hyperolius cinereus	0.035534668	not threatened	not threatened	LC	ANIMALIA	CHORDATA	AMPHIBIA	ANURA	HYPEROLIIDAE	Hyperolius	FALSE	TRUE	TRUE
Alcalus mariae	0.922384602	threatened	threatened	EN	ANIMALIA	CHORDATA	AMPHIBIA	ANURA	CERATOBATRACHIDAE	Alcalus	FALSE	TRUE	TRUE
Hyalinobatrachium kawense	0.023264571	not threatened	not threatened	LC	ANIMALIA	CHORDATA	AMPHIBIA	ANURA	CENTROLENIDAE	Hyalinobatrachium	FALSE	TRUE	TRUE
Pristimantis cordovae	0.87863464	threatened	threatened	EN	ANIMALIA	CHORDATA	AMPHIBIA	ANURA	CRAUGASTORIDAE	Pristimantis	FALSE	TRUE	FALSE
Hynobius retardatus	0.064787754	not threatened	not threatened	LC	ANIMALIA	CHORDATA	AMPHIBIA	CAUDATA	HYNOBIIDAE	Hynobius	FALSE	TRUE	TRUE
Pseudis paradoxa	0.009254489	not threatened	not threatened	LC	ANIMALIA	CHORDATA	AMPHIBIA	ANURA	HYLIDAE	Pseudis	FALSE	TRUE	TRUE
Litoria electrica	0.049306161	not threatened	not threatened	LC	ANIMALIA	CHORDATA	AMPHIBIA	ANURA	PELODRYADIDAE	Litoria	FALSE	TRUE	TRUE
Isthmohyla lancasteri	0.291292933	not threatened	not threatened	LC	ANIMALIA	CHORDATA	AMPHIBIA	ANURA	HYLIDAE	Isthmohyla	FALSE	TRUE	TRUE
Kaloula kokacii	0.417244312	threatened	not threatened	LC	ANIMALIA	CHORDATA	AMPHIBIA	ANURA	MICROHYLIDAE	Kaloula	FALSE	TRUE	FALSE
Megaelosia goeldii	0.219416658	not threatened	not threatened	LC	ANIMALIA	CHORDATA	AMPHIBIA	ANURA	HYLODIDAE	Megaelosia	FALSE	TRUE	TRUE
Gastrotheca ossilaginis	0.890470323	threatened	DD	DD	ANIMALIA	CHORDATA	AMPHIBIA	ANURA	HEMIPHRACTIDAE	Gastrotheca	FALSE	TRUE	FALSE
Hyloscirtus colymba	0.53034604	threatened	threatened	EN	ANIMALIA	CHORDATA	AMPHIBIA	ANURA	HYLIDAE	Hyloscirtus	FALSE	TRUE	TRUE
Eleutherodactylus pituinus	0.926642892	threatened	threatened	EN	ANIMALIA	CHORDATA	AMPHIBIA	ANURA	ELEUTHERODACTYLIDAE	Eleutherodactylus	FALSE	TRUE	FALSE
Oreobates pereger	0.883964583	threatened	threatened	EN	ANIMALIA	CHORDATA	AMPHIBIA	ANURA	CRAUGASTORIDAE	Oreobates	FALSE	TRUE	FALSE
Meristogenys amoropalamus	0.114252175	not threatened	not threatened	LC	ANIMALIA	CHORDATA	AMPHIBIA	ANURA	RANIDAE	Meristogenys	FALSE	TRUE	TRUE
Hyperolius atrigularis	0.686232494	threatened	DD	DD	ANIMALIA	CHORDATA	AMPHIBIA	ANURA	HYPEROLIIDAE	Hyperolius	FALSE	TRUE	TRUE
Pristimantis hamiotae	0.930301525	threatened	threatened	CR	ANIMALIA	CHORDATA	AMPHIBIA	ANURA	CRAUGASTORIDAE	Pristimantis	FALSE	TRUE	FALSE
Platymantis paengi	0.910776259	threatened	threatened	EN	ANIMALIA	CHORDATA	AMPHIBIA	ANURA	CERATOBATRACHIDAE	Platymantis	FALSE	TRUE	FALSE
Hyloxalus ramosi	0.91284442	threatened	threatened	EN	ANIMALIA	CHORDATA	AMPHIBIA	ANURA	DENDROBATIDAE	Hyloxalus	FALSE	TRUE	TRUE
Ololygon argyreornata	0.015098502	not threatened	not threatened	LC	ANIMALIA	CHORDATA	AMPHIBIA	ANURA	HYLIDAE	Ololygon	FALSE	TRUE	TRUE
Physalaemus albifrons	0.020928097	not threatened	not threatened	LC	ANIMALIA	CHORDATA	AMPHIBIA	ANURA	LEPTODACTYLIDAE	Physalaemus	FALSE	TRUE	TRUE
Bufotes zamdaensis	0.772793165	threatened	DD	DD	ANIMALIA	CHORDATA	AMPHIBIA	ANURA	BUFONIDAE	Bufotes	FALSE	TRUE	TRUE
Thorius munificus	0.952486717	threatened	threatened	CR	ANIMALIA	CHORDATA	AMPHIBIA	CAUDATA	PLETHODONTIDAE	Thorius	FALSE	TRUE	FALSE
Pseudopaludicola mineira	0.896985363	threatened	DD	DD	ANIMALIA	CHORDATA	AMPHIBIA	ANURA	LEPTODACTYLIDAE	Pseudopaludicola	FALSE	TRUE	TRUE
Trichobatrachus robustus	0.081216834	not threatened	not threatened	LC	ANIMALIA	CHORDATA	AMPHIBIA	ANURA	ARTHROLEPTIDAE	Trichobatrachus	FALSE	TRUE	TRUE
Pristimantis ganonotus	0.706326716	threatened	DD	DD	ANIMALIA	CHORDATA	AMPHIBIA	ANURA	CRAUGASTORIDAE	Pristimantis	FALSE	TRUE	FALSE
Boana cipoensis	0.350991485	threatened	not threatened	NT	ANIMALIA	CHORDATA	AMPHIBIA	ANURA	HYLIDAE	Boana	FALSE	TRUE	TRUE
Hyperolius ghesquieri	0.323851551	not threatened	DD	DD	ANIMALIA	CHORDATA	AMPHIBIA	ANURA	HYPEROLIIDAE	Hyperolius	FALSE	TRUE	TRUE
Anomaloglossus shrevei	0.11535626	not threatened	not threatened	NT	ANIMALIA	CHORDATA	AMPHIBIA	ANURA	AROMOBATIDAE	Anomaloglossus	FALSE	TRUE	TRUE
Hyperolius rubrovermiculatus	0.931264559	threatened	threatened	EN	ANIMALIA	CHORDATA	AMPHIBIA	ANURA	HYPEROLIIDAE	Hyperolius	FALSE	TRUE	TRUE
Callulina laphami	0.923929597	threatened	threatened	CR	ANIMALIA	CHORDATA	AMPHIBIA	ANURA	BREVICIPITIDAE	Callulina	FALSE	TRUE	FALSE
Bokermannohyla caramaschii	0.594428473	threatened	not threatened	LC	ANIMALIA	CHORDATA	AMPHIBIA	ANURA	HYLIDAE	Bokermannohyla	FALSE	TRUE	TRUE
Boophis xerophilus	0.026751608	not threatened	not threatened	LC	ANIMALIA	CHORDATA	AMPHIBIA	ANURA	MANTELLIDAE	Boophis	FALSE	TRUE	TRUE
Scinax altae	0.146593732	not threatened	not threatened	LC	ANIMALIA	CHORDATA	AMPHIBIA	ANURA	HYLIDAE	Scinax	FALSE	TRUE	TRUE
Myersiohyla aromatica	0.561557795	threatened	threatened	VU	ANIMALIA	CHORDATA	AMPHIBIA	ANURA	HYLIDAE	Myersiohyla	FALSE	TRUE	TRUE
Elachistocleis carvalhoi	0.16334759	not threatened	not threatened	LC	ANIMALIA	CHORDATA	AMPHIBIA	ANURA	MICROHYLIDAE	Elachistocleis	FALSE	TRUE	TRUE
Pristimantis colostichos	0.911341968	threatened	threatened	VU	ANIMALIA	CHORDATA	AMPHIBIA	ANURA	CRAUGASTORIDAE	Pristimantis	FALSE	TRUE	FALSE
Cornufer guppyi	0.018420799	not threatened	not threatened	LC	ANIMALIA	CHORDATA	AMPHIBIA	ANURA	CERATOBATRACHIDAE	Cornufer	FALSE	TRUE	TRUE
Rulyrana flavopunctata	0.029866329	not threatened	not threatened	LC	ANIMALIA	CHORDATA	AMPHIBIA	ANURA	CENTROLENIDAE	Rulyrana	FALSE	TRUE	TRUE
Limnonectes limborgi	0.041081033	not threatened	not threatened	LC	ANIMALIA	CHORDATA	AMPHIBIA	ANURA	DICROGLOSSIDAE	Limnonectes	FALSE	TRUE	TRUE
Phrynomantis annectens	0.008183224	not threatened	not threatened	LC	ANIMALIA	CHORDATA	AMPHIBIA	ANURA	MICROHYLIDAE	Phrynomantis	FALSE	TRUE	TRUE
Leptobrachella fuliginosa	0.906742222	threatened	DD	DD	ANIMALIA	CHORDATA	AMPHIBIA	ANURA	MEGOPHRYIDAE	Leptobrachella	FALSE	TRUE	TRUE
Leptodactylus cupreus	0.904970346	threatened	DD	DD	ANIMALIA	CHORDATA	AMPHIBIA	ANURA	LEPTODACTYLIDAE	Leptodactylus	FALSE	TRUE	TRUE
Bolitoglossa conanti	0.808129035	threatened	threatened	VU	ANIMALIA	CHORDATA	AMPHIBIA	CAUDATA	PLETHODONTIDAE	Bolitoglossa	FALSE	TRUE	FALSE
Bijurana nicobariensis	0.096143533	not threatened	not threatened	LC	ANIMALIA	CHORDATA	AMPHIBIA	ANURA	RANIDAE	Bijurana	FALSE	TRUE	TRUE
Hyloxalus vergeli	0.731405291	threatened	threatened	VU	ANIMALIA	CHORDATA	AMPHIBIA	ANURA	DENDROBATIDAE	Hyloxalus	FALSE	TRUE	TRUE
Ambystoma leorae	0.956113463	threatened	threatened	CR	ANIMALIA	CHORDATA	AMPHIBIA	CAUDATA	AMBYSTOMATIDAE	Ambystoma	FALSE	TRUE	TRUE
Dendropsophus marmoratus	0.007553084	not threatened	not threatened	LC	ANIMALIA	CHORDATA	AMPHIBIA	ANURA	HYLIDAE	Dendropsophus	FALSE	TRUE	TRUE
Aplastodiscus arildae	0.040063436	not threatened	not threatened	LC	ANIMALIA	CHORDATA	AMPHIBIA	ANURA	HYLIDAE	Aplastodiscus	FALSE	TRUE	TRUE
Batrachuperus londongensis	0.895252801	threatened	threatened	EN	ANIMALIA	CHORDATA	AMPHIBIA	CAUDATA	HYNOBIIDAE	Batrachuperus	FALSE	TRUE	TRUE
Physalaemus obtectus	0.568921833	threatened	DD	DD	ANIMALIA	CHORDATA	AMPHIBIA	ANURA	LEPTODACTYLIDAE	Physalaemus	FALSE	TRUE	TRUE
Afrixalus lindholmi	0.797637598	threatened	DD	DD	ANIMALIA	CHORDATA	AMPHIBIA	ANURA	HYPEROLIIDAE	Afrixalus	FALSE	TRUE	TRUE
Centrolene peristictum	0.100064129	not threatened	not threatened	LC	ANIMALIA	CHORDATA	AMPHIBIA	ANURA	CENTROLENIDAE	Centrolene	FALSE	TRUE	TRUE
Astylosternus laticephalus	0.167601511	not threatened	not threatened	NT	ANIMALIA	CHORDATA	AMPHIBIA	ANURA	ARTHROLEPTIDAE	Astylosternus	FALSE	TRUE	TRUE
Osteocephalus planiceps	0.009325986	not threatened	not threatened	LC	ANIMALIA	CHORDATA	AMPHIBIA	ANURA	HYLIDAE	Osteocephalus	FALSE	TRUE	FALSE
Atelopus tricolor	0.925989422	threatened	threatened	CR	ANIMALIA	CHORDATA	AMPHIBIA	ANURA	BUFONIDAE	Atelopus	FALSE	TRUE	TRUE
Sphenophryne thomsoni	0.017494928	not threatened	not threatened	LC	ANIMALIA	CHORDATA	AMPHIBIA	ANURA	MICROHYLIDAE	Sphenophryne	FALSE	TRUE	FALSE
Craugastor campbelli	0.918730781	threatened	threatened	CR	ANIMALIA	CHORDATA	AMPHIBIA	ANURA	CRAUGASTORIDAE	Craugastor	FALSE	TRUE	FALSE
Litoria australis	0.029161234	not threatened	not threatened	LC	ANIMALIA	CHORDATA	AMPHIBIA	ANURA	PELODRYADIDAE	Litoria	FALSE	TRUE	TRUE
Dendrotriton megarhinus	0.950613598	threatened	threatened	VU	ANIMALIA	CHORDATA	AMPHIBIA	CAUDATA	PLETHODONTIDAE	Dendrotriton	FALSE	TRUE	FALSE
Leptodactylus lithonaetes	0.026856688	not threatened	not threatened	LC	ANIMALIA	CHORDATA	AMPHIBIA	ANURA	LEPTODACTYLIDAE	Leptodactylus	FALSE	TRUE	TRUE
Gracixalus quangi	0.931705155	threatened	threatened	VU	ANIMALIA	CHORDATA	AMPHIBIA	ANURA	RHACOPHORIDAE	Gracixalus	FALSE	TRUE	TRUE
Litoria tyleri	0.280903613	not threatened	not threatened	LC	ANIMALIA	CHORDATA	AMPHIBIA	ANURA	PELODRYADIDAE	Litoria	FALSE	TRUE	TRUE
Zhangixalus aurantiventris	0.366807484	threatened	threatened	EN	ANIMALIA	CHORDATA	AMPHIBIA	ANURA	RHACOPHORIDAE	Zhangixalus	FALSE	TRUE	FALSE
Eleutherodactylus verruculatus	0.945148697	threatened	DD	DD	ANIMALIA	CHORDATA	AMPHIBIA	ANURA	ELEUTHERODACTYLIDAE	Eleutherodactylus	FALSE	TRUE	FALSE
Plethodon vehiculum	0.013550726	not threatened	not threatened	LC	ANIMALIA	CHORDATA	AMPHIBIA	CAUDATA	PLETHODONTIDAE	Plethodon	FALSE	TRUE	FALSE
Oscaecilia polyzona	0.033944141	not threatened	not threatened	LC	ANIMALIA	CHORDATA	AMPHIBIA	GYMNOPHIONA	CAECILIIDAE	Oscaecilia	FALSE	TRUE	FALSE
Bokermannohyla itapoty	0.856556777	threatened	not threatened	LC	ANIMALIA	CHORDATA	AMPHIBIA	ANURA	HYLIDAE	Bokermannohyla	FALSE	TRUE	TRUE
Phrynopus curator	0.581628648	threatened	DD	DD	ANIMALIA	CHORDATA	AMPHIBIA	ANURA	CRAUGASTORIDAE	Phrynopus	FALSE	TRUE	FALSE
Osteocephalus yasuni	0.011885751	not threatened	not threatened	LC	ANIMALIA	CHORDATA	AMPHIBIA	ANURA	HYLIDAE	Osteocephalus	FALSE	TRUE	TRUE
Phrynobatrachus dendrobates	0.031135737	not threatened	not threatened	LC	ANIMALIA	CHORDATA	AMPHIBIA	ANURA	PHRYNOBATRACHIDAE	Phrynobatrachus	FALSE	TRUE	FALSE
Microkayla quimsacruzis	0.92641482	threatened	threatened	EN	ANIMALIA	CHORDATA	AMPHIBIA	ANURA	CRAUGASTORIDAE	Microkayla	FALSE	TRUE	FALSE
Amolops ricketti	0.055135507	not threatened	not threatened	LC	ANIMALIA	CHORDATA	AMPHIBIA	ANURA	RANIDAE	Amolops	FALSE	TRUE	TRUE
Ololygon v-signata	0.26301805	not threatened	not threatened	LC	ANIMALIA	CHORDATA	AMPHIBIA	ANURA	HYLIDAE	Ololygon	FALSE	TRUE	FALSE
Kassina fusca	0.013239912	not threatened	not threatened	LC	ANIMALIA	CHORDATA	AMPHIBIA	ANURA	HYPEROLIIDAE	Kassina	FALSE	TRUE	TRUE
Pristimantis longicorpus	0.912896622	threatened	threatened	CR	ANIMALIA	CHORDATA	AMPHIBIA	ANURA	CRAUGASTORIDAE	Pristimantis	FALSE	TRUE	FALSE
Bolitoglossa porrasorum	0.94478779	threatened	threatened	EN	ANIMALIA	CHORDATA	AMPHIBIA	CAUDATA	PLETHODONTIDAE	Bolitoglossa	FALSE	TRUE	FALSE
Megophrys glandulosa	0.108450341	not threatened	not threatened	LC	ANIMALIA	CHORDATA	AMPHIBIA	ANURA	MEGOPHRYIDAE	Megophrys	FALSE	TRUE	TRUE
Uperodon globulosus	0.037091445	not threatened	not threatened	LC	ANIMALIA	CHORDATA	AMPHIBIA	ANURA	MICROHYLIDAE	Uperodon	FALSE	TRUE	TRUE
Eleutherodactylus dolomedes	0.88673367	threatened	threatened	CR	ANIMALIA	CHORDATA	AMPHIBIA	ANURA	ELEUTHERODACTYLIDAE	Eleutherodactylus	FALSE	TRUE	FALSE
Kurixalus bisacculus	0.0262286	not threatened	not threatened	LC	ANIMALIA	CHORDATA	AMPHIBIA	ANURA	RHACOPHORIDAE	Kurixalus	FALSE	TRUE	TRUE
Pristimantis melanogaster	0.905089957	threatened	not threatened	NT	ANIMALIA	CHORDATA	AMPHIBIA	ANURA	CRAUGASTORIDAE	Pristimantis	FALSE	TRUE	FALSE
Pristimantis puipui	0.854664037	threatened	DD	DD	ANIMALIA	CHORDATA	AMPHIBIA	ANURA	CRAUGASTORIDAE	Pristimantis	FALSE	TRUE	FALSE
Noblella madreselva	0.862134617	threatened	threatened	CR	ANIMALIA	CHORDATA	AMPHIBIA	ANURA	CRAUGASTORIDAE	Noblella	FALSE	TRUE	FALSE
Platymantis corrugatus	0.013728604	not threatened	not threatened	LC	ANIMALIA	CHORDATA	AMPHIBIA	ANURA	CERATOBATRACHIDAE	Platymantis	FALSE	TRUE	FALSE
Litoria myola	0.63802693	threatened	threatened	CR	ANIMALIA	CHORDATA	AMPHIBIA	ANURA	PELODRYADIDAE	Litoria	FALSE	TRUE	TRUE
Chalcorana scutigera	0.694308062	threatened	DD	DD	ANIMALIA	CHORDATA	AMPHIBIA	ANURA	RANIDAE	Chalcorana	FALSE	FALSE	TRUE
Zhangixalus dennysi	0.055376947	not threatened	not threatened	LC	ANIMALIA	CHORDATA	AMPHIBIA	ANURA	RHACOPHORIDAE	Zhangixalus	FALSE	TRUE	TRUE
Pristimantis medemi	0.443985927	threatened	not threatened	LC	ANIMALIA	CHORDATA	AMPHIBIA	ANURA	CRAUGASTORIDAE	Pristimantis	FALSE	TRUE	TRUE
Pulchrana picturata	0.017901864	not threatened	not threatened	LC	ANIMALIA	CHORDATA	AMPHIBIA	ANURA	RANIDAE	Pulchrana	FALSE	TRUE	TRUE
Hydrolaetare dantasi	0.031272868	not threatened	not threatened	LC	ANIMALIA	CHORDATA	AMPHIBIA	ANURA	LEPTODACTYLIDAE	Hydrolaetare	FALSE	TRUE	TRUE
Duttaphrynus silentvalleyensis	0.918846821	threatened	DD	DD	ANIMALIA	CHORDATA	AMPHIBIA	ANURA	BUFONIDAE	Duttaphrynus	FALSE	TRUE	FALSE
Cornufer schmidti	0.0290139	not threatened	not threatened	LC	ANIMALIA	CHORDATA	AMPHIBIA	ANURA	CERATOBATRACHIDAE	Cornufer	FALSE	TRUE	FALSE
Mertensophryne anotis	0.052228381	not threatened	not threatened	LC	ANIMALIA	CHORDATA	AMPHIBIA	ANURA	BUFONIDAE	Mertensophryne	FALSE	TRUE	FALSE
Rhinella granulosa	0.006527039	not threatened	not threatened	LC	ANIMALIA	CHORDATA	AMPHIBIA	ANURA	BUFONIDAE	Rhinella	FALSE	TRUE	TRUE
Amolops chayuensis	0.750821055	threatened	DD	DD	ANIMALIA	CHORDATA	AMPHIBIA	ANURA	RANIDAE	Amolops	FALSE	TRUE	TRUE
Boophis lilianae	0.898776114	threatened	DD	DD	ANIMALIA	CHORDATA	AMPHIBIA	ANURA	MANTELLIDAE	Boophis	FALSE	TRUE	TRUE
Arthroleptella subvoce	0.892971216	threatened	threatened	CR	ANIMALIA	CHORDATA	AMPHIBIA	ANURA	PYXICEPHALIDAE	Arthroleptella	FALSE	TRUE	FALSE
Pristimantis surdus	0.888110943	threatened	threatened	EN	ANIMALIA	CHORDATA	AMPHIBIA	ANURA	CRAUGASTORIDAE	Pristimantis	FALSE	TRUE	FALSE
Phrynobatrachus dispar	0.306877119	not threatened	not threatened	LC	ANIMALIA	CHORDATA	AMPHIBIA	ANURA	PHRYNOBATRACHIDAE	Phrynobatrachus	FALSE	TRUE	TRUE
Hyalinobatrachium eccentricum	0.545878879	threatened	DD	DD	ANIMALIA	CHORDATA	AMPHIBIA	ANURA	CENTROLENIDAE	Hyalinobatrachium	FALSE	TRUE	TRUE
Callulops stictogaster	0.043319014	not threatened	not threatened	LC	ANIMALIA	CHORDATA	AMPHIBIA	ANURA	MICROHYLIDAE	Callulops	FALSE	TRUE	FALSE
Boophis albilabris	0.013932003	not threatened	not threatened	LC	ANIMALIA	CHORDATA	AMPHIBIA	ANURA	MANTELLIDAE	Boophis	FALSE	TRUE	TRUE
Cycloramphus stejnegeri	0.860089466	threatened	DD	DD	ANIMALIA	CHORDATA	AMPHIBIA	ANURA	CYCLORAMPHIDAE	Cycloramphus	FALSE	TRUE	FALSE
Hyperolius steindachneri	0.018709203	not threatened	not threatened	LC	ANIMALIA	CHORDATA	AMPHIBIA	ANURA	HYPEROLIIDAE	Hyperolius	FALSE	FALSE	TRUE
Oedipina tzutujilorum	0.938124157	threatened	threatened	EN	ANIMALIA	CHORDATA	AMPHIBIA	CAUDATA	PLETHODONTIDAE	Oedipina	FALSE	TRUE	FALSE
Sclerophrys reesi	0.87923379	threatened	DD	DD	ANIMALIA	CHORDATA	AMPHIBIA	ANURA	BUFONIDAE	Sclerophrys	FALSE	TRUE	TRUE
Dendropsophus elegans	0.010165202	not threatened	not threatened	LC	ANIMALIA	CHORDATA	AMPHIBIA	ANURA	HYLIDAE	Dendropsophus	FALSE	TRUE	TRUE
Ranitomeya vanzolinii	0.016394339	not threatened	not threatened	LC	ANIMALIA	CHORDATA	AMPHIBIA	ANURA	DENDROBATIDAE	Ranitomeya	FALSE	TRUE	TRUE
Pseudohynobius shuichengensis	0.93731413	threatened	threatened	CR	ANIMALIA	CHORDATA	AMPHIBIA	CAUDATA	HYNOBIIDAE	Pseudohynobius	FALSE	TRUE	TRUE
Glyphoglossus flavus	0.103789882	not threatened	not threatened	LC	ANIMALIA	CHORDATA	AMPHIBIA	ANURA	MICROHYLIDAE	Glyphoglossus	FALSE	TRUE	TRUE
Heterixalus carbonei	0.757131017	threatened	not threatened	LC	ANIMALIA	CHORDATA	AMPHIBIA	ANURA	HYPEROLIIDAE	Heterixalus	FALSE	TRUE	TRUE
Lissotriton italicus	0.088123355	not threatened	not threatened	LC	ANIMALIA	CHORDATA	AMPHIBIA	CAUDATA	SALAMANDRIDAE	Lissotriton	FALSE	TRUE	TRUE
Dendropsophus bipunctatus	0.019596006	not threatened	not threatened	LC	ANIMALIA	CHORDATA	AMPHIBIA	ANURA	HYLIDAE	Dendropsophus	FALSE	TRUE	TRUE
Limnodynastes depressus	0.02810276	not threatened	not threatened	LC	ANIMALIA	CHORDATA	AMPHIBIA	ANURA	LIMNODYNASTIDAE	Limnodynastes	FALSE	TRUE	TRUE
Epipedobates anthonyi	0.103736206	not threatened	not threatened	NT	ANIMALIA	CHORDATA	AMPHIBIA	ANURA	DENDROBATIDAE	Epipedobates	FALSE	TRUE	TRUE
Caecilia corpulenta	0.779655295	threatened	DD	DD	ANIMALIA	CHORDATA	AMPHIBIA	GYMNOPHIONA	CAECILIIDAE	Caecilia	FALSE	TRUE	TRUE
Phrynopus barthlenae	0.88335336	threatened	threatened	EN	ANIMALIA	CHORDATA	AMPHIBIA	ANURA	CRAUGASTORIDAE	Phrynopus	FALSE	TRUE	FALSE
Uperoleia arenicola	0.525398271	threatened	DD	DD	ANIMALIA	CHORDATA	AMPHIBIA	ANURA	MYOBATRACHIDAE	Uperoleia	FALSE	TRUE	TRUE
Myersiohyla neblinaria	0.148625636	not threatened	not threatened	LC	ANIMALIA	CHORDATA	AMPHIBIA	ANURA	HYLIDAE	Myersiohyla	FALSE	TRUE	TRUE
Raorchestes resplendens	0.944264	threatened	threatened	CR	ANIMALIA	CHORDATA	AMPHIBIA	ANURA	RHACOPHORIDAE	Raorchestes	FALSE	TRUE	FALSE
Kalophrynus baluensis	0.067814201	not threatened	not threatened	LC	ANIMALIA	CHORDATA	AMPHIBIA	ANURA	MICROHYLIDAE	Kalophrynus	FALSE	TRUE	FALSE
Bolitoglossa altamazonica	0.006731171	not threatened	not threatened	LC	ANIMALIA	CHORDATA	AMPHIBIA	CAUDATA	PLETHODONTIDAE	Bolitoglossa	FALSE	TRUE	FALSE
Eleutherodactylus eunaster	0.899146163	threatened	threatened	CR	ANIMALIA	CHORDATA	AMPHIBIA	ANURA	ELEUTHERODACTYLIDAE	Eleutherodactylus	FALSE	TRUE	FALSE
Odontophrynus carvalhoi	0.017013737	not threatened	not threatened	LC	ANIMALIA	CHORDATA	AMPHIBIA	ANURA	ODONTOPHRYNIDAE	Odontophrynus	FALSE	TRUE	TRUE
Phrynobatrachus inexpectatus	0.897865461	threatened	DD	DD	ANIMALIA	CHORDATA	AMPHIBIA	ANURA	PHRYNOBATRACHIDAE	Phrynobatrachus	FALSE	TRUE	TRUE
Ambystoma lermaense	0.951426821	threatened	threatened	EN	ANIMALIA	CHORDATA	AMPHIBIA	CAUDATA	AMBYSTOMATIDAE	Ambystoma	FALSE	TRUE	TRUE
Philautus umbra	0.085358297	not threatened	not threatened	LC	ANIMALIA	CHORDATA	AMPHIBIA	ANURA	RHACOPHORIDAE	Philautus	FALSE	TRUE	FALSE
Atelopus mandingues	0.934264257	threatened	DD	DD	ANIMALIA	CHORDATA	AMPHIBIA	ANURA	BUFONIDAE	Atelopus	FALSE	TRUE	TRUE
Bufotes latastii	0.097802947	not threatened	not threatened	LC	ANIMALIA	CHORDATA	AMPHIBIA	ANURA	BUFONIDAE	Bufotes	FALSE	TRUE	TRUE
Boophis occidentalis	0.32135222	not threatened	not threatened	LC	ANIMALIA	CHORDATA	AMPHIBIA	ANURA	MANTELLIDAE	Boophis	FALSE	TRUE	TRUE
Atelopus oxapampae	0.856828205	threatened	threatened	EN	ANIMALIA	CHORDATA	AMPHIBIA	ANURA	BUFONIDAE	Atelopus	FALSE	TRUE	TRUE
Ansonia minuta	0.026568765	not threatened	not threatened	LC	ANIMALIA	CHORDATA	AMPHIBIA	ANURA	BUFONIDAE	Ansonia	FALSE	TRUE	TRUE
Crossodactylodes izecksohni	0.889729666	threatened	not threatened	NT	ANIMALIA	CHORDATA	AMPHIBIA	ANURA	LEPTODACTYLIDAE	Crossodactylodes	FALSE	TRUE	FALSE
Aubria masako	0.01528105	not threatened	not threatened	LC	ANIMALIA	CHORDATA	AMPHIBIA	ANURA	PYXICEPHALIDAE	Aubria	FALSE	TRUE	TRUE
Agalychnis buckleyi	0.033988345	not threatened	not threatened	LC	ANIMALIA	CHORDATA	AMPHIBIA	ANURA	PHYLLOMEDUSIDAE	Agalychnis	FALSE	TRUE	TRUE
Adelotus brevis	0.02061497	not threatened	not threatened	NT	ANIMALIA	CHORDATA	AMPHIBIA	ANURA	LIMNODYNASTIDAE	Adelotus	FALSE	TRUE	TRUE
Bolitoglossa obscura	0.37771326	threatened	DD	DD	ANIMALIA	CHORDATA	AMPHIBIA	CAUDATA	PLETHODONTIDAE	Bolitoglossa	FALSE	TRUE	FALSE
Nothophryne ribauensis	0.947681672	threatened	threatened	EN	ANIMALIA	CHORDATA	AMPHIBIA	ANURA	PYXICEPHALIDAE	Nothophryne	FALSE	TRUE	TRUE
Megophrys hansi	0.854195333	threatened	DD	DD	ANIMALIA	CHORDATA	AMPHIBIA	ANURA	MEGOPHRYIDAE	Megophrys	FALSE	TRUE	TRUE
Lithobates sevosus	0.655600847	threatened	threatened	CR	ANIMALIA	CHORDATA	AMPHIBIA	ANURA	RANIDAE	Lithobates	FALSE	TRUE	TRUE
Kaloula mediolineata	0.031471697	not threatened	not threatened	NT	ANIMALIA	CHORDATA	AMPHIBIA	ANURA	MICROHYLIDAE	Kaloula	FALSE	TRUE	TRUE
Hyloxalus mystax	0.583197344	threatened	DD	DD	ANIMALIA	CHORDATA	AMPHIBIA	ANURA	DENDROBATIDAE	Hyloxalus	FALSE	TRUE	TRUE
Pelodytes punctatus	0.023423859	not threatened	not threatened	LC	ANIMALIA	CHORDATA	AMPHIBIA	ANURA	PELODYTIDAE	Pelodytes	FALSE	TRUE	TRUE
Choerophryne pipiens	0.074424476	not threatened	not threatened	LC	ANIMALIA	CHORDATA	AMPHIBIA	ANURA	MICROHYLIDAE	Choerophryne	FALSE	TRUE	FALSE
Breviceps gibbosus	0.397738563	threatened	not threatened	NT	ANIMALIA	CHORDATA	AMPHIBIA	ANURA	BREVICIPITIDAE	Breviceps	FALSE	TRUE	FALSE
Cophixalus tomaiodactylus	0.134050364	not threatened	not threatened	LC	ANIMALIA	CHORDATA	AMPHIBIA	ANURA	MICROHYLIDAE	Cophixalus	FALSE	TRUE	FALSE
Hyloxalus maquipucuna	0.927445234	threatened	DD	DD	ANIMALIA	CHORDATA	AMPHIBIA	ANURA	DENDROBATIDAE	Hyloxalus	FALSE	TRUE	TRUE
Microhyla maculifera	0.581014354	threatened	DD	DD	ANIMALIA	CHORDATA	AMPHIBIA	ANURA	MICROHYLIDAE	Microhyla	FALSE	TRUE	TRUE
Elachistocleis bicolor	0.014499416	not threatened	not threatened	LC	ANIMALIA	CHORDATA	AMPHIBIA	ANURA	MICROHYLIDAE	Elachistocleis	FALSE	TRUE	TRUE
Cynops orientalis	0.042609456	not threatened	not threatened	LC	ANIMALIA	CHORDATA	AMPHIBIA	CAUDATA	SALAMANDRIDAE	Cynops	FALSE	TRUE	TRUE
Rhaebo caeruleostictus	0.191810003	not threatened	threatened	EN	ANIMALIA	CHORDATA	AMPHIBIA	ANURA	BUFONIDAE	Rhaebo	FALSE	TRUE	TRUE
Scinax fuscovarius	0.008141482	not threatened	not threatened	LC	ANIMALIA	CHORDATA	AMPHIBIA	ANURA	HYLIDAE	Scinax	FALSE	TRUE	TRUE
Chiromantis kelleri	0.011217043	not threatened	not threatened	LC	ANIMALIA	CHORDATA	AMPHIBIA	ANURA	RHACOPHORIDAE	Chiromantis	FALSE	TRUE	TRUE
Kaloula kalingensis	0.03528064	not threatened	not threatened	LC	ANIMALIA	CHORDATA	AMPHIBIA	ANURA	MICROHYLIDAE	Kaloula	FALSE	TRUE	FALSE
Telmatobius mayoloi	0.923490498	threatened	threatened	EN	ANIMALIA	CHORDATA	AMPHIBIA	ANURA	TELMATOBIIDAE	Telmatobius	FALSE	FALSE	TRUE
Sarcohyla miahuatlanensis	0.957793134	threatened	DD	DD	ANIMALIA	CHORDATA	AMPHIBIA	ANURA	HYLIDAE	Sarcohyla	FALSE	TRUE	TRUE
Oreophryne moluccensis	0.083799114	not threatened	not threatened	LC	ANIMALIA	CHORDATA	AMPHIBIA	ANURA	MICROHYLIDAE	Oreophryne	FALSE	TRUE	FALSE
Scinax duartei	0.179230563	not threatened	not threatened	LC	ANIMALIA	CHORDATA	AMPHIBIA	ANURA	HYLIDAE	Scinax	FALSE	TRUE	TRUE
Litoria darlingtoni	0.02478605	not threatened	not threatened	LC	ANIMALIA	CHORDATA	AMPHIBIA	ANURA	PELODRYADIDAE	Litoria	FALSE	TRUE	TRUE
Eleutherodactylus amadeus	0.840567964	threatened	threatened	CR	ANIMALIA	CHORDATA	AMPHIBIA	ANURA	ELEUTHERODACTYLIDAE	Eleutherodactylus	FALSE	TRUE	FALSE
Idiocranium russeli	0.777223144	threatened	DD	DD	ANIMALIA	CHORDATA	AMPHIBIA	GYMNOPHIONA	INDOTYPHLIDAE	Idiocranium	FALSE	TRUE	FALSE
Arthroleptis poecilonotus	0.095785372	not threatened	not threatened	LC	ANIMALIA	CHORDATA	AMPHIBIA	ANURA	ARTHROLEPTIDAE	Arthroleptis	FALSE	TRUE	FALSE
Leptobrachium tengchongense	0.912232126	threatened	threatened	EN	ANIMALIA	CHORDATA	AMPHIBIA	ANURA	MEGOPHRYIDAE	Leptobrachium	FALSE	TRUE	TRUE
Cycloramphus valae	0.787399401	threatened	DD	DD	ANIMALIA	CHORDATA	AMPHIBIA	ANURA	CYCLORAMPHIDAE	Cycloramphus	FALSE	TRUE	TRUE
Zachaenus parvulus	0.603117488	threatened	not threatened	LC	ANIMALIA	CHORDATA	AMPHIBIA	ANURA	CYCLORAMPHIDAE	Zachaenus	FALSE	TRUE	FALSE
Hyperolius pictus	0.038147353	not threatened	not threatened	LC	ANIMALIA	CHORDATA	AMPHIBIA	ANURA	HYPEROLIIDAE	Hyperolius	FALSE	TRUE	TRUE
Gephyromantis pseudoasper	0.327713406	threatened	not threatened	LC	ANIMALIA	CHORDATA	AMPHIBIA	ANURA	MANTELLIDAE	Gephyromantis	FALSE	TRUE	TRUE
Elachistocleis matogrosso	0.105228974	not threatened	not threatened	LC	ANIMALIA	CHORDATA	AMPHIBIA	ANURA	MICROHYLIDAE	Elachistocleis	FALSE	TRUE	TRUE
Choerophryne nigrescens	0.257466086	not threatened	DD	DD	ANIMALIA	CHORDATA	AMPHIBIA	ANURA	MICROHYLIDAE	Choerophryne	FALSE	TRUE	FALSE
Adelophryne baturitensis	0.776228921	threatened	threatened	VU	ANIMALIA	CHORDATA	AMPHIBIA	ANURA	ELEUTHERODACTYLIDAE	Adelophryne	FALSE	TRUE	FALSE
Megophrys microstoma	0.025848693	not threatened	not threatened	LC	ANIMALIA	CHORDATA	AMPHIBIA	ANURA	MEGOPHRYIDAE	Megophrys	FALSE	TRUE	TRUE
Leptopelis zebra	0.027332157	not threatened	not threatened	LC	ANIMALIA	CHORDATA	AMPHIBIA	ANURA	ARTHROLEPTIDAE	Leptopelis	FALSE	TRUE	TRUE
Hyalinobatrachium tatayoi	0.426328016	threatened	not threatened	NT	ANIMALIA	CHORDATA	AMPHIBIA	ANURA	CENTROLENIDAE	Hyalinobatrachium	FALSE	TRUE	TRUE
Kaloula verrucosa	0.035519671	not threatened	not threatened	LC	ANIMALIA	CHORDATA	AMPHIBIA	ANURA	MICROHYLIDAE	Kaloula	FALSE	TRUE	TRUE
Dendropsophus phlebodes	0.009802172	not threatened	not threatened	LC	ANIMALIA	CHORDATA	AMPHIBIA	ANURA	HYLIDAE	Dendropsophus	FALSE	TRUE	TRUE
Batrachoseps kawia	0.826959809	threatened	DD	DD	ANIMALIA	CHORDATA	AMPHIBIA	CAUDATA	PLETHODONTIDAE	Batrachoseps	FALSE	TRUE	FALSE
Megophrys zunhebotoensis	0.848506256	threatened	DD	DD	ANIMALIA	CHORDATA	AMPHIBIA	ANURA	MEGOPHRYIDAE	Megophrys	FALSE	TRUE	TRUE
Thoropa miliaris	0.013036182	not threatened	not threatened	LC	ANIMALIA	CHORDATA	AMPHIBIA	ANURA	CYCLORAMPHIDAE	Thoropa	FALSE	TRUE	TRUE
Ololygon rizibilis	0.03466322	not threatened	not threatened	LC	ANIMALIA	CHORDATA	AMPHIBIA	ANURA	HYLIDAE	Ololygon	FALSE	TRUE	TRUE
Callimedusa ecuatoriana	0.803301274	threatened	threatened	VU	ANIMALIA	CHORDATA	AMPHIBIA	ANURA	PHYLLOMEDUSIDAE	Callimedusa	FALSE	TRUE	TRUE
Xenorhina macrops	0.019539678	not threatened	not threatened	LC	ANIMALIA	CHORDATA	AMPHIBIA	ANURA	MICROHYLIDAE	Xenorhina	FALSE	TRUE	FALSE
Hyperolius adspersus	0.008888315	not threatened	not threatened	LC	ANIMALIA	CHORDATA	AMPHIBIA	ANURA	HYPEROLIIDAE	Hyperolius	FALSE	TRUE	TRUE
Pithecopus ayeaye	0.910930759	threatened	threatened	CR	ANIMALIA	CHORDATA	AMPHIBIA	ANURA	PHYLLOMEDUSIDAE	Pithecopus	FALSE	TRUE	TRUE
Ecnomiohyla sukia	0.254236284	not threatened	not threatened	LC	ANIMALIA	CHORDATA	AMPHIBIA	ANURA	HYLIDAE	Ecnomiohyla	FALSE	TRUE	FALSE
Nyctibatrachus major	0.329714416	threatened	threatened	VU	ANIMALIA	CHORDATA	AMPHIBIA	ANURA	NYCTIBATRACHIDAE	Nyctibatrachus	FALSE	TRUE	TRUE
Leptobrachella yunkaiensis	0.897456188	threatened	DD	DD	ANIMALIA	CHORDATA	AMPHIBIA	ANURA	MEGOPHRYIDAE	Leptobrachella	FALSE	TRUE	TRUE
Pseudophilautus sirilwijesundarai	0.956692631	threatened	threatened	CR	ANIMALIA	CHORDATA	AMPHIBIA	ANURA	RHACOPHORIDAE	Pseudophilautus	FALSE	TRUE	FALSE
Tomopterna natalensis	0.019461669	not threatened	not threatened	LC	ANIMALIA	CHORDATA	AMPHIBIA	ANURA	PYXICEPHALIDAE	Tomopterna	FALSE	TRUE	TRUE
Eleutherodactylus tetajulia	0.904178549	threatened	threatened	CR	ANIMALIA	CHORDATA	AMPHIBIA	ANURA	ELEUTHERODACTYLIDAE	Eleutherodactylus	FALSE	TRUE	FALSE
Telmatobius marmoratus	0.558584145	threatened	threatened	EN	ANIMALIA	CHORDATA	AMPHIBIA	ANURA	TELMATOBIIDAE	Telmatobius	FALSE	TRUE	TRUE
Gephyromantis rivicola	0.727094239	threatened	threatened	VU	ANIMALIA	CHORDATA	AMPHIBIA	ANURA	MANTELLIDAE	Gephyromantis	FALSE	TRUE	FALSE
Agalychnis hulli	0.046378726	not threatened	not threatened	LC	ANIMALIA	CHORDATA	AMPHIBIA	ANURA	PHYLLOMEDUSIDAE	Agalychnis	FALSE	TRUE	TRUE
Gastrotheca galeata	0.899257571	threatened	DD	DD	ANIMALIA	CHORDATA	AMPHIBIA	ANURA	HEMIPHRACTIDAE	Gastrotheca	FALSE	TRUE	FALSE
Xenorhina anorbis	0.309971159	not threatened	DD	DD	ANIMALIA	CHORDATA	AMPHIBIA	ANURA	MICROHYLIDAE	Xenorhina	FALSE	TRUE	TRUE
Uperoleia lithomoda	0.012495782	not threatened	not threatened	LC	ANIMALIA	CHORDATA	AMPHIBIA	ANURA	MYOBATRACHIDAE	Uperoleia	FALSE	TRUE	TRUE
Hyperolius kihangensis	0.9206678	threatened	threatened	EN	ANIMALIA	CHORDATA	AMPHIBIA	ANURA	HYPEROLIIDAE	Hyperolius	FALSE	TRUE	TRUE
Dendrotriton sanctibarbarus	0.936657429	threatened	threatened	CR	ANIMALIA	CHORDATA	AMPHIBIA	CAUDATA	PLETHODONTIDAE	Dendrotriton	FALSE	TRUE	FALSE
Aplastodiscus cavicola	0.262532829	not threatened	not threatened	NT	ANIMALIA	CHORDATA	AMPHIBIA	ANURA	HYLIDAE	Aplastodiscus	FALSE	TRUE	TRUE
Pristimantis cuentasi	0.862620899	threatened	threatened	EN	ANIMALIA	CHORDATA	AMPHIBIA	ANURA	CRAUGASTORIDAE	Pristimantis	FALSE	TRUE	FALSE
Hyperolius platyceps	0.009954773	not threatened	not threatened	LC	ANIMALIA	CHORDATA	AMPHIBIA	ANURA	HYPEROLIIDAE	Hyperolius	FALSE	TRUE	TRUE
Nanorana liui	0.719015099	threatened	threatened	VU	ANIMALIA	CHORDATA	AMPHIBIA	ANURA	DICROGLOSSIDAE	Nanorana	FALSE	TRUE	TRUE
Alsodes kaweshkari	0.508536416	threatened	DD	DD	ANIMALIA	CHORDATA	AMPHIBIA	ANURA	ALSODIDAE	Alsodes	FALSE	TRUE	TRUE
Platymantis cornutus	0.04911913	not threatened	not threatened	LC	ANIMALIA	CHORDATA	AMPHIBIA	ANURA	CERATOBATRACHIDAE	Platymantis	FALSE	TRUE	FALSE
Litoria nullicedens	0.135937115	not threatened	not threatened	LC	ANIMALIA	CHORDATA	AMPHIBIA	ANURA	PELODRYADIDAE	Litoria	FALSE	TRUE	TRUE
Arthroleptides martiensseni	0.941392697	threatened	threatened	EN	ANIMALIA	CHORDATA	AMPHIBIA	ANURA	PETROPEDETIDAE	Arthroleptides	FALSE	TRUE	TRUE
Ololygon flavoguttata	0.019504831	not threatened	not threatened	LC	ANIMALIA	CHORDATA	AMPHIBIA	ANURA	HYLIDAE	Ololygon	FALSE	TRUE	TRUE
Leptodactylus furnarius	0.010900592	not threatened	not threatened	LC	ANIMALIA	CHORDATA	AMPHIBIA	ANURA	LEPTODACTYLIDAE	Leptodactylus	FALSE	TRUE	TRUE
Chiropterotriton miquihuanus	0.923350514	threatened	threatened	EN	ANIMALIA	CHORDATA	AMPHIBIA	CAUDATA	PLETHODONTIDAE	Chiropterotriton	FALSE	TRUE	FALSE
Niceforonia dolops	0.71933396	threatened	threatened	VU	ANIMALIA	CHORDATA	AMPHIBIA	ANURA	CRAUGASTORIDAE	Niceforonia	FALSE	TRUE	TRUE
Batrachyla taeniata	0.028932755	not threatened	not threatened	LC	ANIMALIA	CHORDATA	AMPHIBIA	ANURA	BATRACHYLIDAE	Batrachyla	FALSE	TRUE	TRUE
Raorchestes menglaensis	0.617140589	threatened	not threatened	LC	ANIMALIA	CHORDATA	AMPHIBIA	ANURA	RHACOPHORIDAE	Raorchestes	FALSE	TRUE	TRUE
Limnodynastes tasmaniensis	0.008260877	not threatened	not threatened	LC	ANIMALIA	CHORDATA	AMPHIBIA	ANURA	LIMNODYNASTIDAE	Limnodynastes	FALSE	TRUE	TRUE
Desmognathus aeneus	0.02794183	not threatened	not threatened	NT	ANIMALIA	CHORDATA	AMPHIBIA	CAUDATA	PLETHODONTIDAE	Desmognathus	FALSE	TRUE	TRUE
Pristimantis saltissimus	0.451219325	threatened	not threatened	LC	ANIMALIA	CHORDATA	AMPHIBIA	ANURA	CRAUGASTORIDAE	Pristimantis	FALSE	TRUE	FALSE
Megastomatohyla pellita	0.94064311	threatened	threatened	CR	ANIMALIA	CHORDATA	AMPHIBIA	ANURA	HYLIDAE	Megastomatohyla	FALSE	TRUE	TRUE
Rhyacotriton cascadae	0.087197042	not threatened	not threatened	NT	ANIMALIA	CHORDATA	AMPHIBIA	CAUDATA	RHYACOTRITONIDAE	Rhyacotriton	FALSE	TRUE	TRUE
Choerophryne darlingtoni	0.175935947	not threatened	not threatened	LC	ANIMALIA	CHORDATA	AMPHIBIA	ANURA	MICROHYLIDAE	Choerophryne	FALSE	TRUE	FALSE
Eleutherodactylus emiliae	0.931343799	threatened	threatened	EN	ANIMALIA	CHORDATA	AMPHIBIA	ANURA	ELEUTHERODACTYLIDAE	Eleutherodactylus	FALSE	TRUE	FALSE
Pristimantis quantus	0.930784996	threatened	threatened	EN	ANIMALIA	CHORDATA	AMPHIBIA	ANURA	CRAUGASTORIDAE	Pristimantis	FALSE	TRUE	FALSE
Callimedusa atelopoides	0.011375708	not threatened	not threatened	LC	ANIMALIA	CHORDATA	AMPHIBIA	ANURA	PHYLLOMEDUSIDAE	Callimedusa	FALSE	TRUE	TRUE
Bolitoglossa striatula	0.01293143	not threatened	not threatened	LC	ANIMALIA	CHORDATA	AMPHIBIA	CAUDATA	PLETHODONTIDAE	Bolitoglossa	FALSE	TRUE	TRUE
Parapelophryne scalpta	0.906409482	threatened	threatened	VU	ANIMALIA	CHORDATA	AMPHIBIA	ANURA	BUFONIDAE	Parapelophryne	FALSE	TRUE	TRUE
Hemisus olivaceus	0.021580381	not threatened	not threatened	LC	ANIMALIA	CHORDATA	AMPHIBIA	ANURA	HEMISOTIDAE	Hemisus	FALSE	TRUE	TRUE
Cophixalus iovaorum	0.25805614	not threatened	not threatened	LC	ANIMALIA	CHORDATA	AMPHIBIA	ANURA	MICROHYLIDAE	Cophixalus	FALSE	TRUE	FALSE
Phyllodytes tuberculosus	0.884825321	threatened	DD	DD	ANIMALIA	CHORDATA	AMPHIBIA	ANURA	HYLIDAE	Phyllodytes	FALSE	TRUE	FALSE
Zhangixalus zhoukaiyae	0.93483131	threatened	DD	DD	ANIMALIA	CHORDATA	AMPHIBIA	ANURA	RHACOPHORIDAE	Zhangixalus	FALSE	TRUE	TRUE
Osornophryne bufoniformis	0.296851034	not threatened	not threatened	NT	ANIMALIA	CHORDATA	AMPHIBIA	ANURA	BUFONIDAE	Osornophryne	FALSE	TRUE	FALSE
Leptobrachella melanoleuca	0.780957738	threatened	not threatened	LC	ANIMALIA	CHORDATA	AMPHIBIA	ANURA	MEGOPHRYIDAE	Leptobrachella	FALSE	TRUE	TRUE
Isthmohyla pseudopuma	0.185616956	not threatened	not threatened	LC	ANIMALIA	CHORDATA	AMPHIBIA	ANURA	HYLIDAE	Isthmohyla	FALSE	TRUE	TRUE
Eleutherodactylus leberi	0.850664772	threatened	threatened	EN	ANIMALIA	CHORDATA	AMPHIBIA	ANURA	ELEUTHERODACTYLIDAE	Eleutherodactylus	FALSE	TRUE	FALSE
Pristimantis proserpens	0.785407882	threatened	threatened	VU	ANIMALIA	CHORDATA	AMPHIBIA	ANURA	CRAUGASTORIDAE	Pristimantis	FALSE	TRUE	FALSE
Megophrys minor	0.035359659	not threatened	not threatened	LC	ANIMALIA	CHORDATA	AMPHIBIA	ANURA	MEGOPHRYIDAE	Megophrys	FALSE	TRUE	TRUE
Aromobates ornatissimus	0.933329078	threatened	threatened	EN	ANIMALIA	CHORDATA	AMPHIBIA	ANURA	AROMOBATIDAE	Aromobates	FALSE	TRUE	TRUE
Truebella tothastes	0.839013725	threatened	threatened	EN	ANIMALIA	CHORDATA	AMPHIBIA	ANURA	BUFONIDAE	Truebella	FALSE	TRUE	FALSE
Theloderma moloch	0.168437594	not threatened	threatened	VU	ANIMALIA	CHORDATA	AMPHIBIA	ANURA	RHACOPHORIDAE	Theloderma	FALSE	TRUE	TRUE
Glyphoglossus minutus	0.53515412	threatened	not threatened	NT	ANIMALIA	CHORDATA	AMPHIBIA	ANURA	MICROHYLIDAE	Glyphoglossus	FALSE	TRUE	TRUE
Amolops vitreus	0.847187215	threatened	threatened	VU	ANIMALIA	CHORDATA	AMPHIBIA	ANURA	RANIDAE	Amolops	FALSE	TRUE	TRUE
Bryophryne hanssaueri	0.482198959	threatened	not threatened	LC	ANIMALIA	CHORDATA	AMPHIBIA	ANURA	CRAUGASTORIDAE	Bryophryne	FALSE	TRUE	FALSE
Nyctibatrachus sylvaticus	0.899270499	threatened	DD	DD	ANIMALIA	CHORDATA	AMPHIBIA	ANURA	NYCTIBATRACHIDAE	Nyctibatrachus	FALSE	TRUE	TRUE
Strabomantis laticorpus	0.782090805	threatened	DD	DD	ANIMALIA	CHORDATA	AMPHIBIA	ANURA	CRAUGASTORIDAE	Strabomantis	FALSE	TRUE	FALSE
Plethodontohyla notosticta	0.151956417	not threatened	not threatened	LC	ANIMALIA	CHORDATA	AMPHIBIA	ANURA	MICROHYLIDAE	Plethodontohyla	FALSE	TRUE	FALSE
Pristimantis xylochobates	0.940338645	threatened	threatened	CR	ANIMALIA	CHORDATA	AMPHIBIA	ANURA	CRAUGASTORIDAE	Pristimantis	FALSE	TRUE	FALSE
Bokermannohyla ravida	0.880851226	threatened	DD	DD	ANIMALIA	CHORDATA	AMPHIBIA	ANURA	HYLIDAE	Bokermannohyla	FALSE	TRUE	TRUE
Crinia remota	0.01176408	not threatened	not threatened	LC	ANIMALIA	CHORDATA	AMPHIBIA	ANURA	MYOBATRACHIDAE	Crinia	FALSE	TRUE	TRUE
Batrachoseps nigriventris	0.104510263	not threatened	not threatened	LC	ANIMALIA	CHORDATA	AMPHIBIA	CAUDATA	PLETHODONTIDAE	Batrachoseps	FALSE	TRUE	FALSE
Elachistocleis piauiensis	0.035548096	not threatened	not threatened	LC	ANIMALIA	CHORDATA	AMPHIBIA	ANURA	MICROHYLIDAE	Elachistocleis	FALSE	TRUE	TRUE
Pristimantis scoloblepharus	0.901112346	threatened	threatened	EN	ANIMALIA	CHORDATA	AMPHIBIA	ANURA	CRAUGASTORIDAE	Pristimantis	FALSE	TRUE	TRUE
Boana roraima	0.044284547	not threatened	not threatened	LC	ANIMALIA	CHORDATA	AMPHIBIA	ANURA	HYLIDAE	Boana	FALSE	TRUE	TRUE
Cophyla olgae	0.939126674	threatened	threatened	EN	ANIMALIA	CHORDATA	AMPHIBIA	ANURA	MICROHYLIDAE	Cophyla	FALSE	TRUE	FALSE
Oedipina collaris	0.641255079	threatened	DD	DD	ANIMALIA	CHORDATA	AMPHIBIA	CAUDATA	PLETHODONTIDAE	Oedipina	FALSE	TRUE	FALSE
Pristimantis auricarens	0.092559309	not threatened	not threatened	NT	ANIMALIA	CHORDATA	AMPHIBIA	ANURA	CRAUGASTORIDAE	Pristimantis	FALSE	TRUE	FALSE
Cornufer magnus	0.139152831	not threatened	not threatened	LC	ANIMALIA	CHORDATA	AMPHIBIA	ANURA	CERATOBATRACHIDAE	Cornufer	FALSE	TRUE	TRUE
Hyperolius mariae	0.013476152	not threatened	not threatened	LC	ANIMALIA	CHORDATA	AMPHIBIA	ANURA	HYPEROLIIDAE	Hyperolius	FALSE	TRUE	TRUE
Calotriton arnoldi	0.934777696	threatened	threatened	CR	ANIMALIA	CHORDATA	AMPHIBIA	CAUDATA	SALAMANDRIDAE	Calotriton	FALSE	FALSE	TRUE
Atlantihyla panchoi	0.921368847	threatened	threatened	CR	ANIMALIA	CHORDATA	AMPHIBIA	ANURA	HYLIDAE	Atlantihyla	FALSE	TRUE	TRUE
Cycloramphus cedrensis	0.876116884	threatened	DD	DD	ANIMALIA	CHORDATA	AMPHIBIA	ANURA	CYCLORAMPHIDAE	Cycloramphus	FALSE	TRUE	TRUE
Litoria rivicola	0.054591412	not threatened	not threatened	LC	ANIMALIA	CHORDATA	AMPHIBIA	ANURA	PELODRYADIDAE	Litoria	FALSE	TRUE	TRUE
Pseudophryne semimarmorata	0.192628867	not threatened	not threatened	LC	ANIMALIA	CHORDATA	AMPHIBIA	ANURA	MYOBATRACHIDAE	Pseudophryne	FALSE	TRUE	TRUE
Lissotriton boscai	0.083736283	not threatened	not threatened	LC	ANIMALIA	CHORDATA	AMPHIBIA	CAUDATA	SALAMANDRIDAE	Lissotriton	FALSE	TRUE	TRUE
Zhangixalus dugritei	0.0385557	not threatened	not threatened	LC	ANIMALIA	CHORDATA	AMPHIBIA	ANURA	RHACOPHORIDAE	Zhangixalus	FALSE	TRUE	TRUE
Rhombophryne vaventy	0.9379519	threatened	threatened	EN	ANIMALIA	CHORDATA	AMPHIBIA	ANURA	MICROHYLIDAE	Rhombophryne	FALSE	TRUE	FALSE
Leucostethus fraterdanieli	0.032439656	not threatened	not threatened	LC	ANIMALIA	CHORDATA	AMPHIBIA	ANURA	DENDROBATIDAE	Leucostethus	FALSE	TRUE	TRUE
Chiromantis petersii	0.014187983	not threatened	not threatened	LC	ANIMALIA	CHORDATA	AMPHIBIA	ANURA	RHACOPHORIDAE	Chiromantis	FALSE	TRUE	TRUE
Hyloxalus pulcherrimus	0.896167796	threatened	DD	DD	ANIMALIA	CHORDATA	AMPHIBIA	ANURA	DENDROBATIDAE	Hyloxalus	FALSE	TRUE	TRUE
Hylophorbus proekes	0.050963303	not threatened	not threatened	LC	ANIMALIA	CHORDATA	AMPHIBIA	ANURA	MICROHYLIDAE	Hylophorbus	FALSE	TRUE	FALSE
Cornufer mimicus	0.054499176	not threatened	DD	DD	ANIMALIA	CHORDATA	AMPHIBIA	ANURA	CERATOBATRACHIDAE	Cornufer	FALSE	TRUE	FALSE
Xenopus fraseri	0.043199677	not threatened	DD	DD	ANIMALIA	CHORDATA	AMPHIBIA	ANURA	PIPIDAE	Xenopus	FALSE	TRUE	TRUE
Raorchestes glandulosus	0.233134028	not threatened	threatened	VU	ANIMALIA	CHORDATA	AMPHIBIA	ANURA	RHACOPHORIDAE	Raorchestes	FALSE	TRUE	FALSE
Charadrahyla taeniopus	0.65618533	threatened	threatened	VU	ANIMALIA	CHORDATA	AMPHIBIA	ANURA	HYLIDAE	Charadrahyla	FALSE	TRUE	TRUE
Oreophryne meliades	0.181890939	not threatened	not threatened	LC	ANIMALIA	CHORDATA	AMPHIBIA	ANURA	MICROHYLIDAE	Oreophryne	FALSE	TRUE	FALSE
Pseudophilautus pleurotaenia	0.937483204	threatened	threatened	EN	ANIMALIA	CHORDATA	AMPHIBIA	ANURA	RHACOPHORIDAE	Pseudophilautus	FALSE	TRUE	FALSE
Quilticohyla sanctaecrucis	0.934117569	threatened	threatened	EN	ANIMALIA	CHORDATA	AMPHIBIA	ANURA	HYLIDAE	Quilticohyla	FALSE	TRUE	TRUE
Eleutherodactylus varians	0.224190087	not threatened	threatened	VU	ANIMALIA	CHORDATA	AMPHIBIA	ANURA	ELEUTHERODACTYLIDAE	Eleutherodactylus	FALSE	TRUE	FALSE
Leptopelis anebos	0.920386531	threatened	threatened	EN	ANIMALIA	CHORDATA	AMPHIBIA	ANURA	ARTHROLEPTIDAE	Leptopelis	FALSE	TRUE	TRUE
Eleutherodactylus turquinensis	0.825395171	threatened	threatened	CR	ANIMALIA	CHORDATA	AMPHIBIA	ANURA	ELEUTHERODACTYLIDAE	Eleutherodactylus	FALSE	TRUE	TRUE
Dendropsophus haraldschultzi	0.013568708	not threatened	not threatened	LC	ANIMALIA	CHORDATA	AMPHIBIA	ANURA	HYLIDAE	Dendropsophus	FALSE	TRUE	TRUE
Leptodactylus marambaiae	0.783051697	threatened	not threatened	LC	ANIMALIA	CHORDATA	AMPHIBIA	ANURA	LEPTODACTYLIDAE	Leptodactylus	FALSE	TRUE	TRUE
Anodonthyla jeanbai	0.952036137	threatened	threatened	EN	ANIMALIA	CHORDATA	AMPHIBIA	ANURA	MICROHYLIDAE	Anodonthyla	FALSE	TRUE	TRUE
Ranitomeya flavovittata	0.039739659	not threatened	not threatened	LC	ANIMALIA	CHORDATA	AMPHIBIA	ANURA	DENDROBATIDAE	Ranitomeya	FALSE	TRUE	TRUE
Bolitoglossa longissima	0.891827637	threatened	threatened	CR	ANIMALIA	CHORDATA	AMPHIBIA	CAUDATA	PLETHODONTIDAE	Bolitoglossa	FALSE	TRUE	FALSE
Platymantis rabori	0.052427208	not threatened	not threatened	LC	ANIMALIA	CHORDATA	AMPHIBIA	ANURA	CERATOBATRACHIDAE	Platymantis	FALSE	TRUE	FALSE
Papurana kreffti	0.01928558	not threatened	not threatened	LC	ANIMALIA	CHORDATA	AMPHIBIA	ANURA	RANIDAE	Papurana	FALSE	TRUE	TRUE
Pristimantis degener	0.89561377	threatened	threatened	EN	ANIMALIA	CHORDATA	AMPHIBIA	ANURA	CRAUGASTORIDAE	Pristimantis	FALSE	TRUE	FALSE
Eleutherodactylus cubanus	0.903175356	threatened	threatened	CR	ANIMALIA	CHORDATA	AMPHIBIA	ANURA	ELEUTHERODACTYLIDAE	Eleutherodactylus	FALSE	TRUE	FALSE
Barygenys cheesmanae	0.503780502	threatened	DD	DD	ANIMALIA	CHORDATA	AMPHIBIA	ANURA	MICROHYLIDAE	Barygenys	FALSE	TRUE	FALSE
Bufotes luristanicus	0.216138893	not threatened	not threatened	LC	ANIMALIA	CHORDATA	AMPHIBIA	ANURA	BUFONIDAE	Bufotes	FALSE	TRUE	TRUE
Uperoleia trachyderma	0.044123676	not threatened	not threatened	LC	ANIMALIA	CHORDATA	AMPHIBIA	ANURA	MYOBATRACHIDAE	Uperoleia	FALSE	TRUE	TRUE
Pristimantis inusitatus	0.236294492	not threatened	threatened	VU	ANIMALIA	CHORDATA	AMPHIBIA	ANURA	CRAUGASTORIDAE	Pristimantis	FALSE	TRUE	FALSE
Pseudophilautus fulvus	0.950494739	threatened	threatened	EN	ANIMALIA	CHORDATA	AMPHIBIA	ANURA	RHACOPHORIDAE	Pseudophilautus	FALSE	TRUE	FALSE
Leucostethus fugax	0.129998862	not threatened	DD	DD	ANIMALIA	CHORDATA	AMPHIBIA	ANURA	DENDROBATIDAE	Leucostethus	FALSE	TRUE	TRUE
Boana goiana	0.098327837	not threatened	not threatened	LC	ANIMALIA	CHORDATA	AMPHIBIA	ANURA	HYLIDAE	Boana	FALSE	TRUE	TRUE
Phrynobatrachus elberti	0.912552183	threatened	DD	DD	ANIMALIA	CHORDATA	AMPHIBIA	ANURA	PHRYNOBATRACHIDAE	Phrynobatrachus	FALSE	TRUE	TRUE
Gephyromantis ambohitra	0.910937486	threatened	threatened	VU	ANIMALIA	CHORDATA	AMPHIBIA	ANURA	MANTELLIDAE	Gephyromantis	FALSE	TRUE	TRUE
Theloderma licin	0.03713324	not threatened	not threatened	LC	ANIMALIA	CHORDATA	AMPHIBIA	ANURA	RHACOPHORIDAE	Theloderma	FALSE	TRUE	TRUE
Nototriton mime	0.92373801	threatened	threatened	CR	ANIMALIA	CHORDATA	AMPHIBIA	CAUDATA	PLETHODONTIDAE	Nototriton	FALSE	TRUE	FALSE
Oreobates choristolemma	0.634036306	threatened	threatened	VU	ANIMALIA	CHORDATA	AMPHIBIA	ANURA	CRAUGASTORIDAE	Oreobates	FALSE	TRUE	FALSE
Litoria caerulea	0.007371155	not threatened	not threatened	LC	ANIMALIA	CHORDATA	AMPHIBIA	ANURA	PELODRYADIDAE	Litoria	FALSE	TRUE	TRUE
Flectonotus fitzgeraldi	0.115857289	not threatened	not threatened	LC	ANIMALIA	CHORDATA	AMPHIBIA	ANURA	HEMIPHRACTIDAE	Flectonotus	FALSE	TRUE	FALSE
Hynobius hidamontanus	0.905142302	threatened	threatened	EN	ANIMALIA	CHORDATA	AMPHIBIA	CAUDATA	HYNOBIIDAE	Hynobius	FALSE	TRUE	TRUE
Leptodactylodon bueanus	0.934438941	threatened	threatened	EN	ANIMALIA	CHORDATA	AMPHIBIA	ANURA	ARTHROLEPTIDAE	Leptodactylodon	FALSE	TRUE	TRUE
Pristimantis fenestratus	0.007818802	not threatened	not threatened	LC	ANIMALIA	CHORDATA	AMPHIBIA	ANURA	CRAUGASTORIDAE	Pristimantis	FALSE	TRUE	TRUE
Strabomantis anatipes	0.831058262	threatened	threatened	VU	ANIMALIA	CHORDATA	AMPHIBIA	ANURA	CRAUGASTORIDAE	Strabomantis	FALSE	TRUE	TRUE
Quasipaa spinosa	0.050589735	not threatened	threatened	VU	ANIMALIA	CHORDATA	AMPHIBIA	ANURA	DICROGLOSSIDAE	Quasipaa	FALSE	TRUE	TRUE
Physalaemus biligonigerus	0.0100471	not threatened	not threatened	LC	ANIMALIA	CHORDATA	AMPHIBIA	ANURA	LEPTODACTYLIDAE	Physalaemus	FALSE	TRUE	TRUE
Centrolene robledoi	0.315618378	not threatened	not threatened	LC	ANIMALIA	CHORDATA	AMPHIBIA	ANURA	CENTROLENIDAE	Centrolene	FALSE	TRUE	TRUE
Pristimantis epacrus	0.457885079	threatened	not threatened	LC	ANIMALIA	CHORDATA	AMPHIBIA	ANURA	CRAUGASTORIDAE	Pristimantis	FALSE	TRUE	FALSE
Microhyla chakrapanii	0.783742645	threatened	DD	DD	ANIMALIA	CHORDATA	AMPHIBIA	ANURA	MICROHYLIDAE	Microhyla	FALSE	TRUE	TRUE
Phrynobatrachus nanus	0.914321162	threatened	DD	DD	ANIMALIA	CHORDATA	AMPHIBIA	ANURA	PHRYNOBATRACHIDAE	Phrynobatrachus	FALSE	TRUE	TRUE
Mixophyes carbinensis	0.51114428	threatened	not threatened	LC	ANIMALIA	CHORDATA	AMPHIBIA	ANURA	MYOBATRACHIDAE	Mixophyes	FALSE	TRUE	TRUE
Phyllomedusa araguari	0.907834487	threatened	DD	DD	ANIMALIA	CHORDATA	AMPHIBIA	ANURA	PHYLLOMEDUSIDAE	Phyllomedusa	FALSE	TRUE	TRUE
Afrixalus stuhlmanni	0.034270926	not threatened	not threatened	LC	ANIMALIA	CHORDATA	AMPHIBIA	ANURA	HYPEROLIIDAE	Afrixalus	FALSE	TRUE	TRUE
Incilius signifer	0.494263673	threatened	not threatened	LC	ANIMALIA	CHORDATA	AMPHIBIA	ANURA	BUFONIDAE	Incilius	FALSE	TRUE	TRUE
Ceuthomantis cavernibardus	0.418406176	threatened	DD	DD	ANIMALIA	CHORDATA	AMPHIBIA	ANURA	CRAUGASTORIDAE	Ceuthomantis	FALSE	TRUE	FALSE
Sarcohyla toyota	0.951592101	threatened	threatened	CR	ANIMALIA	CHORDATA	AMPHIBIA	ANURA	HYLIDAE	Sarcohyla	FALSE	TRUE	TRUE
Anomaloglossus praderioi	0.907981693	threatened	DD	DD	ANIMALIA	CHORDATA	AMPHIBIA	ANURA	AROMOBATIDAE	Anomaloglossus	FALSE	TRUE	TRUE
Ingerophrynus galeatus	0.027000405	not threatened	not threatened	LC	ANIMALIA	CHORDATA	AMPHIBIA	ANURA	BUFONIDAE	Ingerophrynus	FALSE	TRUE	TRUE
Polypedates occidentalis	0.634460824	threatened	DD	DD	ANIMALIA	CHORDATA	AMPHIBIA	ANURA	RHACOPHORIDAE	Polypedates	FALSE	TRUE	TRUE
Phrynopus thompsoni	0.882853556	threatened	DD	DD	ANIMALIA	CHORDATA	AMPHIBIA	ANURA	CRAUGASTORIDAE	Phrynopus	FALSE	TRUE	FALSE
Poyntonophrynus fenoulheti	0.011559702	not threatened	not threatened	LC	ANIMALIA	CHORDATA	AMPHIBIA	ANURA	BUFONIDAE	Poyntonophrynus	FALSE	TRUE	TRUE
Bolitoglossa lignicolor	0.030585424	not threatened	not threatened	LC	ANIMALIA	CHORDATA	AMPHIBIA	CAUDATA	PLETHODONTIDAE	Bolitoglossa	FALSE	TRUE	FALSE
Litoria nudidigita	0.056717329	not threatened	not threatened	LC	ANIMALIA	CHORDATA	AMPHIBIA	ANURA	PELODRYADIDAE	Litoria	FALSE	TRUE	TRUE
Oscaecilia koepckeorum	0.530241434	threatened	DD	DD	ANIMALIA	CHORDATA	AMPHIBIA	GYMNOPHIONA	CAECILIIDAE	Oscaecilia	FALSE	TRUE	FALSE
Indirana gundia	0.849803989	threatened	threatened	CR	ANIMALIA	CHORDATA	AMPHIBIA	ANURA	RANIXALIDAE	Indirana	FALSE	TRUE	TRUE
Strabomantis bufoniformis	0.758067334	threatened	threatened	EN	ANIMALIA	CHORDATA	AMPHIBIA	ANURA	CRAUGASTORIDAE	Strabomantis	FALSE	TRUE	TRUE
Rhinella nesiotes	0.628161621	threatened	threatened	VU	ANIMALIA	CHORDATA	AMPHIBIA	ANURA	BUFONIDAE	Rhinella	FALSE	TRUE	FALSE
Lithobates lenca	0.926555299	threatened	threatened	EN	ANIMALIA	CHORDATA	AMPHIBIA	ANURA	RANIDAE	Lithobates	FALSE	TRUE	TRUE
Nototriton major	0.71611663	threatened	threatened	EN	ANIMALIA	CHORDATA	AMPHIBIA	CAUDATA	PLETHODONTIDAE	Nototriton	FALSE	TRUE	FALSE
Sigalegalephrynus minangkabauensis	0.667843212	threatened	DD	DD	ANIMALIA	CHORDATA	AMPHIBIA	ANURA	BUFONIDAE	Sigalegalephrynus	FALSE	TRUE	FALSE
Phrynobatrachus cornutus	0.00996846	not threatened	not threatened	LC	ANIMALIA	CHORDATA	AMPHIBIA	ANURA	PHRYNOBATRACHIDAE	Phrynobatrachus	FALSE	TRUE	TRUE
Incilius cavifrons	0.917755816	threatened	threatened	EN	ANIMALIA	CHORDATA	AMPHIBIA	ANURA	BUFONIDAE	Incilius	FALSE	TRUE	TRUE
Kalophrynus honbaensis	0.946309983	threatened	threatened	VU	ANIMALIA	CHORDATA	AMPHIBIA	ANURA	MICROHYLIDAE	Kalophrynus	FALSE	TRUE	FALSE
Phrynobatrachus keniensis	0.058593068	not threatened	not threatened	LC	ANIMALIA	CHORDATA	AMPHIBIA	ANURA	PHRYNOBATRACHIDAE	Phrynobatrachus	FALSE	TRUE	TRUE
Eleutherodactylus paulsoni	0.802448265	threatened	threatened	CR	ANIMALIA	CHORDATA	AMPHIBIA	ANURA	ELEUTHERODACTYLIDAE	Eleutherodactylus	FALSE	TRUE	TRUE
Kalophrynus intermedius	0.031807801	not threatened	not threatened	LC	ANIMALIA	CHORDATA	AMPHIBIA	ANURA	MICROHYLIDAE	Kalophrynus	FALSE	TRUE	TRUE
Scolecomorphus kirkii	0.092255352	not threatened	not threatened	LC	ANIMALIA	CHORDATA	AMPHIBIA	GYMNOPHIONA	SCOLECOMORPHIDAE	Scolecomorphus	FALSE	TRUE	FALSE
Litoria raniformis	0.01825549	not threatened	threatened	EN	ANIMALIA	CHORDATA	AMPHIBIA	ANURA	PELODRYADIDAE	Litoria	FALSE	TRUE	TRUE
Gastrotheca ernestoi	0.659917235	threatened	DD	DD	ANIMALIA	CHORDATA	AMPHIBIA	ANURA	HEMIPHRACTIDAE	Gastrotheca	FALSE	TRUE	FALSE
Oreophryne jeffersoniana	0.080888641	not threatened	not threatened	LC	ANIMALIA	CHORDATA	AMPHIBIA	ANURA	MICROHYLIDAE	Oreophryne	FALSE	TRUE	FALSE
Amolops loloensis	0.667992422	threatened	threatened	VU	ANIMALIA	CHORDATA	AMPHIBIA	ANURA	RANIDAE	Amolops	FALSE	TRUE	TRUE
Brachycephalus alipioi	0.919938	threatened	DD	DD	ANIMALIA	CHORDATA	AMPHIBIA	ANURA	BRACHYCEPHALIDAE	Brachycephalus	FALSE	TRUE	FALSE
Craugastor amniscola	0.881015321	threatened	threatened	VU	ANIMALIA	CHORDATA	AMPHIBIA	ANURA	CRAUGASTORIDAE	Craugastor	FALSE	TRUE	FALSE
Chiasmocleis alagoana	0.925955517	threatened	DD	DD	ANIMALIA	CHORDATA	AMPHIBIA	ANURA	MICROHYLIDAE	Chiasmocleis	FALSE	TRUE	TRUE
Pristimantis altamazonicus	0.011128469	not threatened	not threatened	LC	ANIMALIA	CHORDATA	AMPHIBIA	ANURA	CRAUGASTORIDAE	Pristimantis	FALSE	TRUE	FALSE
Dendropsophus rubicundulus	0.00991498	not threatened	not threatened	LC	ANIMALIA	CHORDATA	AMPHIBIA	ANURA	HYLIDAE	Dendropsophus	FALSE	TRUE	TRUE
Rhaebo colomai	0.877812826	threatened	threatened	EN	ANIMALIA	CHORDATA	AMPHIBIA	ANURA	BUFONIDAE	Rhaebo	FALSE	TRUE	FALSE
Indirana brachytarsus	0.660807349	threatened	threatened	EN	ANIMALIA	CHORDATA	AMPHIBIA	ANURA	RANIXALIDAE	Indirana	FALSE	TRUE	TRUE
Aplastodiscus musicus	0.912163789	threatened	DD	DD	ANIMALIA	CHORDATA	AMPHIBIA	ANURA	HYLIDAE	Aplastodiscus	FALSE	TRUE	TRUE
Guibemantis tornieri	0.036802662	not threatened	not threatened	LC	ANIMALIA	CHORDATA	AMPHIBIA	ANURA	MANTELLIDAE	Guibemantis	FALSE	TRUE	TRUE
Atelopus nahumae	0.79468054	threatened	threatened	EN	ANIMALIA	CHORDATA	AMPHIBIA	ANURA	BUFONIDAE	Atelopus	FALSE	TRUE	TRUE
Ingerana tenasserimensis	0.027737223	not threatened	not threatened	LC	ANIMALIA	CHORDATA	AMPHIBIA	ANURA	DICROGLOSSIDAE	Ingerana	FALSE	TRUE	TRUE
Cophixalus hosmeri	0.429130705	threatened	not threatened	LC	ANIMALIA	CHORDATA	AMPHIBIA	ANURA	MICROHYLIDAE	Cophixalus	FALSE	TRUE	FALSE
Minervarya kirtisinghei	0.541497287	threatened	not threatened	NT	ANIMALIA	CHORDATA	AMPHIBIA	ANURA	DICROGLOSSIDAE	Minervarya	FALSE	TRUE	TRUE
Hyloxalus spilotogaster	0.835656929	threatened	DD	DD	ANIMALIA	CHORDATA	AMPHIBIA	ANURA	DENDROBATIDAE	Hyloxalus	FALSE	TRUE	TRUE
Phrynobatrachus schioetzi	0.855867714	threatened	threatened	EN	ANIMALIA	CHORDATA	AMPHIBIA	ANURA	PHRYNOBATRACHIDAE	Phrynobatrachus	FALSE	TRUE	TRUE
Breviceps sylvestris	0.117104349	not threatened	not threatened	NT	ANIMALIA	CHORDATA	AMPHIBIA	ANURA	BREVICIPITIDAE	Breviceps	FALSE	TRUE	FALSE
Pristimantis simonsii	0.880015732	threatened	threatened	VU	ANIMALIA	CHORDATA	AMPHIBIA	ANURA	CRAUGASTORIDAE	Pristimantis	FALSE	TRUE	FALSE
Pseudoeurycea goebeli	0.940867584	threatened	threatened	CR	ANIMALIA	CHORDATA	AMPHIBIA	CAUDATA	PLETHODONTIDAE	Pseudoeurycea	FALSE	TRUE	FALSE
Raorchestes parvulus	0.032020963	not threatened	not threatened	LC	ANIMALIA	CHORDATA	AMPHIBIA	ANURA	RHACOPHORIDAE	Raorchestes	FALSE	TRUE	TRUE
Oedipina quadra	0.665666704	threatened	threatened	VU	ANIMALIA	CHORDATA	AMPHIBIA	CAUDATA	PLETHODONTIDAE	Oedipina	FALSE	TRUE	FALSE
Afrixalus lacteus	0.944182717	threatened	threatened	EN	ANIMALIA	CHORDATA	AMPHIBIA	ANURA	HYPEROLIIDAE	Afrixalus	FALSE	TRUE	TRUE
Atelopus exiguus	0.927008858	threatened	threatened	EN	ANIMALIA	CHORDATA	AMPHIBIA	ANURA	BUFONIDAE	Atelopus	FALSE	TRUE	TRUE
Cophixalus viridis	0.091691795	not threatened	not threatened	LC	ANIMALIA	CHORDATA	AMPHIBIA	ANURA	MICROHYLIDAE	Cophixalus	FALSE	TRUE	FALSE
Gracixalus quyeti	0.857868074	threatened	threatened	EN	ANIMALIA	CHORDATA	AMPHIBIA	ANURA	RHACOPHORIDAE	Gracixalus	FALSE	TRUE	TRUE
Zachaenus carvalhoi	0.857725375	threatened	DD	DD	ANIMALIA	CHORDATA	AMPHIBIA	ANURA	CYCLORAMPHIDAE	Zachaenus	FALSE	TRUE	FALSE
Cophixalus bombiens	0.364022136	threatened	not threatened	NT	ANIMALIA	CHORDATA	AMPHIBIA	ANURA	MICROHYLIDAE	Cophixalus	FALSE	TRUE	FALSE
Barygenys atra	0.050632589	not threatened	not threatened	LC	ANIMALIA	CHORDATA	AMPHIBIA	ANURA	MICROHYLIDAE	Barygenys	FALSE	TRUE	FALSE
Mannophryne collaris	0.902720115	threatened	threatened	EN	ANIMALIA	CHORDATA	AMPHIBIA	ANURA	AROMOBATIDAE	Mannophryne	FALSE	TRUE	TRUE
Lyciasalamandra luschani	0.589631694	threatened	threatened	VU	ANIMALIA	CHORDATA	AMPHIBIA	CAUDATA	SALAMANDRIDAE	Lyciasalamandra	FALSE	TRUE	FALSE
Eurycea spelaea	0.036763002	not threatened	not threatened	LC	ANIMALIA	CHORDATA	AMPHIBIA	CAUDATA	PLETHODONTIDAE	Eurycea	FALSE	TRUE	TRUE
Plethodon hubrichti	0.723367224	threatened	threatened	VU	ANIMALIA	CHORDATA	AMPHIBIA	CAUDATA	PLETHODONTIDAE	Plethodon	FALSE	TRUE	FALSE
Eurycea guttolineata	0.011745625	not threatened	not threatened	LC	ANIMALIA	CHORDATA	AMPHIBIA	CAUDATA	PLETHODONTIDAE	Eurycea	FALSE	TRUE	TRUE
Nototriton picucha	0.939283036	threatened	threatened	CR	ANIMALIA	CHORDATA	AMPHIBIA	CAUDATA	PLETHODONTIDAE	Nototriton	FALSE	TRUE	FALSE
Liuixalus shiwandashan	0.885723954	threatened	DD	DD	ANIMALIA	CHORDATA	AMPHIBIA	ANURA	RHACOPHORIDAE	Liuixalus	FALSE	TRUE	TRUE
Rhinella yanachaga	0.619328156	threatened	threatened	EN	ANIMALIA	CHORDATA	AMPHIBIA	ANURA	BUFONIDAE	Rhinella	FALSE	TRUE	FALSE
Cacosternum poyntoni	0.788926574	threatened	DD	DD	ANIMALIA	CHORDATA	AMPHIBIA	ANURA	PYXICEPHALIDAE	Cacosternum	FALSE	TRUE	TRUE
Tylototriton vietnamensis	0.912672319	threatened	threatened	EN	ANIMALIA	CHORDATA	AMPHIBIA	CAUDATA	SALAMANDRIDAE	Tylototriton	FALSE	TRUE	TRUE
Thorius adelos	0.674768492	threatened	not threatened	NT	ANIMALIA	CHORDATA	AMPHIBIA	CAUDATA	PLETHODONTIDAE	Thorius	FALSE	TRUE	FALSE
Limnomedusa macroglossa	0.055753489	not threatened	not threatened	LC	ANIMALIA	CHORDATA	AMPHIBIA	ANURA	ALSODIDAE	Limnomedusa	FALSE	TRUE	TRUE
Eleutherodactylus gryllus	0.909724179	threatened	threatened	EN	ANIMALIA	CHORDATA	AMPHIBIA	ANURA	ELEUTHERODACTYLIDAE	Eleutherodactylus	FALSE	TRUE	FALSE
Geocrinia alba	0.916323258	threatened	threatened	CR	ANIMALIA	CHORDATA	AMPHIBIA	ANURA	MYOBATRACHIDAE	Geocrinia	FALSE	TRUE	TRUE
Litoria chrisdahli	0.457262561	threatened	not threatened	LC	ANIMALIA	CHORDATA	AMPHIBIA	ANURA	PELODRYADIDAE	Litoria	FALSE	TRUE	TRUE
Hyloscirtus tapichalaca	0.924105073	threatened	DD	DD	ANIMALIA	CHORDATA	AMPHIBIA	ANURA	HYLIDAE	Hyloscirtus	FALSE	TRUE	TRUE
Pristimantis laticlavius	0.799485996	threatened	threatened	VU	ANIMALIA	CHORDATA	AMPHIBIA	ANURA	CRAUGASTORIDAE	Pristimantis	FALSE	TRUE	TRUE
Hyperolius kachalolae	0.01959665	not threatened	not threatened	LC	ANIMALIA	CHORDATA	AMPHIBIA	ANURA	HYPEROLIIDAE	Hyperolius	FALSE	TRUE	TRUE
Hyperolius leleupi	0.92226307	threatened	threatened	EN	ANIMALIA	CHORDATA	AMPHIBIA	ANURA	HYPEROLIIDAE	Hyperolius	FALSE	TRUE	TRUE
Mantella betsileo	0.037283524	not threatened	not threatened	LC	ANIMALIA	CHORDATA	AMPHIBIA	ANURA	MANTELLIDAE	Mantella	FALSE	TRUE	TRUE
Cacosternum parvum	0.03857269	not threatened	not threatened	LC	ANIMALIA	CHORDATA	AMPHIBIA	ANURA	PYXICEPHALIDAE	Cacosternum	FALSE	TRUE	TRUE
Telmatobius vellardi	0.916627272	threatened	threatened	CR	ANIMALIA	CHORDATA	AMPHIBIA	ANURA	TELMATOBIIDAE	Telmatobius	FALSE	TRUE	TRUE
Pseudopaludicola llanera	0.012384035	not threatened	not threatened	LC	ANIMALIA	CHORDATA	AMPHIBIA	ANURA	LEPTODACTYLIDAE	Pseudopaludicola	FALSE	TRUE	TRUE
Dendropsophus schubarti	0.00955815	not threatened	not threatened	LC	ANIMALIA	CHORDATA	AMPHIBIA	ANURA	HYLIDAE	Dendropsophus	FALSE	TRUE	TRUE
Gyrinophilus porphyriticus	0.036798723	not threatened	not threatened	LC	ANIMALIA	CHORDATA	AMPHIBIA	CAUDATA	PLETHODONTIDAE	Gyrinophilus	FALSE	TRUE	TRUE
Scaphiophryne calcarata	0.608690685	threatened	not threatened	LC	ANIMALIA	CHORDATA	AMPHIBIA	ANURA	MICROHYLIDAE	Scaphiophryne	FALSE	TRUE	TRUE
Rhinatrema nigrum	0.018013415	not threatened	not threatened	LC	ANIMALIA	CHORDATA	AMPHIBIA	GYMNOPHIONA	RHINATREMATIDAE	Rhinatrema	FALSE	TRUE	TRUE
Osteocephalus taurinus	0.00655485	not threatened	not threatened	LC	ANIMALIA	CHORDATA	AMPHIBIA	ANURA	HYLIDAE	Osteocephalus	FALSE	TRUE	TRUE
Oreophryne nicolasi	0.052881781	not threatened	not threatened	LC	ANIMALIA	CHORDATA	AMPHIBIA	ANURA	MICROHYLIDAE	Oreophryne	FALSE	TRUE	FALSE
Scutiger gongshanensis	0.254588079	not threatened	not threatened	LC	ANIMALIA	CHORDATA	AMPHIBIA	ANURA	MEGOPHRYIDAE	Scutiger	FALSE	TRUE	TRUE
Craugastor rayo	0.834329822	threatened	threatened	EN	ANIMALIA	CHORDATA	AMPHIBIA	ANURA	CRAUGASTORIDAE	Craugastor	FALSE	TRUE	TRUE
Lithobates grylio	0.012240663	not threatened	not threatened	LC	ANIMALIA	CHORDATA	AMPHIBIA	ANURA	RANIDAE	Lithobates	FALSE	TRUE	TRUE
Mannophryne leonardoi	0.436236603	threatened	not threatened	NT	ANIMALIA	CHORDATA	AMPHIBIA	ANURA	AROMOBATIDAE	Mannophryne	FALSE	TRUE	TRUE
Dendrobates leucomelas	0.00793559	not threatened	not threatened	LC	ANIMALIA	CHORDATA	AMPHIBIA	ANURA	DENDROBATIDAE	Dendrobates	FALSE	TRUE	TRUE
Chirixalus punctatus	0.814912472	threatened	DD	DD	ANIMALIA	CHORDATA	AMPHIBIA	ANURA	RHACOPHORIDAE	Chirixalus	FALSE	TRUE	TRUE
Hyperolius horstockii	0.072957905	not threatened	not threatened	LC	ANIMALIA	CHORDATA	AMPHIBIA	ANURA	HYPEROLIIDAE	Hyperolius	FALSE	TRUE	TRUE
Anomaloglossus roraima	0.866644124	threatened	DD	DD	ANIMALIA	CHORDATA	AMPHIBIA	ANURA	AROMOBATIDAE	Anomaloglossus	FALSE	TRUE	FALSE
Litoria richardsi	0.066443344	not threatened	not threatened	LC	ANIMALIA	CHORDATA	AMPHIBIA	ANURA	PELODRYADIDAE	Litoria	FALSE	TRUE	TRUE
Kassina decorata	0.894446065	threatened	threatened	VU	ANIMALIA	CHORDATA	AMPHIBIA	ANURA	HYPEROLIIDAE	Kassina	FALSE	TRUE	TRUE
Lithobates chichicuahutla	0.95806395	threatened	threatened	CR	ANIMALIA	CHORDATA	AMPHIBIA	ANURA	RANIDAE	Lithobates	FALSE	TRUE	TRUE
Litoria sanguinolenta	0.125870262	not threatened	not threatened	LC	ANIMALIA	CHORDATA	AMPHIBIA	ANURA	PELODRYADIDAE	Litoria	FALSE	TRUE	FALSE
Duttaphrynus olivaceus	0.037844961	not threatened	not threatened	LC	ANIMALIA	CHORDATA	AMPHIBIA	ANURA	BUFONIDAE	Duttaphrynus	FALSE	TRUE	TRUE
Mannophryne speeri	0.930707343	threatened	threatened	CR	ANIMALIA	CHORDATA	AMPHIBIA	ANURA	AROMOBATIDAE	Mannophryne	FALSE	TRUE	TRUE
Eleutherodactylus rufescens	0.849920049	threatened	threatened	VU	ANIMALIA	CHORDATA	AMPHIBIA	ANURA	ELEUTHERODACTYLIDAE	Eleutherodactylus	FALSE	TRUE	FALSE
Leptobrachium mangyanorum	0.797408584	threatened	threatened	VU	ANIMALIA	CHORDATA	AMPHIBIA	ANURA	MEGOPHRYIDAE	Leptobrachium	FALSE	TRUE	TRUE
Ptychadena bunoderma	0.016927883	not threatened	not threatened	LC	ANIMALIA	CHORDATA	AMPHIBIA	ANURA	PTYCHADENIDAE	Ptychadena	FALSE	TRUE	TRUE
Sclerophrys kerinyagae	0.01964151	not threatened	not threatened	LC	ANIMALIA	CHORDATA	AMPHIBIA	ANURA	BUFONIDAE	Sclerophrys	FALSE	TRUE	TRUE
Austrochaperina adamantina	0.211247134	not threatened	not threatened	NT	ANIMALIA	CHORDATA	AMPHIBIA	ANURA	MICROHYLIDAE	Austrochaperina	FALSE	TRUE	FALSE
Microhyla sholigari	0.916438657	threatened	threatened	EN	ANIMALIA	CHORDATA	AMPHIBIA	ANURA	MICROHYLIDAE	Microhyla	FALSE	TRUE	TRUE
Nectophryne afra	0.008310712	not threatened	not threatened	LC	ANIMALIA	CHORDATA	AMPHIBIA	ANURA	BUFONIDAE	Nectophryne	FALSE	TRUE	FALSE
Spinomantis phantasticus	0.045371017	not threatened	not threatened	LC	ANIMALIA	CHORDATA	AMPHIBIA	ANURA	MANTELLIDAE	Spinomantis	FALSE	TRUE	TRUE
Pristimantis sulculus	0.905449953	threatened	threatened	VU	ANIMALIA	CHORDATA	AMPHIBIA	ANURA	CRAUGASTORIDAE	Pristimantis	FALSE	TRUE	TRUE
Pristimantis dundeei	0.296698814	not threatened	DD	DD	ANIMALIA	CHORDATA	AMPHIBIA	ANURA	CRAUGASTORIDAE	Pristimantis	FALSE	TRUE	FALSE
Bolitoglossa diminuta	0.275781082	not threatened	not threatened	LC	ANIMALIA	CHORDATA	AMPHIBIA	CAUDATA	PLETHODONTIDAE	Bolitoglossa	FALSE	TRUE	FALSE
Rhaebo hypomelas	0.177080034	not threatened	not threatened	LC	ANIMALIA	CHORDATA	AMPHIBIA	ANURA	BUFONIDAE	Rhaebo	FALSE	TRUE	TRUE
Dendrophryniscus krausae	0.839250492	threatened	DD	DD	ANIMALIA	CHORDATA	AMPHIBIA	ANURA	BUFONIDAE	Dendrophryniscus	FALSE	TRUE	TRUE
Nymphargus siren	0.240187398	not threatened	threatened	VU	ANIMALIA	CHORDATA	AMPHIBIA	ANURA	CENTROLENIDAE	Nymphargus	FALSE	TRUE	TRUE
Lithobates maculatus	0.011918486	not threatened	not threatened	LC	ANIMALIA	CHORDATA	AMPHIBIA	ANURA	RANIDAE	Lithobates	FALSE	TRUE	TRUE
Theloderma leporosum	0.040447234	not threatened	not threatened	LC	ANIMALIA	CHORDATA	AMPHIBIA	ANURA	RHACOPHORIDAE	Theloderma	FALSE	TRUE	FALSE
Boana hutchinsi	0.019034941	not threatened	not threatened	LC	ANIMALIA	CHORDATA	AMPHIBIA	ANURA	HYLIDAE	Boana	FALSE	TRUE	TRUE
Pelophylax chosenicus	0.083024617	not threatened	threatened	VU	ANIMALIA	CHORDATA	AMPHIBIA	ANURA	RANIDAE	Pelophylax	FALSE	TRUE	TRUE
Peltophryne lemur	0.747319858	threatened	threatened	CR	ANIMALIA	CHORDATA	AMPHIBIA	ANURA	BUFONIDAE	Peltophryne	FALSE	TRUE	TRUE
Huia sumatrana	0.017442412	not threatened	not threatened	LC	ANIMALIA	CHORDATA	AMPHIBIA	ANURA	RANIDAE	Huia	FALSE	TRUE	TRUE
Bokermannohyla saxicola	0.076691685	not threatened	not threatened	LC	ANIMALIA	CHORDATA	AMPHIBIA	ANURA	HYLIDAE	Bokermannohyla	FALSE	TRUE	TRUE
Rhacophorus bimaculatus	0.168357279	not threatened	not threatened	LC	ANIMALIA	CHORDATA	AMPHIBIA	ANURA	RHACOPHORIDAE	Rhacophorus	FALSE	TRUE	TRUE
Strongylopus wageri	0.118352012	not threatened	not threatened	LC	ANIMALIA	CHORDATA	AMPHIBIA	ANURA	PYXICEPHALIDAE	Strongylopus	FALSE	TRUE	TRUE
Kalophrynus pleurostigma	0.011783596	not threatened	not threatened	LC	ANIMALIA	CHORDATA	AMPHIBIA	ANURA	MICROHYLIDAE	Kalophrynus	FALSE	TRUE	TRUE
Scythrophrys sawayae	0.5865155	threatened	not threatened	LC	ANIMALIA	CHORDATA	AMPHIBIA	ANURA	LEPTODACTYLIDAE	Scythrophrys	FALSE	TRUE	TRUE
Eupsophus emiliopugini	0.054433239	not threatened	not threatened	LC	ANIMALIA	CHORDATA	AMPHIBIA	ANURA	ALSODIDAE	Eupsophus	FALSE	TRUE	TRUE
Cycloramphus brasiliensis	0.57287324	threatened	not threatened	NT	ANIMALIA	CHORDATA	AMPHIBIA	ANURA	CYCLORAMPHIDAE	Cycloramphus	FALSE	TRUE	TRUE
Petropedetes johnstoni	0.216361202	not threatened	not threatened	LC	ANIMALIA	CHORDATA	AMPHIBIA	ANURA	PETROPEDETIDAE	Petropedetes	FALSE	TRUE	FALSE
Craugastor decoratus	0.027149256	not threatened	not threatened	LC	ANIMALIA	CHORDATA	AMPHIBIA	ANURA	CRAUGASTORIDAE	Craugastor	FALSE	TRUE	FALSE
Hyloxalus peculiaris	0.915031735	threatened	DD	DD	ANIMALIA	CHORDATA	AMPHIBIA	ANURA	DENDROBATIDAE	Hyloxalus	FALSE	TRUE	TRUE
Cophyla pollicaris	0.073002984	not threatened	not threatened	LC	ANIMALIA	CHORDATA	AMPHIBIA	ANURA	MICROHYLIDAE	Cophyla	FALSE	TRUE	FALSE
Cophixalus amabilis	0.867949639	threatened	threatened	VU	ANIMALIA	CHORDATA	AMPHIBIA	ANURA	MICROHYLIDAE	Cophixalus	FALSE	TRUE	TRUE
Litoria robinsonae	0.201942103	not threatened	not threatened	LC	ANIMALIA	CHORDATA	AMPHIBIA	ANURA	PELODRYADIDAE	Litoria	FALSE	TRUE	TRUE
Brachycephalus vertebralis	0.889256497	threatened	DD	DD	ANIMALIA	CHORDATA	AMPHIBIA	ANURA	BRACHYCEPHALIDAE	Brachycephalus	FALSE	TRUE	FALSE
Leptodactylus paraensis	0.024537941	not threatened	not threatened	LC	ANIMALIA	CHORDATA	AMPHIBIA	ANURA	LEPTODACTYLIDAE	Leptodactylus	FALSE	TRUE	FALSE
Pseudacris ocularis	0.009954009	not threatened	not threatened	LC	ANIMALIA	CHORDATA	AMPHIBIA	ANURA	HYLIDAE	Pseudacris	FALSE	TRUE	TRUE
Micrixalus narainensis	0.862639346	threatened	DD	DD	ANIMALIA	CHORDATA	AMPHIBIA	ANURA	MICRIXALIDAE	Micrixalus	FALSE	TRUE	TRUE
Pristimantis orpacobates	0.277780193	not threatened	not threatened	NT	ANIMALIA	CHORDATA	AMPHIBIA	ANURA	CRAUGASTORIDAE	Pristimantis	FALSE	TRUE	FALSE
Schismaderma carens	0.009104759	not threatened	not threatened	LC	ANIMALIA	CHORDATA	AMPHIBIA	ANURA	BUFONIDAE	Schismaderma	FALSE	TRUE	TRUE
Megophrys feii	0.658982992	threatened	not threatened	NT	ANIMALIA	CHORDATA	AMPHIBIA	ANURA	MEGOPHRYIDAE	Megophrys	FALSE	TRUE	TRUE
Tylototriton ziegleri	0.899428878	threatened	threatened	VU	ANIMALIA	CHORDATA	AMPHIBIA	CAUDATA	SALAMANDRIDAE	Tylototriton	FALSE	TRUE	TRUE
Eleutherodactylus cystignathoides	0.015874161	not threatened	not threatened	LC	ANIMALIA	CHORDATA	AMPHIBIA	ANURA	ELEUTHERODACTYLIDAE	Eleutherodactylus	FALSE	TRUE	FALSE
Desmognathus imitator	0.392645041	threatened	not threatened	LC	ANIMALIA	CHORDATA	AMPHIBIA	CAUDATA	PLETHODONTIDAE	Desmognathus	FALSE	TRUE	TRUE
Eurycea tonkawae	0.927779574	threatened	threatened	EN	ANIMALIA	CHORDATA	AMPHIBIA	CAUDATA	PLETHODONTIDAE	Eurycea	FALSE	FALSE	TRUE
Epicrionops petersi	0.01277335	not threatened	not threatened	LC	ANIMALIA	CHORDATA	AMPHIBIA	GYMNOPHIONA	RHINATREMATIDAE	Epicrionops	FALSE	TRUE	TRUE
Incilius occidentalis	0.013928079	not threatened	not threatened	LC	ANIMALIA	CHORDATA	AMPHIBIA	ANURA	BUFONIDAE	Incilius	FALSE	TRUE	TRUE
Pristimantis quicato	0.674841106	threatened	not threatened	NT	ANIMALIA	CHORDATA	AMPHIBIA	ANURA	CRAUGASTORIDAE	Pristimantis	FALSE	TRUE	TRUE
Craugastor lauraster	0.312651901	not threatened	not threatened	LC	ANIMALIA	CHORDATA	AMPHIBIA	ANURA	CRAUGASTORIDAE	Craugastor	FALSE	TRUE	TRUE
Adelphobates castaneoticus	0.062779867	not threatened	not threatened	LC	ANIMALIA	CHORDATA	AMPHIBIA	ANURA	DENDROBATIDAE	Adelphobates	FALSE	TRUE	TRUE
Tylototriton wenxianensis	0.642149517	threatened	threatened	VU	ANIMALIA	CHORDATA	AMPHIBIA	CAUDATA	SALAMANDRIDAE	Tylototriton	FALSE	TRUE	TRUE
Raorchestes sanctisilvaticus	0.857170591	threatened	threatened	CR	ANIMALIA	CHORDATA	AMPHIBIA	ANURA	RHACOPHORIDAE	Raorchestes	FALSE	TRUE	FALSE
Austrochaperina pluvialis	0.041902288	not threatened	not threatened	LC	ANIMALIA	CHORDATA	AMPHIBIA	ANURA	MICROHYLIDAE	Austrochaperina	FALSE	TRUE	FALSE
Atelopus coynei	0.775944249	threatened	threatened	CR	ANIMALIA	CHORDATA	AMPHIBIA	ANURA	BUFONIDAE	Atelopus	FALSE	TRUE	TRUE
Choerophryne gunnari	0.212204021	not threatened	not threatened	LC	ANIMALIA	CHORDATA	AMPHIBIA	ANURA	MICROHYLIDAE	Choerophryne	FALSE	TRUE	FALSE
Litoria vagitus	0.058912339	not threatened	not threatened	LC	ANIMALIA	CHORDATA	AMPHIBIA	ANURA	PELODRYADIDAE	Litoria	FALSE	TRUE	TRUE
Pelophylax bedriagae	0.033267295	not threatened	not threatened	LC	ANIMALIA	CHORDATA	AMPHIBIA	ANURA	RANIDAE	Pelophylax	FALSE	TRUE	TRUE
Pristimantis cacao	0.926885849	threatened	threatened	CR	ANIMALIA	CHORDATA	AMPHIBIA	ANURA	CRAUGASTORIDAE	Pristimantis	FALSE	TRUE	FALSE
Rhinella margaritifera	0.01000084	not threatened	not threatened	LC	ANIMALIA	CHORDATA	AMPHIBIA	ANURA	BUFONIDAE	Rhinella	FALSE	TRUE	TRUE
Osornophryne antisana	0.806567052	threatened	threatened	EN	ANIMALIA	CHORDATA	AMPHIBIA	ANURA	BUFONIDAE	Osornophryne	FALSE	TRUE	FALSE
Espadarana andina	0.046402914	not threatened	not threatened	LC	ANIMALIA	CHORDATA	AMPHIBIA	ANURA	CENTROLENIDAE	Espadarana	FALSE	TRUE	TRUE
Dendropsophus mathiassoni	0.037037827	not threatened	not threatened	LC	ANIMALIA	CHORDATA	AMPHIBIA	ANURA	HYLIDAE	Dendropsophus	FALSE	TRUE	TRUE
Bufotes surdus	0.044663267	not threatened	not threatened	LC	ANIMALIA	CHORDATA	AMPHIBIA	ANURA	BUFONIDAE	Bufotes	FALSE	TRUE	TRUE
Physalaemus angrensis	0.922551792	threatened	DD	DD	ANIMALIA	CHORDATA	AMPHIBIA	ANURA	LEPTODACTYLIDAE	Physalaemus	FALSE	TRUE	TRUE
Cophixalus tetzlaffi	0.421136347	threatened	DD	DD	ANIMALIA	CHORDATA	AMPHIBIA	ANURA	MICROHYLIDAE	Cophixalus	FALSE	TRUE	FALSE
Scinax blairi	0.038464159	not threatened	not threatened	LC	ANIMALIA	CHORDATA	AMPHIBIA	ANURA	HYLIDAE	Scinax	FALSE	TRUE	TRUE
Pristimantis waoranii	0.277186274	not threatened	DD	DD	ANIMALIA	CHORDATA	AMPHIBIA	ANURA	CRAUGASTORIDAE	Pristimantis	FALSE	TRUE	FALSE
Polypedates maculatus	0.034378845	not threatened	not threatened	LC	ANIMALIA	CHORDATA	AMPHIBIA	ANURA	RHACOPHORIDAE	Polypedates	FALSE	TRUE	TRUE
Megophrys aceras	0.014628229	not threatened	not threatened	LC	ANIMALIA	CHORDATA	AMPHIBIA	ANURA	MEGOPHRYIDAE	Megophrys	FALSE	TRUE	TRUE
Philautus maosonensis	0.74797133	threatened	DD	DD	ANIMALIA	CHORDATA	AMPHIBIA	ANURA	RHACOPHORIDAE	Philautus	FALSE	TRUE	FALSE
Litoria subglandulosa	0.200222968	not threatened	threatened	VU	ANIMALIA	CHORDATA	AMPHIBIA	ANURA	PELODRYADIDAE	Litoria	FALSE	TRUE	TRUE
Hyloscirtus diabolus	0.849297766	threatened	threatened	VU	ANIMALIA	CHORDATA	AMPHIBIA	ANURA	HYLIDAE	Hyloscirtus	FALSE	TRUE	TRUE
Arthroleptis reichei	0.069404901	not threatened	not threatened	LC	ANIMALIA	CHORDATA	AMPHIBIA	ANURA	ARTHROLEPTIDAE	Arthroleptis	FALSE	TRUE	FALSE
Pristimantis croceoinguinis	0.009757231	not threatened	not threatened	LC	ANIMALIA	CHORDATA	AMPHIBIA	ANURA	CRAUGASTORIDAE	Pristimantis	FALSE	TRUE	FALSE
Hyloxalus leucophaeus	0.921674886	threatened	DD	DD	ANIMALIA	CHORDATA	AMPHIBIA	ANURA	DENDROBATIDAE	Hyloxalus	FALSE	TRUE	TRUE
Aphantophryne minuta	0.117079184	not threatened	not threatened	LC	ANIMALIA	CHORDATA	AMPHIBIA	ANURA	MICROHYLIDAE	Aphantophryne	FALSE	TRUE	FALSE
Hyloscirtus bogotensis	0.099458434	not threatened	not threatened	NT	ANIMALIA	CHORDATA	AMPHIBIA	ANURA	HYLIDAE	Hyloscirtus	FALSE	TRUE	TRUE
Sphenophryne rhododactyla	0.547810089	threatened	threatened	VU	ANIMALIA	CHORDATA	AMPHIBIA	ANURA	MICROHYLIDAE	Sphenophryne	FALSE	TRUE	FALSE
Pristimantis pleurostriatus	0.9081422	threatened	DD	DD	ANIMALIA	CHORDATA	AMPHIBIA	ANURA	CRAUGASTORIDAE	Pristimantis	FALSE	TRUE	FALSE
Tomopterna tandyi	0.012351819	not threatened	not threatened	LC	ANIMALIA	CHORDATA	AMPHIBIA	ANURA	PYXICEPHALIDAE	Tomopterna	FALSE	TRUE	TRUE
Limnonectes fragilis	0.897995822	threatened	threatened	VU	ANIMALIA	CHORDATA	AMPHIBIA	ANURA	DICROGLOSSIDAE	Limnonectes	FALSE	TRUE	TRUE
Microcaecilia pricei	0.363567286	threatened	not threatened	LC	ANIMALIA	CHORDATA	AMPHIBIA	GYMNOPHIONA	SIPHONOPIDAE	Microcaecilia	FALSE	TRUE	FALSE
Adelphobates quinquevittatus	0.01341696	not threatened	not threatened	LC	ANIMALIA	CHORDATA	AMPHIBIA	ANURA	DENDROBATIDAE	Adelphobates	FALSE	TRUE	TRUE
Eurycea chisholmensis	0.902808944	threatened	threatened	VU	ANIMALIA	CHORDATA	AMPHIBIA	CAUDATA	PLETHODONTIDAE	Eurycea	FALSE	FALSE	TRUE
Microhyla zeylanica	0.949145151	threatened	threatened	EN	ANIMALIA	CHORDATA	AMPHIBIA	ANURA	MICROHYLIDAE	Microhyla	FALSE	TRUE	TRUE
Staurois guttatus	0.010153062	not threatened	not threatened	LC	ANIMALIA	CHORDATA	AMPHIBIA	ANURA	RANIDAE	Staurois	FALSE	TRUE	TRUE
Spinomantis brunae	0.935081459	threatened	threatened	EN	ANIMALIA	CHORDATA	AMPHIBIA	ANURA	MANTELLIDAE	Spinomantis	FALSE	TRUE	TRUE
Pseudophilautus samarakoon	0.939023376	threatened	threatened	CR	ANIMALIA	CHORDATA	AMPHIBIA	ANURA	RHACOPHORIDAE	Pseudophilautus	FALSE	TRUE	FALSE
Plethodon glutinosus	0.011161565	not threatened	not threatened	LC	ANIMALIA	CHORDATA	AMPHIBIA	CAUDATA	PLETHODONTIDAE	Plethodon	FALSE	TRUE	FALSE
Arthroleptides yakusini	0.474578513	threatened	threatened	EN	ANIMALIA	CHORDATA	AMPHIBIA	ANURA	PETROPEDETIDAE	Arthroleptides	FALSE	TRUE	TRUE
Hynobius turkestanicus	0.781523252	threatened	DD	DD	ANIMALIA	CHORDATA	AMPHIBIA	CAUDATA	HYNOBIIDAE	Hynobius	FALSE	TRUE	TRUE
Arthroleptis xenochirus	0.009960198	not threatened	not threatened	LC	ANIMALIA	CHORDATA	AMPHIBIA	ANURA	ARTHROLEPTIDAE	Arthroleptis	FALSE	TRUE	TRUE
Centrolene lynchi	0.934297757	threatened	threatened	EN	ANIMALIA	CHORDATA	AMPHIBIA	ANURA	CENTROLENIDAE	Centrolene	FALSE	TRUE	TRUE
Eleutherodactylus parabates	0.8803952	threatened	threatened	CR	ANIMALIA	CHORDATA	AMPHIBIA	ANURA	ELEUTHERODACTYLIDAE	Eleutherodactylus	FALSE	TRUE	FALSE
Pristimantis nebulosus	0.699632359	threatened	DD	DD	ANIMALIA	CHORDATA	AMPHIBIA	ANURA	CRAUGASTORIDAE	Pristimantis	FALSE	TRUE	FALSE
Lithobates warszewitschii	0.010874995	not threatened	not threatened	LC	ANIMALIA	CHORDATA	AMPHIBIA	ANURA	RANIDAE	Lithobates	FALSE	TRUE	TRUE
Alcalus tasanae	0.469401034	threatened	threatened	VU	ANIMALIA	CHORDATA	AMPHIBIA	ANURA	CERATOBATRACHIDAE	Alcalus	FALSE	TRUE	TRUE
Heleioporus inornatus	0.166963442	not threatened	not threatened	LC	ANIMALIA	CHORDATA	AMPHIBIA	ANURA	LIMNODYNASTIDAE	Heleioporus	FALSE	TRUE	TRUE
Pristimantis terraebolivaris	0.558426899	threatened	not threatened	LC	ANIMALIA	CHORDATA	AMPHIBIA	ANURA	CRAUGASTORIDAE	Pristimantis	FALSE	TRUE	FALSE
Taudactylus acutirostris	0.061556344	not threatened	threatened	CR	ANIMALIA	CHORDATA	AMPHIBIA	ANURA	MYOBATRACHIDAE	Taudactylus	FALSE	TRUE	TRUE
Aneides ferreus	0.03185665	not threatened	not threatened	NT	ANIMALIA	CHORDATA	AMPHIBIA	CAUDATA	PLETHODONTIDAE	Aneides	FALSE	TRUE	FALSE
Philautus everetti	0.839507541	threatened	threatened	EN	ANIMALIA	CHORDATA	AMPHIBIA	ANURA	RHACOPHORIDAE	Philautus	FALSE	TRUE	TRUE
Telmatobius yuracare	0.920570281	threatened	threatened	CR	ANIMALIA	CHORDATA	AMPHIBIA	ANURA	TELMATOBIIDAE	Telmatobius	FALSE	TRUE	TRUE
Paradactylodon gorganensis	0.834585329	threatened	threatened	CR	ANIMALIA	CHORDATA	AMPHIBIA	CAUDATA	HYNOBIIDAE	Paradactylodon	FALSE	FALSE	TRUE
Probreviceps macrodactylus	0.897513106	threatened	threatened	EN	ANIMALIA	CHORDATA	AMPHIBIA	ANURA	BREVICIPITIDAE	Probreviceps	FALSE	TRUE	FALSE
Litoria lutea	0.025102831	not threatened	not threatened	LC	ANIMALIA	CHORDATA	AMPHIBIA	ANURA	PELODRYADIDAE	Litoria	FALSE	TRUE	FALSE
Arthroleptis adelphus	0.010422494	not threatened	not threatened	LC	ANIMALIA	CHORDATA	AMPHIBIA	ANURA	ARTHROLEPTIDAE	Arthroleptis	FALSE	TRUE	FALSE
Proceratophrys melanopogon	0.334916032	threatened	not threatened	LC	ANIMALIA	CHORDATA	AMPHIBIA	ANURA	ODONTOPHRYNIDAE	Proceratophrys	FALSE	TRUE	TRUE
Craugastor aurilegulus	0.894338399	threatened	threatened	VU	ANIMALIA	CHORDATA	AMPHIBIA	ANURA	CRAUGASTORIDAE	Craugastor	FALSE	TRUE	TRUE
Corythomantis greeningi	0.016032677	not threatened	not threatened	LC	ANIMALIA	CHORDATA	AMPHIBIA	ANURA	HYLIDAE	Corythomantis	FALSE	TRUE	TRUE
Pseudacris triseriata	0.023210794	not threatened	not threatened	LC	ANIMALIA	CHORDATA	AMPHIBIA	ANURA	HYLIDAE	Pseudacris	FALSE	TRUE	TRUE
Ingerana reticulata	0.878819373	threatened	DD	DD	ANIMALIA	CHORDATA	AMPHIBIA	ANURA	DICROGLOSSIDAE	Ingerana	FALSE	TRUE	TRUE
Rhaebo guttatus	0.007680314	not threatened	not threatened	LC	ANIMALIA	CHORDATA	AMPHIBIA	ANURA	BUFONIDAE	Rhaebo	FALSE	TRUE	TRUE
Pachytriton moi	0.91953149	threatened	threatened	EN	ANIMALIA	CHORDATA	AMPHIBIA	CAUDATA	SALAMANDRIDAE	Pachytriton	FALSE	TRUE	TRUE
Rana luanchuanensis	0.924020844	threatened	DD	DD	ANIMALIA	CHORDATA	AMPHIBIA	ANURA	RANIDAE	Rana	FALSE	TRUE	TRUE
Oedipina berlini	0.219797528	not threatened	not threatened	LC	ANIMALIA	CHORDATA	AMPHIBIA	CAUDATA	PLETHODONTIDAE	Oedipina	FALSE	TRUE	FALSE
Ololygon melloi	0.882574504	threatened	DD	DD	ANIMALIA	CHORDATA	AMPHIBIA	ANURA	HYLIDAE	Ololygon	FALSE	TRUE	FALSE
Cophixalus saxatilis	0.670658392	threatened	threatened	VU	ANIMALIA	CHORDATA	AMPHIBIA	ANURA	MICROHYLIDAE	Cophixalus	FALSE	TRUE	FALSE
Rhinella inca	0.019201175	not threatened	not threatened	LC	ANIMALIA	CHORDATA	AMPHIBIA	ANURA	BUFONIDAE	Rhinella	FALSE	TRUE	TRUE
Pristimantis bromeliaceus	0.07171236	not threatened	not threatened	LC	ANIMALIA	CHORDATA	AMPHIBIA	ANURA	CRAUGASTORIDAE	Pristimantis	FALSE	TRUE	FALSE
Aplastodiscus cochranae	0.701618621	threatened	not threatened	LC	ANIMALIA	CHORDATA	AMPHIBIA	ANURA	HYLIDAE	Aplastodiscus	FALSE	TRUE	TRUE
Frostius erythrophthalmus	0.573201519	threatened	DD	DD	ANIMALIA	CHORDATA	AMPHIBIA	ANURA	BUFONIDAE	Frostius	FALSE	TRUE	FALSE
Rana johnsi	0.034685868	not threatened	not threatened	LC	ANIMALIA	CHORDATA	AMPHIBIA	ANURA	RANIDAE	Rana	FALSE	TRUE	TRUE
Quasipaa exilispinosa	0.049353467	not threatened	not threatened	LC	ANIMALIA	CHORDATA	AMPHIBIA	ANURA	DICROGLOSSIDAE	Quasipaa	FALSE	TRUE	TRUE
Odorrana bolavensis	0.907954717	threatened	DD	DD	ANIMALIA	CHORDATA	AMPHIBIA	ANURA	RANIDAE	Odorrana	FALSE	TRUE	TRUE
Thorius macdougalli	0.958054386	threatened	threatened	EN	ANIMALIA	CHORDATA	AMPHIBIA	CAUDATA	PLETHODONTIDAE	Thorius	FALSE	TRUE	FALSE
Hyalinobatrachium orientale	0.580057915	threatened	threatened	VU	ANIMALIA	CHORDATA	AMPHIBIA	ANURA	CENTROLENIDAE	Hyalinobatrachium	FALSE	TRUE	TRUE
Pseudophilautus kani	0.772168967	threatened	not threatened	LC	ANIMALIA	CHORDATA	AMPHIBIA	ANURA	RHACOPHORIDAE	Pseudophilautus	FALSE	TRUE	FALSE
Scaphiophryne spinosa	0.016186372	not threatened	not threatened	LC	ANIMALIA	CHORDATA	AMPHIBIA	ANURA	MICROHYLIDAE	Scaphiophryne	FALSE	TRUE	TRUE
[truncated: 42,925 more rows]
