# Supplementary material for: More than half of data deficient species predicted to be threatened by extinction
Source: Commun Biol. 2022 Aug 4;5:679. doi: 10.1038/s42003-022-03638-9 (PMC9352662; doi:10.1038/s42003-022-03638-9)
Supplement: Supplementary file 5 — Supplementary Data 3 [file 42003_2022_3638_MOESM5_ESM.csv]

Species	Probability	PredictedGroup	RedListGroup	UpdatedRedListCategory	OutdatedRedListCategory	Kingdom	Phylum	Class	Order	Family	Genus	Marine	Terrestrial	Freshwater
Gastrotheca helenae	0.728416139	threatened	threatened	EN	DD	ANIMALIA	CHORDATA	AMPHIBIA	ANURA	HEMIPHRACTIDAE	Gastrotheca	FALSE	TRUE	FALSE
Anomaloglossus praderioi	0.907981693	threatened	threatened	EN	DD	ANIMALIA	CHORDATA	AMPHIBIA	ANURA	AROMOBATIDAE	Anomaloglossus	FALSE	TRUE	TRUE
Anomaloglossus roraima	0.866644124	threatened	threatened	EN	DD	ANIMALIA	CHORDATA	AMPHIBIA	ANURA	AROMOBATIDAE	Anomaloglossus	FALSE	TRUE	FALSE
Tachiramantis lentiginosus	0.73913396	threatened	threatened	EN	DD	ANIMALIA	CHORDATA	AMPHIBIA	ANURA	CRAUGASTORIDAE	Tachiramantis	FALSE	TRUE	TRUE
Pristimantis rhigophilus	0.895945984	threatened	threatened	VU	DD	ANIMALIA	CHORDATA	AMPHIBIA	ANURA	CRAUGASTORIDAE	Pristimantis	FALSE	TRUE	FALSE
Pristimantis pedimontanus	0.759395426	threatened	threatened	VU	DD	ANIMALIA	CHORDATA	AMPHIBIA	ANURA	CRAUGASTORIDAE	Pristimantis	FALSE	TRUE	FALSE
Hynobius katoi	0.921860031	threatened	threatened	EN	DD	ANIMALIA	CHORDATA	AMPHIBIA	CAUDATA	HYNOBIIDAE	Hynobius	FALSE	TRUE	TRUE
Pristimantis telefericus	0.915014791	threatened	threatened	CR	DD	ANIMALIA	CHORDATA	AMPHIBIA	ANURA	CRAUGASTORIDAE	Pristimantis	FALSE	TRUE	FALSE
Pristimantis culatensis	0.855640749	threatened	threatened	EN	DD	ANIMALIA	CHORDATA	AMPHIBIA	ANURA	CRAUGASTORIDAE	Pristimantis	FALSE	TRUE	FALSE
Pristimantis flabellidiscus	0.902309106	threatened	threatened	VU	DD	ANIMALIA	CHORDATA	AMPHIBIA	ANURA	CRAUGASTORIDAE	Pristimantis	FALSE	TRUE	FALSE
Eleutherodactylus alticola	0.916245603	threatened	threatened	CR	DD	ANIMALIA	CHORDATA	AMPHIBIA	ANURA	ELEUTHERODACTYLIDAE	Eleutherodactylus	FALSE	TRUE	FALSE
Pristimantis thyellus	0.906685759	threatened	threatened	CR	DD	ANIMALIA	CHORDATA	AMPHIBIA	ANURA	CRAUGASTORIDAE	Pristimantis	FALSE	TRUE	FALSE
Eleutherodactylus rogersi	0.540054727	threatened	not threatened	LC	DD	ANIMALIA	CHORDATA	AMPHIBIA	ANURA	ELEUTHERODACTYLIDAE	Eleutherodactylus	FALSE	TRUE	FALSE
Pristimantis jabonensis	0.910465097	threatened	threatened	VU	DD	ANIMALIA	CHORDATA	AMPHIBIA	ANURA	CRAUGASTORIDAE	Pristimantis	FALSE	TRUE	FALSE
Apristurus macrorhynchus	0.566898475	threatened	not threatened	LC	DD	ANIMALIA	CHORDATA	CHONDRICHTHYES	CARCHARHINIFORMES	PENTANCHIDAE	Apristurus	TRUE	FALSE	FALSE
Mustelus sinusmexicanus	0.19039952	not threatened	not threatened	LC	DD	ANIMALIA	CHORDATA	CHONDRICHTHYES	CARCHARHINIFORMES	TRIAKIDAE	Mustelus	TRUE	FALSE	FALSE
Centrophorus tessellatus	0.141943285	not threatened	threatened	EN	DD	ANIMALIA	CHORDATA	CHONDRICHTHYES	SQUALIFORMES	CENTROPHORIDAE	Centrophorus	TRUE	FALSE	FALSE
Etmopterus polli	0.365303341	threatened	not threatened	LC	DD	ANIMALIA	CHORDATA	CHONDRICHTHYES	SQUALIFORMES	ETMOPTERIDAE	Etmopterus	TRUE	FALSE	FALSE
Myliobatis tobijei	0.407612266	threatened	threatened	VU	DD	ANIMALIA	CHORDATA	CHONDRICHTHYES	MYLIOBATIFORMES	MYLIOBATIDAE	Myliobatis	TRUE	FALSE	FALSE
Cephaloscyllium sarawakensis	0.403761931	threatened	threatened	CR	DD	ANIMALIA	CHORDATA	CHONDRICHTHYES	CARCHARHINIFORMES	SCYLIORHINIDAE	Cephaloscyllium	TRUE	FALSE	FALSE
Dipturus gigas	0.192614048	not threatened	not threatened	NT	DD	ANIMALIA	CHORDATA	CHONDRICHTHYES	RAJIFORMES	RAJIDAE	Dipturus	TRUE	FALSE	FALSE
Squalus brevirostris	0.783967482	threatened	threatened	EN	DD	ANIMALIA	CHORDATA	CHONDRICHTHYES	SQUALIFORMES	SQUALIDAE	Squalus	TRUE	FALSE	FALSE
Dasyatis pastinaca	0.526571721	threatened	threatened	VU	DD	ANIMALIA	CHORDATA	CHONDRICHTHYES	MYLIOBATIFORMES	DASYATIDAE	Dasyatis	TRUE	FALSE	FALSE
Mustelus norrisi	0.319833301	not threatened	not threatened	NT	DD	ANIMALIA	CHORDATA	CHONDRICHTHYES	CARCHARHINIFORMES	TRIAKIDAE	Mustelus	TRUE	FALSE	FALSE
Narcine prodorsalis	0.702425214	threatened	threatened	EN	DD	ANIMALIA	CHORDATA	CHONDRICHTHYES	TORPEDINIFORMES	NARCINIDAE	Narcine	TRUE	FALSE	FALSE
Mustelus widodoi	0.25896983	not threatened	threatened	VU	DD	ANIMALIA	CHORDATA	CHONDRICHTHYES	CARCHARHINIFORMES	TRIAKIDAE	Mustelus	TRUE	FALSE	FALSE
Raja straeleni	0.30759664	not threatened	not threatened	NT	DD	ANIMALIA	CHORDATA	CHONDRICHTHYES	RAJIFORMES	RAJIDAE	Raja	TRUE	FALSE	FALSE
Narke dipterygia	0.74583683	threatened	threatened	VU	DD	ANIMALIA	CHORDATA	CHONDRICHTHYES	TORPEDINIFORMES	NARKIDAE	Narke	TRUE	FALSE	FALSE
Gymnura japonica	0.601073045	threatened	threatened	VU	DD	ANIMALIA	CHORDATA	CHONDRICHTHYES	MYLIOBATIFORMES	GYMNURIDAE	Gymnura	TRUE	FALSE	FALSE
Tetronarce tokionis	0.291560094	not threatened	not threatened	LC	DD	ANIMALIA	CHORDATA	CHONDRICHTHYES	TORPEDINIFORMES	TORPEDINIDAE	Tetronarce	TRUE	FALSE	FALSE
Rhinobatos lionotus	0.56618467	threatened	threatened	CR	DD	ANIMALIA	CHORDATA	CHONDRICHTHYES	RHINOPRISTIFORMES	RHINOBATIDAE	Rhinobatos	TRUE	FALSE	FALSE
Paragaleus pectoralis	0.307991272	not threatened	threatened	EN	DD	ANIMALIA	CHORDATA	CHONDRICHTHYES	CARCHARHINIFORMES	HEMIGALEIDAE	Paragaleus	TRUE	FALSE	FALSE
Okamejei schmidti	0.172929586	not threatened	threatened	VU	DD	ANIMALIA	CHORDATA	CHONDRICHTHYES	RAJIFORMES	RAJIDAE	Okamejei	TRUE	FALSE	FALSE
Dipturus macrocauda	0.425098857	threatened	not threatened	NT	DD	ANIMALIA	CHORDATA	CHONDRICHTHYES	RAJIFORMES	RAJIDAE	Dipturus	TRUE	FALSE	FALSE
Dasyatis marmorata	0.749850608	threatened	not threatened	NT	DD	ANIMALIA	CHORDATA	CHONDRICHTHYES	MYLIOBATIFORMES	DASYATIDAE	Dasyatis	TRUE	FALSE	FALSE
Omox biporos	0.019956187	not threatened	not threatened	LC	DD	ANIMALIA	CHORDATA	ACTINOPTERYGII	PERCIFORMES	BLENNIIDAE	Omox	TRUE	FALSE	TRUE
Carcharhinus amboinensis	0.785966172	threatened	threatened	VU	DD	ANIMALIA	CHORDATA	CHONDRICHTHYES	CARCHARHINIFORMES	CARCHARHINIDAE	Carcharhinus	TRUE	FALSE	FALSE
Oxynotus japonicus	0.306857324	not threatened	threatened	VU	DD	ANIMALIA	CHORDATA	CHONDRICHTHYES	SQUALIFORMES	OXYNOTIDAE	Oxynotus	TRUE	FALSE	FALSE
Rajella sadowskii	0.107093764	not threatened	not threatened	LC	DD	ANIMALIA	CHORDATA	CHONDRICHTHYES	RAJIFORMES	RAJIDAE	Rajella	TRUE	FALSE	FALSE
Amblyraja frerichsi	0.111160607	not threatened	threatened	VU	DD	ANIMALIA	CHORDATA	CHONDRICHTHYES	RAJIFORMES	RAJIDAE	Amblyraja	TRUE	FALSE	FALSE
Aetomylaeus bovinus	0.705106143	threatened	threatened	CR	DD	ANIMALIA	CHORDATA	CHONDRICHTHYES	MYLIOBATIFORMES	MYLIOBATIDAE	Aetomylaeus	TRUE	FALSE	FALSE
Styracura schmardae	0.149862956	not threatened	threatened	EN	DD	ANIMALIA	CHORDATA	CHONDRICHTHYES	MYLIOBATIFORMES	POTAMOTRYGONIDAE	Styracura	TRUE	FALSE	FALSE
Torpedo marmorata	0.689378178	threatened	threatened	VU	DD	ANIMALIA	CHORDATA	CHONDRICHTHYES	TORPEDINIFORMES	TORPEDINIDAE	Torpedo	TRUE	FALSE	FALSE
Neoraja africana	0.148810878	not threatened	not threatened	LC	DD	ANIMALIA	CHORDATA	CHONDRICHTHYES	RAJIFORMES	RAJIDAE	Neoraja	TRUE	FALSE	FALSE
Dipturus tengu	0.146175033	not threatened	not threatened	NT	DD	ANIMALIA	CHORDATA	CHONDRICHTHYES	RAJIFORMES	RAJIDAE	Dipturus	TRUE	FALSE	FALSE
Torpedo torpedo	0.772761235	threatened	threatened	VU	DD	ANIMALIA	CHORDATA	CHONDRICHTHYES	TORPEDINIFORMES	TORPEDINIDAE	Torpedo	TRUE	FALSE	FALSE
Torpedo mackayana	0.850962159	threatened	threatened	EN	DD	ANIMALIA	CHORDATA	CHONDRICHTHYES	TORPEDINIFORMES	TORPEDINIDAE	Torpedo	TRUE	FALSE	FALSE
Narcine timlei	0.857353423	threatened	threatened	VU	DD	ANIMALIA	CHORDATA	CHONDRICHTHYES	TORPEDINIFORMES	NARCINIDAE	Narcine	TRUE	FALSE	FALSE
Galeus longirostris	0.178029421	not threatened	not threatened	LC	DD	ANIMALIA	CHORDATA	CHONDRICHTHYES	CARCHARHINIFORMES	PENTANCHIDAE	Galeus	TRUE	FALSE	FALSE
Okamejei meerdervoortii	0.594553649	threatened	threatened	VU	DD	ANIMALIA	CHORDATA	CHONDRICHTHYES	RAJIFORMES	RAJIDAE	Okamejei	TRUE	FALSE	FALSE
Centroscyllium ritteri	0.103456557	not threatened	not threatened	LC	DD	ANIMALIA	CHORDATA	CHONDRICHTHYES	SQUALIFORMES	ETMOPTERIDAE	Centroscyllium	TRUE	FALSE	FALSE
Gymnura tentaculata	0.513508115	threatened	threatened	CR	DD	ANIMALIA	CHORDATA	CHONDRICHTHYES	MYLIOBATIFORMES	GYMNURIDAE	Gymnura	TRUE	FALSE	FALSE
Zanobatus schoenleinii	0.654651504	threatened	threatened	VU	DD	ANIMALIA	CHORDATA	CHONDRICHTHYES	MYLIOBATIFORMES	ZANOBATIDAE	Zanobatus	TRUE	FALSE	FALSE
Torpedo bauchotae	0.853527906	threatened	threatened	EN	DD	ANIMALIA	CHORDATA	CHONDRICHTHYES	TORPEDINIFORMES	TORPEDINIDAE	Torpedo	TRUE	FALSE	FALSE
Myliobatis aquila	0.742318317	threatened	threatened	CR	DD	ANIMALIA	CHORDATA	CHONDRICHTHYES	MYLIOBATIFORMES	MYLIOBATIDAE	Myliobatis	TRUE	FALSE	FALSE
Dipturus doutrei	0.066023479	not threatened	not threatened	LC	DD	ANIMALIA	CHORDATA	CHONDRICHTHYES	RAJIFORMES	RAJIDAE	Dipturus	TRUE	FALSE	FALSE
Hypanus rudis	0.385796366	threatened	threatened	CR	DD	ANIMALIA	CHORDATA	CHONDRICHTHYES	MYLIOBATIFORMES	DASYATIDAE	Hypanus	TRUE	FALSE	FALSE
Pristiophorus japonicus	0.585476606	threatened	not threatened	LC	DD	ANIMALIA	CHORDATA	CHONDRICHTHYES	PRISTIOPHORIFORMES	PRISTIOPHORIDAE	Pristiophorus	TRUE	FALSE	FALSE
Okamejei kenojei	0.585082412	threatened	threatened	VU	DD	ANIMALIA	CHORDATA	CHONDRICHTHYES	RAJIFORMES	RAJIDAE	Okamejei	TRUE	FALSE	FALSE
Narcine atzi	0.240274839	not threatened	threatened	VU	DD	ANIMALIA	CHORDATA	CHONDRICHTHYES	TORPEDINIFORMES	NARCINIDAE	Narcine	TRUE	FALSE	FALSE
Brevitrygon imbricata	0.820385098	threatened	threatened	VU	DD	ANIMALIA	CHORDATA	CHONDRICHTHYES	MYLIOBATIFORMES	DASYATIDAE	Brevitrygon	TRUE	FALSE	FALSE
Meiacanthus anema	0.019872159	not threatened	not threatened	LC	DD	ANIMALIA	CHORDATA	ACTINOPTERYGII	PERCIFORMES	BLENNIIDAE	Meiacanthus	TRUE	FALSE	TRUE
Apristurus fedorovi	0.126356505	not threatened	not threatened	LC	DD	ANIMALIA	CHORDATA	CHONDRICHTHYES	CARCHARHINIFORMES	PENTANCHIDAE	Apristurus	TRUE	FALSE	FALSE
Oxynotus paradoxus	0.475080222	threatened	threatened	VU	DD	ANIMALIA	CHORDATA	CHONDRICHTHYES	SQUALIFORMES	OXYNOTIDAE	Oxynotus	TRUE	FALSE	FALSE
Scymnodon ichiharai	0.205954135	not threatened	threatened	VU	DD	ANIMALIA	CHORDATA	CHONDRICHTHYES	SQUALIFORMES	SOMNIOSIDAE	Scymnodon	TRUE	FALSE	FALSE
Apristurus japonicus	0.113724451	not threatened	not threatened	LC	DD	ANIMALIA	CHORDATA	CHONDRICHTHYES	CARCHARHINIFORMES	PENTANCHIDAE	Apristurus	TRUE	FALSE	FALSE
Somniosus pacificus	0.174905378	not threatened	not threatened	NT	DD	ANIMALIA	CHORDATA	CHONDRICHTHYES	SQUALIFORMES	SOMNIOSIDAE	Somniosus	TRUE	FALSE	FALSE
Rhinobatos annandalei	0.306017474	not threatened	threatened	CR	DD	ANIMALIA	CHORDATA	CHONDRICHTHYES	RHINOPRISTIFORMES	RHINOBATIDAE	Rhinobatos	TRUE	FALSE	FALSE
Mustelus punctulatus	0.364569458	threatened	threatened	VU	DD	ANIMALIA	CHORDATA	CHONDRICHTHYES	CARCHARHINIFORMES	TRIAKIDAE	Mustelus	TRUE	FALSE	FALSE
Fontitrygon margaritella	0.436284415	threatened	not threatened	NT	DD	ANIMALIA	CHORDATA	CHONDRICHTHYES	MYLIOBATIFORMES	DASYATIDAE	Fontitrygon	TRUE	FALSE	FALSE
Galeus nipponensis	0.127034664	not threatened	not threatened	LC	DD	ANIMALIA	CHORDATA	CHONDRICHTHYES	CARCHARHINIFORMES	PENTANCHIDAE	Galeus	TRUE	FALSE	FALSE
Parmaturus pilosus	0.094520114	not threatened	not threatened	LC	DD	ANIMALIA	CHORDATA	CHONDRICHTHYES	CARCHARHINIFORMES	PENTANCHIDAE	Parmaturus	TRUE	FALSE	FALSE
Cirrhoscyllium japonicum	0.255674643	not threatened	not threatened	LC	DD	ANIMALIA	CHORDATA	CHONDRICHTHYES	ORECTOLOBIFORMES	PARASCYLLIIDAE	Cirrhoscyllium	TRUE	FALSE	FALSE
Okamejei acutispina	0.489708953	threatened	threatened	VU	DD	ANIMALIA	CHORDATA	CHONDRICHTHYES	RAJIFORMES	RAJIDAE	Okamejei	TRUE	FALSE	FALSE
Bathyraja hesperafricana	0.057513041	not threatened	not threatened	LC	DD	ANIMALIA	CHORDATA	CHONDRICHTHYES	RAJIFORMES	ARHYNCHOBATIDAE	Bathyraja	TRUE	FALSE	FALSE
Leucoraja leucosticta	0.368304403	threatened	not threatened	NT	DD	ANIMALIA	CHORDATA	CHONDRICHTHYES	RAJIFORMES	RAJIDAE	Leucoraja	TRUE	FALSE	FALSE
Centroscyllium excelsum	0.14375154	not threatened	not threatened	NT	DD	ANIMALIA	CHORDATA	CHONDRICHTHYES	SQUALIFORMES	ETMOPTERIDAE	Centroscyllium	TRUE	FALSE	FALSE
Rasbora everetti	0.465473054	threatened	not threatened	LC	DD	ANIMALIA	CHORDATA	ACTINOPTERYGII	CYPRINIFORMES	CYPRINIDAE	Rasbora	FALSE	FALSE	TRUE
Eunectes deschauenseei	0.070184478	not threatened	not threatened	LC	DD	ANIMALIA	CHORDATA	REPTILIA	SQUAMATA	BOIDAE	Eunectes	FALSE	TRUE	TRUE
Mugilogobius fusculus	0.01665683	not threatened	not threatened	LC	DD	ANIMALIA	CHORDATA	ACTINOPTERYGII	PERCIFORMES	GOBIIDAE	Mugilogobius	TRUE	FALSE	TRUE
Lentipes venustus	0.344718537	threatened	not threatened	LC	DD	ANIMALIA	CHORDATA	ACTINOPTERYGII	PERCIFORMES	GOBIIDAE	Lentipes	TRUE	FALSE	TRUE
Redigobius oyensi	0.012736989	not threatened	not threatened	LC	DD	ANIMALIA	CHORDATA	ACTINOPTERYGII	PERCIFORMES	GOBIIDAE	Redigobius	FALSE	FALSE	TRUE
Rasbora taytayensis	0.671432095	threatened	threatened	VU	DD	ANIMALIA	CHORDATA	ACTINOPTERYGII	CYPRINIFORMES	CYPRINIDAE	Rasbora	FALSE	FALSE	TRUE
Belobranchus belobranchus	0.014866643	not threatened	not threatened	LC	DD	ANIMALIA	CHORDATA	ACTINOPTERYGII	PERCIFORMES	ELEOTRIDAE	Belobranchus	TRUE	FALSE	TRUE
Alosa alabamae	0.020119964	not threatened	not threatened	NT	DD	ANIMALIA	CHORDATA	ACTINOPTERYGII	CLUPEIFORMES	CLUPEIDAE	Alosa	TRUE	FALSE	TRUE
Cyclocheilichthys schoppeae	0.629395203	threatened	threatened	EN	DD	ANIMALIA	CHORDATA	ACTINOPTERYGII	CYPRINIFORMES	CYPRINIDAE	Cyclocheilichthys	FALSE	FALSE	TRUE
Stenogobius psilosinionus	0.023806439	not threatened	not threatened	LC	DD	ANIMALIA	CHORDATA	ACTINOPTERYGII	PERCIFORMES	GOBIIDAE	Stenogobius	TRUE	FALSE	TRUE
Rasbora philippina	0.39126754	threatened	not threatened	NT	DD	ANIMALIA	CHORDATA	ACTINOPTERYGII	CYPRINIFORMES	CYPRINIDAE	Rasbora	FALSE	FALSE	TRUE
Aotus zonalis	0.098955157	not threatened	not threatened	NT	DD	ANIMALIA	CHORDATA	MAMMALIA	PRIMATES	AOTIDAE	Aotus	FALSE	TRUE	FALSE
Miniopterus paululus	0.209209858	not threatened	not threatened	LC	DD	ANIMALIA	CHORDATA	MAMMALIA	CHIROPTERA	MINIOPTERIDAE	Miniopterus	FALSE	TRUE	FALSE
Hyperoodon ampullatus	0.318032121	not threatened	not threatened	NT	DD	ANIMALIA	CHORDATA	MAMMALIA	CETARTIODACTYLA	ZIPHIIDAE	Hyperoodon	TRUE	FALSE	FALSE
Pteropus howensis	0.710102609	threatened	threatened	CR	DD	ANIMALIA	CHORDATA	MAMMALIA	CHIROPTERA	PTEROPODIDAE	Pteropus	FALSE	TRUE	FALSE
Plerotes anchietae	0.042558946	not threatened	not threatened	LC	DD	ANIMALIA	CHORDATA	MAMMALIA	CHIROPTERA	PTEROPODIDAE	Plerotes	FALSE	TRUE	FALSE
Trachypithecus barbei	0.469527154	threatened	threatened	VU	DD	ANIMALIA	CHORDATA	MAMMALIA	PRIMATES	CERCOPITHECIDAE	Trachypithecus	FALSE	TRUE	FALSE
Eonycteris major	0.283263468	not threatened	not threatened	NT	DD	ANIMALIA	CHORDATA	MAMMALIA	CHIROPTERA	PTEROPODIDAE	Eonycteris	FALSE	TRUE	FALSE
Kerivoula myrella	0.549848974	threatened	threatened	VU	DD	ANIMALIA	CHORDATA	MAMMALIA	CHIROPTERA	VESPERTILIONIDAE	Kerivoula	FALSE	TRUE	FALSE
Atractaspis reticulata	0.015819381	not threatened	not threatened	LC	DD	ANIMALIA	CHORDATA	REPTILIA	SQUAMATA	ATRACTASPIDIDAE	Atractaspis	FALSE	TRUE	FALSE
Scincopus fasciatus	0.029536893	not threatened	not threatened	LC	DD	ANIMALIA	CHORDATA	REPTILIA	SQUAMATA	SCINCIDAE	Scincopus	FALSE	TRUE	FALSE
Leptosiaphos rhodurus	0.031162156	not threatened	not threatened	LC	DD	ANIMALIA	CHORDATA	REPTILIA	SQUAMATA	SCINCIDAE	Leptosiaphos	FALSE	TRUE	FALSE
Zygaspis kafuensis	0.164223766	not threatened	not threatened	LC	DD	ANIMALIA	CHORDATA	REPTILIA	SQUAMATA	AMPHISBAENIDAE	Zygaspis	FALSE	TRUE	FALSE
Bavayia cyclura	0.108616574	not threatened	threatened	EN	DD	ANIMALIA	CHORDATA	REPTILIA	SQUAMATA	DIPLODACTYLIDAE	Bavayia	FALSE	TRUE	FALSE
Cnemaspis nilagirica	0.619499223	threatened	not threatened	NT	DD	ANIMALIA	CHORDATA	REPTILIA	SQUAMATA	GEKKONIDAE	Cnemaspis	FALSE	TRUE	FALSE
Epibator greeri	0.600484394	threatened	threatened	EN	DD	ANIMALIA	CHORDATA	REPTILIA	SQUAMATA	SCINCIDAE	Epibator	FALSE	TRUE	FALSE
Ristella rurkii	0.598481526	threatened	not threatened	NT	DD	ANIMALIA	CHORDATA	REPTILIA	SQUAMATA	SCINCIDAE	Ristella	FALSE	TRUE	FALSE
Xenocalamus michellii	0.566851871	threatened	not threatened	LC	DD	ANIMALIA	CHORDATA	REPTILIA	SQUAMATA	ATRACTASPIDIDAE	Xenocalamus	FALSE	TRUE	FALSE
Urocotyledon weileri	0.810253828	threatened	threatened	EN	DD	ANIMALIA	CHORDATA	REPTILIA	SQUAMATA	GEKKONIDAE	Urocotyledon	FALSE	TRUE	FALSE
Bavayia sauvagii	0.081413709	not threatened	threatened	EN	DD	ANIMALIA	CHORDATA	REPTILIA	SQUAMATA	DIPLODACTYLIDAE	Bavayia	FALSE	TRUE	FALSE
Trachylepis bayonii	0.012673143	not threatened	not threatened	LC	DD	ANIMALIA	CHORDATA	REPTILIA	SQUAMATA	SCINCIDAE	Trachylepis	FALSE	TRUE	FALSE
Panaspis cabindae	0.023962586	not threatened	not threatened	LC	DD	ANIMALIA	CHORDATA	REPTILIA	SQUAMATA	SCINCIDAE	Panaspis	FALSE	TRUE	FALSE
Boiga beddomei	0.030593152	not threatened	not threatened	LC	DD	ANIMALIA	CHORDATA	REPTILIA	SQUAMATA	COLUBRIDAE	Boiga	FALSE	TRUE	FALSE
Bavayia crassicollis	0.288196795	not threatened	threatened	VU	DD	ANIMALIA	CHORDATA	REPTILIA	SQUAMATA	DIPLODACTYLIDAE	Bavayia	FALSE	TRUE	FALSE
Monopeltis jugularis	0.01844028	not threatened	not threatened	LC	DD	ANIMALIA	CHORDATA	REPTILIA	SQUAMATA	AMPHISBAENIDAE	Monopeltis	FALSE	TRUE	FALSE
Hemidactylus makolowodei	0.758056419	threatened	threatened	EN	DD	ANIMALIA	CHORDATA	REPTILIA	SQUAMATA	GEKKONIDAE	Hemidactylus	FALSE	TRUE	FALSE
Monopeltis guentheri	0.023761147	not threatened	not threatened	LC	DD	ANIMALIA	CHORDATA	REPTILIA	SQUAMATA	AMPHISBAENIDAE	Monopeltis	FALSE	TRUE	FALSE
Pseuderemias striatus	0.014290444	not threatened	not threatened	LC	DD	ANIMALIA	CHORDATA	REPTILIA	SQUAMATA	LACERTIDAE	Pseuderemias	FALSE	TRUE	FALSE
Hemidactylus smithi	0.02064049	not threatened	not threatened	LC	DD	ANIMALIA	CHORDATA	REPTILIA	SQUAMATA	GEKKONIDAE	Hemidactylus	FALSE	TRUE	FALSE
Amblyodipsas rodhaini	0.061238621	not threatened	not threatened	LC	DD	ANIMALIA	CHORDATA	REPTILIA	SQUAMATA	ATRACTASPIDIDAE	Amblyodipsas	FALSE	TRUE	FALSE
Cynisca schaeferi	0.629720631	threatened	threatened	EN	DD	ANIMALIA	CHORDATA	REPTILIA	SQUAMATA	AMPHISBAENIDAE	Cynisca	FALSE	TRUE	FALSE
Gekko scabridus	0.134963245	not threatened	not threatened	LC	DD	ANIMALIA	CHORDATA	REPTILIA	SQUAMATA	GEKKONIDAE	Gekko	FALSE	TRUE	FALSE
Bavayia montana	0.191881067	not threatened	threatened	EN	DD	ANIMALIA	CHORDATA	REPTILIA	SQUAMATA	DIPLODACTYLIDAE	Bavayia	FALSE	TRUE	FALSE
Cryptoblepharus ater	0.42103236	threatened	threatened	VU	DD	ANIMALIA	CHORDATA	REPTILIA	SQUAMATA	SCINCIDAE	Cryptoblepharus	FALSE	TRUE	FALSE
Letheobia stejnegeri	0.030569674	not threatened	not threatened	LC	DD	ANIMALIA	CHORDATA	REPTILIA	SQUAMATA	TYPHLOPIDAE	Letheobia	FALSE	TRUE	FALSE
Oligosoma notosaurus	0.512299092	threatened	not threatened	LC	DD	ANIMALIA	CHORDATA	REPTILIA	SQUAMATA	SCINCIDAE	Oligosoma	FALSE	TRUE	FALSE
